# Supplementary material for: Redox Mechanisms Driving Skin Fibroblast-to-Myofibroblast Differentiation
Source: Antioxidants (Basel). 2025 Apr 18;14(4):486. doi: 10.3390/antiox14040486 (PMC12024386; doi:10.3390/antiox14040486)
Supplement: Supplementary file 1 [file antioxidants-14-00486-s001.zip]

Archive with 4 entries (4 files):
- supplementary table 1, table 2, figure 1--conversion.pdf
- Supplementary Table 3.xlsx
- Supplementary Table 4.xlsx
- Supplementary Table 5.xlsx
