# Supplementary material for: Redox Mechanisms Driving Skin Fibroblast-to-Myofibroblast Differentiation
Source: Antioxidants (Basel). 2025 Apr 18;14(4):486. doi: 10.3390/antiox14040486 (PMC12024386; doi:10.3390/antiox14040486)
Supplement: Supplementary file 1 [file antioxidants-14-00486-s001.zip › Supplementary Table 3.xlsx]

## Sheet: peptide list
Peptide sequence	UniprotID	UniprotAccession	Symbol	Name	#peptides	DMSO_1_norm	DMSO_2_norm	DMSO_3_norm	DMSO_4_norm	DMSO_5_norm	TGFb_1_norm	TGFb_2_norm	TGFb_3_norm	TGFb_4_norm	TGFb_5_norm	TGFb_DPI_1_norm	TGFb_DPI_2_norm	TGFb_DPI_3_norm	TGFb_DPI_4_norm	TGFb_DPI_5_norm
AAAAAAALQAK	P36578	RL4_HUMAN	RPL4	60S ribosomal protein L4	2	722.343	207.085	229.826	235.078	285.632	107.868	0	0	0	0	0	0	0	0	0
AAAQLLQSQAQQSGAQQTK	Q9NVA2	SEP11_HUMAN	40787	Septin-11	2	0	0	340.387	209.82	273.119	0	0	0	0	0	0	0	0	0	0
AAEDYGVIK	Q01995	TAGL_HUMAN	TAGLN	Transgelin	1	472.241	325.006	530.544	360.536	837.29	256.977	375.842	266.854	337.912	225.299	367.08	464.355	236.046	491.501	223.453
AAFVLPEFAR	P19623	SPEE_HUMAN	SRM	Spermidine synthase	1	62.6807	29.1513	101.668	52.8009	56.7225	0	0	0	54.2731	0	25.5402	37.5128	46.0692	42.4462	0
AAGVNVEPFWPGLFAK	P05386	RLA1_HUMAN	RPLP1	60S acidic ribosomal protein P1	1	434.312	330.913	1053.83	879.459	959.957	172.924	0	286.176	0	420.596	88.1019	140.179	121.443	248.926	111.865
AALAHSEEVTASQVAATK	Q15149	PLEC_HUMAN	PLEC	Plectin	108	0	0	0	342.114	0	234.461	0	0	358.746	0	267.724	327.328	361.753	318.699	83.6429
AALEALGScLNNK	P34897	GLYM_HUMAN	SHMT2	Serine hydroxymethyltransferase, mitochondrial	3	0	0	0	73.7745	0	0	0	72.8468	0	97.6281	86.8175	161.828	90.0069	146.513	77.7276
AALEEVER	Q15149	PLEC_HUMAN	PLEC	Plectin	108	0	0	0	0	0	163.152	109.969	0	0	69.2326	32.0667	0	0	0	162.863
AALSGANVLTLIEK	Q07954	LRP1_HUMAN	LRP1	Prolow-density lipoprotein receptor-related protein 1	3	59.7098	47.5081	107.516	124.958	0	31.8582	63.1686	106.335	132.068	0	46.5893	70.3148	109.646	107.703	51.8663
AANGVVLATEK	P25787	PSA2_HUMAN	PSMA2	Proteasome subunit alpha type-2	1	0	0	0	0	0	0	0	78.792	357.608	43.3857	0	0	0	0	0
AATQFWR	P13667	PDIA4_HUMAN	PDIA4	Protein disulfide-isomerase A4	10	94.8884	96.7995	164.947	201.984	205.923	206.409	139.42	195.061	231.688	161.65	170.37	147.072	195.103	0	189.178
AAVEEGIVLGGGcALLR	P10809	CH60_HUMAN	HSPD1	60 kDa heat shock protein, mitochondrial	12	135.472	0	251.58	84.5906	0	71.8894	0	0	0	89.5062	0	0	0	0	0
AAVPDAVGK	P05023	AT1A1_HUMAN	ATP1A1	Sodium/potassium-transporting ATPase subunit alpha-1	3	178.256	0	18.9644	99.3663	0	0	0	0	0	0	0	0	85.3971	0	0
AAVPSGASTGIYEALELR	P06733	ENOA_HUMAN	ENO1	Alpha-enolase	12	1125.59	776.848	1462.64	1229.58	1066.07	401.474	523.331	452.584	588.271	240.258	428.732	573.187	394.567	624.168	295.929
AAYEAELGDAR	P02545	LMNA_HUMAN	LMNA	Prelamin-A/C	31	1775.44	2622.56	0	455.818	0	2683.21	3782.05	648.397	467.702	1478.92	2732.97	2078.96	331.119	591.53	1510.88
AAYFGIYDTAK	P05141	ADT2_HUMAN	SLC25A5	ADP/ATP translocase 2	3	86.9918	0	0	194.815	0	0	0	246.761	0	90.0863	138.586	199.583	446.912	300.087	236.5
AAYNLVR	Q14019	COTL1_HUMAN	COTL1	Coactosin-like protein	2	236.768	149.072	216.517	222.991	263.562	0	0	0	0	0	0	0	0	0	0
AcANPAAGSVILLENLR	P00558	PGK1_HUMAN	PGK1	Phosphoglycerate kinase 1	5	116.895	88.4961	324.52	216.238	148.481	38.0973	49.2842	74.1864	116.698	0	56.3399	50.211	63.2002	82.7137	0
AcNLDVILGFDGSR	P12111	CO6A3_HUMAN	COL6A3	Collagen alpha-3(VI) chain	31	0	0	0	0	0	22.1169	26.789	0	0	23.3462	42.2114	56.3488	0	49.7499	0
ADALQAGASQFETSAAK	P63027	VAMP2_HUMAN	VAMP2	Vesicle-associated membrane protein 2	1	0	145.227	0	0	0	90.921	0	0	0	101.689	64.8301	112.227	0	0	97.0766
ADDGRPFPQVIK	P04075	ALDOA_HUMAN	ALDOA	Fructose-bisphosphate aldolase A	7	315.798	438.301	526.449	473.074	871.676	221.067	215.038	251.653	400.302	310.122	260.931	543.883	0	387.944	178.066
ADEGISFR	Q06830	PRDX1_HUMAN	PRDX1	Peroxiredoxin-1	6	308.873	265.934	0	397.799	940.35	0	0	0	0	0	0	0	0	0	0
ADFcIIHYAGK	P35579	MYH9_HUMAN	MYH9	Myosin-9	41	56.9848	0	204.488	153.551	0	0	0	188.664	0	94.7274	0	165.569	258.749	135.666	106.53
ADLIAYLK	P99999	CYC_HUMAN	CYCS	Cytochrome c	1	0	0	62.8181	70.4151	48.3575	35.2272	0	59.459	48.0226	43.2199	62.1307	43.1033	78.3781	82.8724	37.9848
ADLINNLGTIAK	Q58FF8	H90B2_HUMAN	HSP90AB2P	Putative heat shock protein HSP 90-beta 2	3	554.508	896.663	1588.05	993.663	631.071	343.73	335.036	432.34	0	251.695	277.085	401.591	639.536	762.744	507.717
ADVDISGPK	Q09666	AHNK_HUMAN	AHNAK	Neuroblast differentiation-associated protein AHNAK	1	688.038	235.395	127.581	261.837	209.667	138.927	403.449	123.644	462.921	147.312	209.511	211.499	395.757	352.131	227.268
AEAESLYQSK	P04264	K2C1_HUMAN	KRT1	Keratin, type II cytoskeletal 1	27	1103.58	1449.49	583.521	966.988	1043.41	1463.76	1199.4	577.507	551.953	622.814	421.374	396.95	903.738	569.125	652.337
AEAGDNLGALVR	P49411	EFTU_HUMAN	TUFM	Elongation factor Tu, mitochondrial	3	0	0	0	0	0	0	88.7588	0	76.9751	0	96.3526	138.69	0	175.36	206.592
AEAGVPAEFSIWTR	P21333	FLNA_HUMAN	FLNA	Filamin-A	68	595.221	555.608	947.966	596.698	692.946	398.399	628.228	636.206	726.829	462.863	433.26	577.759	497.571	607.231	444.087
AEFTVETR	P21333	FLNA_HUMAN	FLNA	Filamin-A	68	399.424	701.058	0	518.756	594.419	673.451	844.361	494.651	395.748	533.722	529.874	540.419	878.111	596.735	480.629
AEGDVAALNR	P67936	TPM4_HUMAN	TPM4	Tropomyosin alpha-4 chain	2	395.8	282.095	0	0	523.873	280.314	218.497	145.242	333.357	316.67	337.822	304.397	198.572	303.792	174.196
AELNEFLTR	P23396	RS3_HUMAN	RPS3	40S ribosomal protein S3	5	236.509	313.303	211.91	459.903	253.118	109.816	430.192	148.328	172.144	400.83	213.735	277.103	202.934	315.877	432.809
AENFFILR	P59998	ARPC4_HUMAN	ARPC4	Actin-related protein 2/3 complex subunit 4	4	92.4935	82.9233	251.324	0	0	57.6756	59.2494	0	0	0	40.0954	0	0	0	0
AFFAGSQR	Q14697	GANAB_HUMAN	GANAB	Neutral alpha-glucosidase AB	17	465.121	402.635	562.663	367.289	388.889	373.114	321.146	522.496	409.296	326.2	504.621	517.351	604.64	738.928	425.899
AFGPGLEGGLVNK	Q14315	FLNC_HUMAN	FLNC	Filamin-C	33	187.058	262.646	606.555	514.087	0	0	231.292	295.376	383.794	0	0	295.114	530.287	372.242	315.997
AFGPGLEPTGcIVDKPAEFTIDAR	Q14315	FLNC_HUMAN	FLNC	Filamin-C	33	257.998	286.832	0	0	0	80.8415	326.045	196.566	0	296.282	219.482	222.929	0	241.164	331.752
AFGPGLQGGSAGSPAR	P21333	FLNA_HUMAN	FLNA	Filamin-A	68	1289.34	996.974	2623.29	1811.43	887.637	910.235	1379.22	1390.71	1524.47	924.898	991.827	1434.01	1319.52	1906.2	1058.67
AFGYYGPLR	P84103	SRSF3_HUMAN	SRSF3	Serine/arginine-rich splicing factor 3	1	30.363	483.663	752.435	740.913	517.074	324.562	465.926	336.917	606.487	433.442	366.21	272.392	712.006	642.25	681.084
AFHNEAQVNPER	P17987	TCPA_HUMAN	TCP1	T-complex protein 1 subunit alpha	3	344.601	0	0	108.203	122.766	58.4956	0	48.9158	0	48.9384	0	72.3238	0	81.7787	25.2532
AFITNIPFDVK	P52272	HNRPM_HUMAN	HNRNPM	Heterogeneous nuclear ribonucleoprotein M	1	97.1538	82.6446	148.44	142.714	121.485	85.1125	141.841	141.254	119.203	82.4203	107.978	130.238	97.363	96.589	71.7018
AFLIEEQK	P49207	RL34_HUMAN	RPL34	60S ribosomal protein L34	1	125.31	112.738	0	158.303	115.081	113.472	129.795	0	112.884	74.257	145.9	140.006	0	111.849	77.6171
AFLTLAEDILR	P61026	RAB10_HUMAN	RAB10	Ras-related protein Rab-10	2	58.3732	41.2777	115.405	75.1791	104.735	39.874	0	29.2742	0	16.1194	0	0	0	0	0
AFQNVFAPR	P15586	GNS_HUMAN	GNS	N-acetylglucosamine-6-sulfatase	2	64.7908	89.2762	248.38	229.076	191.538	142.207	215.211	336.239	310.929	173.418	107.237	197.436	191.534	262.246	163.14
AFSVNIFK	P11279	LAMP1_HUMAN	LAMP1	Lysosome-associated membrane glycoprotein 1	4	0	101.091	0	170.64	81.118	46.4001	41.5898	89.6287	128.538	45.0017	0	51.5688	107.069	84.4514	58.0469
AFSYYGPLR	Q16629	SRSF7_HUMAN	SRSF7	Serine/arginine-rich splicing factor 7	3	99.0956	102.595	174.161	167.389	103.06	205.794	221.205	194.007	164.857	269.099	154.173	170.28	377.714	184.092	211.954
AGALNSNDAFVLK	P06396	GELS_HUMAN	GSN	Gelsolin	5	94.3706	705.516	1022.19	299.933	647.229	187.149	588.459	412.197	708.385	0	94.524	357.809	873.699	397.911	285.536
AGASLWGGLR	P08648	ITA5_HUMAN	ITGA5	Integrin alpha-5	2	0	0	0	0	0	44.0699	74.3384	74.5326	0	119.3	0	0	0	0	0
AGFAGDDAPR	P60709	ACTB_HUMAN	ACTB	Actin, cytoplasmic 1	16	61217.9	54947.8	44020	49774.9	104834	69805.2	38846.4	48170.7	55878.4	63897.5	67442.5	61558.4	30603.8	56312.7	65067.9
AGGPATPLSPTR	Q03252	LMNB2_HUMAN	LMNB2	Lamin-B2	3	111.669	167.463	212.934	0	219.914	135.92	112.332	140.652	221.897	0	0	0	0	0	0
AGGPTTPLSPTR	P20700	LMNB1_HUMAN	LMNB1	Lamin-B1	2	217.285	176.658	0	208.903	0	171.899	153.195	211.391	195.825	0	0	0	0	0	0
AGIFQSVK	P09669	COX6C_HUMAN	COX6C	Cytochrome c oxidase subunit 6C	1	0	0	17.061	0	52.5449	0	68.9898	0	99.734	0	67.2683	75.0948	86.2695	0	84.3616
AGLQFPVGR	Q96KK5	H2A1H_HUMAN	HIST1H2AH	Histone H2A type 1-H	3	4382.6	4644.37	3854.31	4001.33	2769.62	4175.33	14460.8	5565.86	3420.1	7500.29	4615.17	13010	4481.02	2498.08	6329.88
AGLQVYNK	P13987	CD59_HUMAN	CD59	CD59 glycoprotein	3	874.449	753.442	1179.2	1100.37	859.853	1024.36	242.012	961.759	1176.09	694.088	654.832	489.294	885.496	1189.94	585.445
AGLVGPEFHEK	Q15149	PLEC_HUMAN	PLEC	Plectin	108	295.28	147.735	178.128	313.021	0	247.65	0	0	0	0	0	0	231.982	284.651	0
AGNFYVPAEPK	P18124	RL7_HUMAN	RPL7	60S ribosomal protein L7	3	92.4935	61.9138	126.366	137.212	0	62.9374	0	82.4795	0	0	0	79.7363	0	0	0
AGNLGGGVVTIER	P35268	RL22_HUMAN	RPL22	60S ribosomal protein L22	2	180.586	235.897	456.964	379.293	185.824	171.079	275.152	315.469	366.033	338.466	266.287	258.883	308.119	268.861	347.618
AGPIWDLR	O60506	HNRPQ_HUMAN	SYNCRIP	Heterogeneous nuclear ribonucleoprotein Q	1	127.575	187.413	0	302.517	273.021	122.561	181.84	267.306	617.076	152.906	210.731	198.683	0	263.392	229.092
AGQLSQGAAEEDHGcR	Q9UBG0	MRC2_HUMAN	MRC2	C-type mannose receptor 2	5	0	0	0	0	0	0	44.1662	92.1121	68.5614	60.914	0	75.9261	78.7152	70.6202	76.0691
AGQSAAGAAPGGGVDTR	P21333	FLNA_HUMAN	FLNA	Filamin-A	68	935.939	599.076	554.217	634.294	785.858	542.929	265.527	280.776	437.759	449.603	247.478	429.509	298.007	502.88	247.888
AGQVVTIWAAGAGATHSPPTDLVWK	P02545	LMNA_HUMAN	LMNA	Prelamin-A/C	31	522.339	369.087	728.378	694.147	570.476	265.964	394.689	565.918	755.975	279.748	395.773	580.253	522.058	516.111	306.488
AGVAPLQVK	P21333	FLNA_HUMAN	FLNA	Filamin-A	68	936.586	1245.52	2376.31	1424.64	833.841	1534.48	1481.23	1259.02	1674.76	803.07	752.36	1012.81	968.574	1447.51	897.793
AGVLAHLEEER	P35579	MYH9_HUMAN	MYH9	Myosin-9	41	166.734	150.967	0	243.831	57.6585	146.136	261.089	138.018	0	224.304	286.141	400.968	167.146	406.997	451.439
AGVNTVTTLVENK	P62424	RL7A_HUMAN	RPL7A	60S ribosomal protein L7a	1	174.696	227.203	0	224.158	247.403	116.513	391	242.998	273.016	124.024	147.86	563.696	159.611	302.204	311.187
AGVVGPELHEQLLSAEK	Q15149	PLEC_HUMAN	PLEC	Plectin	108	0	0	0	126.459	0	50.8761	428.232	299.797	116.47	248.338	198.627	330.999	0	196.353	315.223
AHGGYSVFAGVGER	P06576	ATPB_HUMAN	ATP5B	ATP synthase subunit beta, mitochondrial	10	0	100.422	168.786	197.232	144.146	96.4904	0	141.178	266.754	217.716	265.764	0	0	180.74	201.34
AHIAQLcEK	Q00610	CLH1_HUMAN	CLTC	Clathrin heavy chain 1	24	101.749	29.2015	67.0538	0	0	51.2178	0	0	76.44	0	44.5843	0	73.7187	81.3023	39.8257
AHVQEVAQHNLK	Q86UP2	KTN1_HUMAN	KTN1	Kinectin	1	41.7871	0	57.7763	0	0	85.7275	0	0	108.057	53.0407	72.7107	0	0	0	0
AHVVPcFDASK	P21333	FLNA_HUMAN	FLNA	Filamin-A	68	217.091	265.321	582.754	0	219.422	373.456	338.609	162.25	178.292	113.25	108.783	0	130.068	416.612	218.865
AIADTGANVVVTGGK	P50990	TCPQ_HUMAN	CCT8	T-complex protein 1 subunit theta	6	185.764	164.732	308.012	282.01	236.073	169.063	208.871	284.389	272.561	151.746	133.23	0	178.943	231.108	91.7695
AIAELGIYPAVDPLDSTSR	P06576	ATPB_HUMAN	ATP5B	ATP synthase subunit beta, mitochondrial	10	186.411	604.649	0	192.981	0	180.134	165.385	0	0	257.165	130.633	249.392	0	476.417	165.867
AIANEcQANFISIK	P55072	TERA_HUMAN	VCP	Transitional endoplasmic reticulum ATPase	6	54.0527	112.013	290.225	260.587	105.425	149.212	0	177.376	214.041	137.616	113.681	0	0	0	192.826
AIEPPPLDAVIEAEHTLR	Q08211	DHX9_HUMAN	DHX9	ATP-dependent RNA helicase A	6	0	0	0	0	0	77.4588	60.1447	64.9902	0	43.242	97.8765	94.2842	0	80.1027	0
AIFLADGNVFTTGFSR	Q9ULV4	COR1C_HUMAN	CORO1C	Coronin-1C	5	383.987	422.14	759.154	494.539	422.684	100.591	160.688	455.97	362.572	39.2584	0	163.283	409.834	1066.45	181.328
AILFVPR	P07900	HS90A_HUMAN	HSP90AA1	Heat shock protein HSP 90-alpha	9	180.845	314.194	682.694	0	0	0	0	800.713	0	0	396.252	695.528	0	0	443.755
AILVDLEPGTmDSVR	P07437	TBB5_HUMAN	TUBB	Tubulin beta chain	11	181.492	611.336	319.145	350.033	182.966	83.8482	116.193	68.309	0	48.0267	62.2178	100.727	0	167.068	62.6907
AILVVFANK	P40616	ARL1_HUMAN	ARL1	ADP-ribosylation factor-like protein 1	2	0	0	0	0	0	0	0	0	0	0	0	0	42.8373	52.2463	39.9861
AINQGGLTSVAVR	P60900	PSA6_HUMAN	PSMA6	Proteasome subunit alpha type-6	2	105.827	116.694	261.689	264.004	147.89	250.793	0	183.697	119.316	116.69	139.065	102.251	134.728	0	97.9611
AITIANQTNcPLYITK	Q16555	DPYL2_HUMAN	DPYSL2	Dihydropyrimidinase-related protein 2	5	130.552	166.014	513.141	377.959	241.984	0	0	98.4336	0	0	0	0	0	0	0
AIVAIENPADVSVISSR	P08865	RSSA_HUMAN	RPSA	40S ribosomal protein SA	4	215.991	199.45	508.278	323.858	284.548	121.262	0	230.506	300.227	143.334	218.219	202.562	329.731	279.358	171.598
AIVDGNLK	O75369	FLNB_HUMAN	FLNB	Filamin-B	9	502.404	54.2623	0	365.371	444.656	0	246.219	304.181	0	237.316	225.795	332.385	307.425	365.362	259.332
AIYQATYR	P28074	PSB5_HUMAN	PSMB5	Proteasome subunit beta type-5	2	0	0	0	0	0	0	0	0	0	0	0	50.069	115.198	152.514	0
AKFENLcK	P08238	HS90B_HUMAN	HSP90AB1	Heat shock protein HSP 90-beta	7	109.711	0	99.5569	0	139.614	0	0	0	0	0	0	0	0	0	0
AKLEQLFQDEVAK	Q15149	PLEC_HUMAN	PLEC	Plectin	108	0	263.036	0	374.124	0	236.579	297.918	0	0	0	283.877	305.921	110.637	0	396.488
ALAAGGVGSIVR	O15511	ARPC5_HUMAN	ARPC5	Actin-related protein 2/3 complex subunit 5	1	0	163.004	0	192.814	128.086	69.4977	105.473	0	0	0	0	0	0	0	0
ALANSLAcQGK	P04075	ALDOA_HUMAN	ALDOA	Fructose-bisphosphate aldolase A	7	968.949	901.122	1431.93	956.984	1453.29	266.271	441.258	246.836	677.189	255.642	228.712	305.367	195.697	263.04	250.984
ALAPEYAK	P07237	PDIA1_HUMAN	P4HB	Protein disulfide-isomerase	19	1666.7	1254.44	1815.83	2013.17	3408.08	1673.55	251.061	1588.63	2632.25	1145.35	1289.2	1371.66	1485.08	2176.12	1246.07
ALASILLQDHIR	Q6DD88	ATLA3_HUMAN	ATL3	Atlastin-3	1	0	0	0	0	0	27.7478	0	34.1357	49.386	19.451	0	0	99.2367	0	61.8615
ALDDFVLGSAR	O60831	PRAF2_HUMAN	PRAF2	PRA1 family protein 2	1	33.8194	0	0	78.7928	39.1156	0	0	0	0	0	0	0	0	0	0
ALDFIASK	O43707	ACTN4_HUMAN	ACTN4	Alpha-actinin-4	28	569.719	585.144	1057.89	978.658	827.043	747.254	740.617	1234.93	894.874	1828.66	649.172	896.427	1100.43	942.073	590.973
ALEATTEHIR	Q9Y490	TLN1_HUMAN	TLN1	Talin-1	16	566.418	369.867	0	388.462	447.711	201.352	190.255	183.095	306.602	116.565	140.589	171.042	145.435	297.353	158.828
ALEESNYELEGK	P13645	K1C10_HUMAN	KRT10	Keratin, type I cytoskeletal 10	20	744.997	1562.06	0	0	0	1516.72	1817.83	0	0	0	707.079	839.621	0	0	921.564
ALEFVAR	P12111	CO6A3_HUMAN	COL6A3	Collagen alpha-3(VI) chain	31	0	0	0	0	0	41.6679	140.573	91.7735	0	50.5337	222.181	194.526	359.373	0	159.436
ALEIIPR	Q99832	TCPH_HUMAN	CCT7	T-complex protein 1 subunit eta	3	71.7165	0	0	0	0	131.171	0	91.8111	0	0	66.1798	81.2604	94.1212	0	57.8258
ALELDSNLYR	P35579	MYH9_HUMAN	MYH9	Myosin-9	41	410.881	288.782	391.19	416.055	231.442	142.344	531.112	278.218	250.246	661.766	376.964	412.883	738.773	633.253	1024.39
ALELTGLK	P19338	NUCL_HUMAN	NCL	Nucleolin	7	74.3055	143.444	192.46	184.645	189.863	599.99	235.096	350.914	264.933	314.515	366.558	500.24	241.796	307.144	636.305
ALEQALEK	P15144	AMPN_HUMAN	ANPEP	Aminopeptidase N	18	956.651	829.79	865.813	1012.84	716.1	877.092	603.445	907.575	707.588	562.729	862.08	689.224	749.579	1122.02	815.974
ALESGDVNTVWK	P46940	IQGA1_HUMAN	IQGAP1	Ras GTPase-activating-like protein IQGAP1	9	78.2538	142.719	0	0	97.7199	49.5094	0	219.519	0	99.3685	70.4467	162.451	0	0	152.581
ALESPERPFLAILGGAK	P00558	PGK1_HUMAN	PGK1	Phosphoglycerate kinase 1	5	177.349	100.868	295.216	191.147	164.542	56.3772	0	0	0	0	0	0	0	0	0
ALFLETEQLK	Q13740	CD166_HUMAN	ALCAM	CD166 antigen	1	16.6087	93.4558	0	0	42.1502	26.5075	25.4115	40.5248	0	40.6259	0	72.6009	54.5719	53.2254	30.4313
ALGDLISATK	Q9Y490	TLN1_HUMAN	TLN1	Talin-1	16	80.0014	137.035	277.045	244.164	38.5835	180.031	247.199	139.372	245.464	61.6184	63.0885	74.2635	0	0	115.928
ALGLFVPR	Q17RC7	EX3L4_HUMAN	EXOC3L4	Exocyst complex component 3-like protein 4	1	0	26.1866	0	0	11.5746	7.7903	0	14.321	60.7057	0	0	0	0	0	0
ALGQNPTNAEVLK	P60660	MYL6_HUMAN	MYL6	Myosin light polypeptide 6	3	782.538	845.394	1001.84	986.994	1125.19	631.424	1006.89	873.711	1098.21	1032.64	904.748	1073.77	1004.26	1367.24	863.517
ALIAAQYSGAQVR	P26641	EF1G_HUMAN	EEF1G	Elongation factor 1-gamma	6	382.207	324.56	606.939	651.133	811.475	180.954	386.85	513.691	1081.48	314.598	262.586	306.683	460.989	475.8	736.92
ALIAGGGAPEIELALR	P50991	TCPD_HUMAN	CCT4	T-complex protein 1 subunit delta	4	122.85	63.3627	128.989	121.124	136.165	61.639	64.206	92.9399	79.7644	56.1486	54.2718	82.3688	115.693	142.546	56.0568
ALIEILATR	P08133	ANXA6_HUMAN	ANXA6	Annexin A6	10	133.465	117.586	312.875	305.935	112.519	62.2199	75.5026	99.0356	122.39	55.2369	96.0479	159.265	163.874	274.507	89.7793
ALIEVLQPLIAEHQAR	P23381	SYWC_HUMAN	WARS	Tryptophan--tRNA ligase, cytoplasmic	1	63.561	0	104.074	66.8305	0	14.2891	0	0	0	0	0	0	0	0	0
ALILVGLER	P12111	CO6A3_HUMAN	COL6A3	Collagen alpha-3(VI) chain	31	32.3889	33.8046	0	96.8655	0	81.2173	60.0563	86.9948	108.66	53.3722	77.3695	89.9891	174.383	187.621	65.1231
ALLANALTSALR	P57088	TMM33_HUMAN	TMEM33	Transmembrane protein 33	1	0	0	0	0	0	0	0	44.5434	0	25.0286	26.8311	34.1668	64.3799	54.2045	39.1347
ALLEVVQSGGK	O14818	PSA7_HUMAN	PSMA7	Proteasome subunit alpha type-7	2	95.6004	147.401	276.277	234.828	159.122	0	156.884	148.93	0	207.895	107.716	0	174.581	177.653	280.671
ALLFIPR	P08238	HS90B_HUMAN	HSP90AB1	Heat shock protein HSP 90-beta	7	0	0	741.047	526.008	248.389	172.002	158.671	241.87	280.758	128.458	116.598	176.099	0	374.977	109.128
ALLFVPR	P07900	HS90A_HUMAN	HSP90AA1	Heat shock protein HSP 90-alpha	9	0	0	0	928.642	597.571	277.82	0	0	661.933	323.507	0	0	1142.06	962.361	0
ALLNVVDNAR	Q8IV08	PLD3_HUMAN	PLD3	Phospholipase D3	1	0	0	0	145.132	0	63.0058	157.288	116.57	0	54.3667	80.6059	128.252	174.581	127.021	130.08
ALLSAPWYLNR	P06865	HEXA_HUMAN	HEXA	Beta-hexosaminidase subunit alpha	1	0	0	0	76.7171	66.2994	30.4027	0	62.424	0	31.9736	21.9743	42.1335	71.726	0	37.9848
ALLVEPVINSYLLAER	P21980	TGM2_HUMAN	TGM2	Protein-glutamine gamma-glutamyltransferase 2	6	0	0	0	148.799	43.9681	0	0	0	0	0	20.0325	31.8737	91.2263	0	25.4356
ALLVTASQcQQPAENK	Q01518	CAP1_HUMAN	CAP1	Adenylyl cyclase-associated protein 1	5	0	167.128	327.847	256.752	150.945	68.7802	135.617	133.578	195.142	83.8292	55.3821	0	0	0	0
ALNLGYALDYAQR	P12111	CO6A3_HUMAN	COL6A3	Collagen alpha-3(VI) chain	31	70.4867	67.3194	159.189	145.465	0	72.7095	116.251	155.853	140.948	87.8073	117.252	179.078	212.551	178.094	120.627
ALPGQLKPFETLLSQNQGGK	P09211	GSTP1_HUMAN	GSTP1	Glutathione S-transferase P	3	270.167	291.457	1068.64	492.747	881.43	73.5295	0	160.97	233.168	0	117.295	148.458	153.068	227.579	75.0741
ALQALEELR	Q15149	PLEC_HUMAN	PLEC	Plectin	108	212.819	214.943	363.165	0	0	507.053	672.031	320.135	495.824	278.63	314.137	553.651	0	0	244.129
ALQATVGNSYK	P11279	LAMP1_HUMAN	LAMP1	Lysosome-associated membrane glycoprotein 1	4	913.932	589.602	1084.38	1190.4	1243.42	561.038	625.346	951.223	1655.4	643.533	492.866	621.195	792.604	1309.02	689.929
ALQFLEEVK	P40227	TCPZ_HUMAN	CCT6A	T-complex protein 1 subunit zeta	4	71.0692	214.553	0	104.952	55.8653	65.2267	62.1888	41.8042	0	36.3578	40.57	69.4835	115	64.5338	67.2792
ALSTDPAAPNLK	Q9Y490	TLN1_HUMAN	TLN1	Talin-1	16	276.639	173.314	298.159	0	239.275	0	209.39	122.289	255.255	0	88.2543	130.792	117.875	132.402	91.2857
ALTcEPGYALK	P98095	FBLN2_HUMAN	FBLN2	Fibulin-2	8	164.275	234.671	258.874	313.604	180.799	133.87	235.096	325.929	365.919	456.233	243.385	262.347	383.365	373.83	298.417
ALTLIAGSPLK	Q86VP6	CAND1_HUMAN	CAND1	Cullin-associated NEDD8-dissociated protein 1	1	23.8192	34.4956	0	20.5693	0	0	0	0	0	0	0	0	0	0	0
ALTQPLGLLR	Q96S97	MYADM_HUMAN	MYADM	Myeloid-associated differentiation marker	1	64.1241	0	291.377	205.068	0	81.1148	89.1046	192.502	159.848	46.0377	80.0254	84.3085	200.06	129.315	99.1774
ALTQTGGPHVK	P21333	FLNA_HUMAN	FLNA	Filamin-A	68	201.816	218.454	274.869	0	170.749	71.8553	0	0	0	0	64.8301	0	0	0	0
ALTSEIALLQSR	P04843	RPN1_HUMAN	RPN1	Dolichyl-diphosphooligosaccharide--protein glycosyltransferase subunit 1	7	95.2767	187.859	267.575	165.722	104.341	0	0	144.866	161.783	0	0	0	114.008	0	0
ALTSELANAR	P26038	MOES_HUMAN	MSN	Moesin	7	336.317	247.488	403.09	206.985	683.291	0	0	0	0	0	144.943	76.8729	0	97.8827	0
ALTVPELTQQVFDAK	P07437	TBB5_HUMAN	TUBB	Tubulin beta chain	11	1653.75	1184.22	1915.64	1784.76	996.117	583.248	742.923	397.798	626.298	210.257	264.023	457.635	287.102	707.525	214.387
ALVDGPcTQVR	P50914	RL14_HUMAN	RPL14	60S ribosomal protein L14	2	569.071	256.725	496.633	479.659	0	99.053	0	534.988	510.852	0	0	0	0	97.7577	245.069
ALYEAGER	P04083	ANXA1_HUMAN	ANXA1	Annexin A1	7	713.928	645.887	383.128	662.929	610.479	246.044	0	0	0	0	0	142.708	0	152.337	0
AmGImNSFVNDIFER	Q99880	H2B1L_HUMAN	HIST1H2BL	Histone H2B type 1-L	2	487.581	363.402	520.051	447.815	402.585	335.94	641.484	353.473	537.266	349.281	405.308	606.231	261.723	384.768	337.336
ANELQLR	Q15149	PLEC_HUMAN	PLEC	Plectin	108	301.818	0	376.218	0	364.652	0	0	0	0	0	0	0	0	0	0
ANGTTVHVGIHPSK	Q9UNX3	RL26L_HUMAN	RPL26L1	60S ribosomal protein L26-like 1	1	0	0	84.649	0	0	0	63.745	57.8636	106.087	50.2644	0	0	0	0	0
ANLPQSFQVDTSK	P21333	FLNA_HUMAN	FLNA	Filamin-A	68	726.874	851.524	1330.84	934.477	530.375	466.393	640.908	704.989	917.075	886.775	432.302	917.21	753.643	770.771	377.36
ANLQIDQINTDLNLER	P35579	MYH9_HUMAN	MYH9	Myosin-9	41	132.235	214.33	0	218.156	77.1473	130.317	179.131	0	0	152.741	178.947	248.284	118.469	185.68	288.576
ANNTFYGLSAGVFTK	P00352	AL1A1_HUMAN	ALDH1A1	Retinal dehydrogenase 1	9	386.415	350.028	1027.43	475.991	428.498	91.8777	182.532	0	191.271	81.3844	0	174.298	0	198.735	0
ANTFVAELK	P40926	MDHM_HUMAN	MDH2	Malate dehydrogenase, mitochondrial	10	206.864	178.107	310.06	308.436	335.487	125.943	228.006	284.915	319.012	231.017	364.86	268.651	399.524	376.212	550.23
ANVTVLDTQIR	Q9NZM1	MYOF_HUMAN	MYOF	Myoferlin	12	72.6226	111.623	0	207.152	0	0	304.316	241.719	269.259	115.654	133.23	386.004	305.938	208.35	352.151
APDFVFYAPR	P26038	MOES_HUMAN	MSN	Moesin	7	308.873	383.632	560.744	406.385	264.252	118.153	152.158	173.689	158.823	0	106.41	152.476	179.736	234.46	98.2928
APFDLFENR	P07900	HS90A_HUMAN	HSP90AA1	Heat shock protein HSP 90-alpha	9	95.1473	87.2143	88.5903	98.1159	91.8181	17.9746	60.3445	39.9755	0	21.7992	30.741	57.2425	43.224	71.1054	41.7827
APIIAVTR	P14618	KPYM_HUMAN	PKM	Pyruvate kinase PKM	17	3835.67	0	7657.44	4950.81	0	0	2191.31	1526.17	2584.43	0	0	0	853.772	1562.18	743.001
APILIATDVASR	Q92841	DDX17_HUMAN	DDX17	Probable ATP-dependent RNA helicase DDX17	2	0	209.593	456.836	474.324	0	430.858	434.515	346.023	318.215	306.849	525.085	267.266	0	240.193	213.447
APIRPDIVNFVHTNLR	P36578	RL4_HUMAN	RPL4	60S ribosomal protein L4	2	0	149.462	147.16	133.794	0	0	0	0	0	0	0	0	0	0	0
APLQVAVLGPTGVAEPVEVR	Q14315	FLNC_HUMAN	FLNC	Filamin-C	33	333.21	257.24	566.118	327.359	0	172.446	251.752	345.119	371.725	120.419	210.948	277.865	293.844	282.798	199.295
APVPASELLASGVLSR	Q15149	PLEC_HUMAN	PLEC	Plectin	108	507.776	257.742	665.419	538.846	262.774	210.338	339.762	533.031	523.376	267.358	363.51	378.384	618.023	528.373	343.362
APVPTGEVYFADSFDR	P27824	CALX_HUMAN	CANX	Calnexin	5	215.279	263.984	0	180.727	132.816	254.039	292.385	136.061	166.565	200.602	276.823	286.593	0	176.33	268.951
AQAEAQQPTFDALRDELR	Q15149	PLEC_HUMAN	PLEC	Plectin	108	82.5904	17.7772	0	0	0	193.972	87.4332	0	0	0	163.273	140.075	0	98.9706	166.125
AQAEVEGLGK	Q15149	PLEC_HUMAN	PLEC	Plectin	108	578.975	397.452	386.967	585.194	0	435.642	239.361	303.278	280.644	321.891	377.007	252.025	247.844	387.767	433.251
AQFEGIVTDLIR	P38646	GRP75_HUMAN	HSPA9	Stress-70 protein, mitochondrial	10	109.495	0	359.198	189.063	166.676	159.086	283.567	220.046	484.666	187.632	358.547	0	0	242.134	151.751
AQGYSGLSVK	P07996	TSP1_HUMAN	THBS1	Thrombospondin-1	4	0	0	0	0	0	0	0	66.5631	137.077	96.7164	0	0	167.344	161.423	128.809
AQIFANTVDNAR	P05783	K1C18_HUMAN	KRT18	Keratin, type I cytoskeletal 18	3	0	0	44.3613	86.6955	34.1563	133.733	121.669	263.694	257.532	260.728	0	198.89	219.391	233.048	217.925
AQIINDAFNLASAHK	P15144	AMPN_HUMAN	ANPEP	Aminopeptidase N	18	149.517	203.463	180.815	331.36	148.087	231.796	119.017	357.16	478.518	91.7024	366.123	110.633	31.6645	225.198	310.137
AQITGYR	P02751	FINC_HUMAN	FN1	Fibronectin	62	323.91	1094.5	0	0	37.1746	345.097	0	138.243	0	0	193.097	0	0	132.225	98.1823
AQLEPVASPAK	Q15149	PLEC_HUMAN	PLEC	Plectin	108	750.175	525.794	1031.27	981.993	0	593.84	632.839	679.327	985.841	420.182	657.88	627.43	881.332	902.379	673.897
AQLFALTGVQPAR	P54578	UBP14_HUMAN	USP14	Ubiquitin carboxyl-terminal hydrolase 14	1	0	83.0347	0	86.1953	47.8353	0	0	0	0	0	0	0	0	0	0
AQNTWGcGNSLR	P02545	LMNA_HUMAN	LMNA	Prelamin-A/C	31	836.908	539.893	1139.91	851.116	728.712	901.01	858.77	802.218	732.521	511.346	667.459	618.077	725.389	897.087	544.149
AQPENIPAK	P08123	CO1A2_HUMAN	COL1A2	Collagen alpha-2(I) chain	16	403.761	0	568.805	335.028	0	378.923	0	0	0	0	108.979	0	0	0	0
AQPWWTPK	Q12797	ASPH_HUMAN	ASPH	Aspartyl/asparaginyl beta-hydroxylase	1	0	0	0	102.201	0	39.8057	50.9672	0	59.2256	76.7433	73.8863	0	78.16	0	0
AQQEQELAADAFK	P14314	GLU2B_HUMAN	PRKCSH	Glucosidase 2 subunit beta	5	190.489	307.563	0	235.745	131.732	247.308	347.543	378.608	176.584	230.934	203.459	283.268	0	132.578	373.878
AQVEQELTTLR	Q15149	PLEC_HUMAN	PLEC	Plectin	108	163.886	330.133	367.772	374.124	0	169.678	556.241	277.39	334.268	120.212	402.347	769.653	365.223	340.752	251.039
AQYDELAR	P05783	K1C18_HUMAN	KRT18	Keratin, type I cytoskeletal 18	3	22.2819	0	0	0	135.673	210.748	190.313	309.449	0	378.122	172.459	248.838	230.098	0	298.693
AQYEDIAQK	P04264	K2C1_HUMAN	KRT1	Keratin, type II cytoskeletal 1	27	4225.32	5673.11	3104.44	7262.41	7436.88	6174.16	4533.62	2254.64	3395.05	3871.97	2092.94	2408.71	3480.72	2486.61	3121.27
AQYEEIANR	P13647	K2C5_HUMAN	KRT5	Keratin, type II cytoskeletal 5	3	451.076	442.926	891.79	580.943	590.182	0	0	0	0	0	0	0	0	0	0
AQYEEIAQR	P35908	K22E_HUMAN	KRT2	Keratin, type II cytoskeletal 2 epidermal	17	2108.13	2463.73	1344.91	2410.8	2761.74	2320.01	2595.33	690.69	1080.57	1294.53	557.304	1089.01	1470.21	1263.15	1051.48
ARFEELNADLFR	P11142	HSP7C_HUMAN	HSPA8	Heat shock cognate 71 kDa protein	18	133.4	387.254	0	145.048	0	138.346	131.063	113.108	71.0889	107.615	147.25	137.443	46.9416	154.013	159.823
AScLYGQLPK	P09211	GSTP1_HUMAN	GSTP1	Glutathione S-transferase P	3	179.226	0	277.045	226.158	188.976	0	0	0	0	0	0	0	0	129.932	0
ASFNHFDR	P35609	ACTN2_HUMAN	ACTN2	Alpha-actinin-2	1	0	273.346	251.452	289.096	0	271.26	0	367.846	198.899	110.888	131.881	98.3714	239.318	0	0
ASFTTFTVTK	Q03135	CAV1_HUMAN	CAV1	Caveolin-1	4	86.7976	113.588	337.828	225.992	143.949	199.917	182.417	263.242	198.785	185.767	192.4	381.986	562.407	162.746	214.663
ASGNYATVISHNPETK	P62917	RL8_HUMAN	RPL8	60S ribosomal protein L8	3	300.458	0	0	0	0	139.44	125.818	0	123.074	157.34	0	0	0	0	0
ASGPGLNTTGVPASLPVEFTIDAK	P21333	FLNA_HUMAN	FLNA	Filamin-A	68	264.568	0	523.058	681.476	402.733	0	0	0	0	0	227.45	361.896	517.894	460.804	288.797
ASGPPVSELITK	P16403	H12_HUMAN	HIST1H1C	Histone H1.2	1	145.763	159.048	0	134.045	0	0	148.93	0	0	0	0	0	0	0	0
ASIHEAWTDGK	O43707	ACTN4_HUMAN	ACTN4	Alpha-actinin-4	28	713.928	525.181	495.481	616.538	672.058	579.489	614.972	498.715	456.431	633.174	405.003	694.835	430.455	664.656	558.356
ASIPFSVVGSNQLIEAK	Q15019	SEPT2_HUMAN	37500	Septin-2	3	0	0	0	0	189.568	74.0079	49.826	97.2295	0	0	57.9509	76.7574	117.974	0	0
ASITALEAK	P35579	MYH9_HUMAN	MYH9	Myosin-9	41	617.551	519.664	813.603	0	0	0	546.155	0	0	533.722	400.475	854.862	0	0	750.188
ASITPGTILIILTGR	Q02878	RL6_HUMAN	RPL6	60S ribosomal protein L6	4	0	0	74.7573	0	0	0	0	61.521	0	0	27.3645	45.6734	72.2812	105.763	45.0223
ASLENSLEETK	P02533	K1C14_HUMAN	KRT14	Keratin, type I cytoskeletal 14	4	0	84.5951	0	0	0	62.2028	105.243	0	0	226.086	0	0	0	0	0
ASPAGGPLEDVVIER	Q96AY3	FKB10_HUMAN	FKBP10	Peptidyl-prolyl cis-trans isomerase FKBP10	3	0	99.3073	0	0	0	103.837	126.28	0	0	79.9755	86.208	0	0	0	66.6158
ASREEILAQAK	P35579	MYH9_HUMAN	MYH9	Myosin-9	41	0	0	332.326	222.574	0	0	95.0987	132.649	200.682	150.752	89.6476	151.991	84.366	219.464	186.745
ASVSQVEADLK	Q07065	CKAP4_HUMAN	CKAP4	Cytoskeleton-associated protein 4	18	0	275.185	290.865	0	227.599	264.119	408.291	437.382	0	1156.12	441.489	354.137	433.727	335.547	500.033
ASYAQQPAESR	P98160	PGBM_HUMAN	HSPG2	Basement membrane-specific heparan sulfate proteoglycan core protein	4	0	12.4942	76.9967	51.7589	0	34.4755	0	19.6942	0	0	0	0	40.121	0	16.9165
ATAEQISSQTGNK	Q16698	DECR_HUMAN	DECR1	2,4-dienoyl-CoA reductase, mitochondrial	1	130.358	0	131.164	124.208	0	61.8099	0	0	44.015	0	0	0	58.7885	38.3533	0
ATAGAYIASQTVK	P28074	PSB5_HUMAN	PSMB5	Proteasome subunit beta type-5	2	0	0	270.774	194.064	234.595	160.658	174.002	190.621	168.273	210.464	192.096	0	192.327	124.198	107.249
ATAVmPDGQFK	Q06830	PRDX1_HUMAN	PRDX1	Peroxiredoxin-1	6	340.459	223.302	563.303	419.056	431.552	162.093	203.799	202.285	377.418	0	0	0	0	349.749	0
ATAVVDGAFK	P32119	PRDX2_HUMAN	PRDX2	Peroxiredoxin-2	4	150.779	106.385	390.934	186.645	208.386	0	254.692	0	0	0	71.84	92.9679	0	0	0
ATcAPQHGAPGPGPADASK	P21333	FLNA_HUMAN	FLNA	Filamin-A	68	1730.77	855.982	1677.62	1419.64	1487.77	853.175	881.248	1032.5	1412.9	496.842	529.003	656.595	897.789	850.071	555.592
ATDAEADVASLNR	P07951	TPM2_HUMAN	TPM2	Tropomyosin beta chain	4	125.439	250.999	0	124.708	228.388	374.481	477.569	231.71	305.35	671.711	780.661	552.82	120.65	201.205	463.823
ATDFVVPGPGK	O75874	IDHC_HUMAN	IDH1	Isocitrate dehydrogenase [NADP] cytoplasmic	1	104.856	0	144.089	118.623	99.8087	0	0	0	0	0	0	0	0	0	0
ATENDIYNFFSPLNPVR	P31943	HNRH1_HUMAN	HNRNPH1	Heterogeneous nuclear ribonucleoprotein H	4	71.5007	0	141.359	167.306	128.776	180.68	76.1943	0	0	0	68.335	108.728	0	276.888	86.7664
ATIGADFLTK	P51149	RAB7A_HUMAN	RAB7A	Ras-related protein Rab-7a	3	0	0	0	185.478	84.2413	78.518	226.45	0	0	228.572	89.2992	166.192	0	195.912	189.233
ATILDLScNK	Q96AG4	LRC59_HUMAN	LRRC59	Leucine-rich repeat-containing protein 59	3	0	0	0	0	0	97.2763	0	71.417	0	39.3247	80.156	0	91.2561	81.1965	50.8878
ATITGYR	P02751	FINC_HUMAN	FN1	Fibronectin	62	669.267	1552.58	0	0	632.943	691.56	0	0	664.666	61.7013	0	0	642.907	543.015	112.169
ATLPDADKER	P12814	ACTN1_HUMAN	ACTN1	Alpha-actinin-1	16	469.199	387.031	0	0	432.045	239.893	0	169.851	0	86.3984	110.895	117.145	0	0	96.9108
ATVSAPFGK	Q15149	PLEC_HUMAN	PLEC	Plectin	108	351.916	265.098	481.661	436.228	0	304.778	464.601	369.352	444.363	238.103	333.294	335.433	414.791	485.326	355.192
AVAAAYTFLQR	Q92791	SC65_HUMAN	P3H4	Synaptonemal complex protein SC65	1	0	0	0	47.0323	31.4994	20.6511	0	71.8384	0	41.8939	27.0118	0	76.3359	132.843	42.5291
AVAEQIPLLVQGVR	Q9Y490	TLN1_HUMAN	TLN1	Talin-1	16	125.051	140.435	523.634	285.178	0	71.5478	114.349	179.333	203.794	70.1961	62.0001	95.5311	112.818	0	59.042
AVAGNISDPGLQK	P18206	VINC_HUMAN	VCL	Vinculin	7	253.014	282.095	371.099	315.605	263.562	206.58	0	158.337	0	0	0	0	0	169.626	0
AVAISLPK	P50454	SERPH_HUMAN	SERPINH1	Serpin H1	11	304.018	515.651	673.993	745.331	662.107	399.082	682.405	662.169	847.853	573.917	540.324	712.847	609.597	480.563	524.136
AVAQALEVIPR	P49368	TCPG_HUMAN	CCT3	T-complex protein 1 subunit gamma	3	197.22	134.36	343.971	286.512	152.127	85.83	89.6233	282.959	377.418	153.404	148.034	169.518	131.754	379.74	189.344
AVASAAAALVLK	Q9Y490	TLN1_HUMAN	TLN1	Talin-1	16	0	157.933	289.713	289.513	0	158.232	235.499	154.423	388.576	124.521	0	0	307.128	169.009	203.938
AVDFAER	P62917	RL8_HUMAN	RPL8	60S ribosomal protein L8	3	421.561	369.365	199.37	386.962	0	344.072	91.8711	180.16	302.504	208.972	209.642	290.473	0	309.261	166.18
AVDSLVPIGR	P25705	ATPA_HUMAN	ATP5A1	ATP synthase subunit alpha, mitochondrial	8	222.787	246.206	416.527	260.92	343.567	159.462	681.829	467.183	388.462	426.398	274.298	351.02	269.852	261.187	214.553
AVDSQILPK	Q02878	RL6_HUMAN	RPL6	60S ribosomal protein L6	4	0	0	0	0	0	339.151	375.842	0	0	362.169	290.974	282.298	0	0	284.485
AVELAANTK	P29401	TKT_HUMAN	TKT	Transketolase	12	91.4579	99.9482	163.668	0	441.602	0	0	0	0	0	0	0	0	0	0
AVENSSTAIGIR	P25788	PSA3_HUMAN	PSMA3	Proteasome subunit alpha type-3	2	181.621	0	310.657	202.373	441.109	124.184	138.614	273.514	413.794	201.555	119.341	189.885	271.736	241.781	151.53
AVFPSIVGRPR	P60709	ACTB_HUMAN	ACTB	Actin, cytoplasmic 1	16	3908.16	6118.93	11488.7	10495.2	10739.5	13400.7	7118	10972.2	11840.6	23474.7	8202.82	16085.8	13839.6	13196.1	12892
AVFVDLEPTVIDEVR	Q9BQE3	TBA1C_HUMAN	TUBA1C	Tubulin alpha-1C chain	5	3276.43	4407.53	4418.8	361.37	401.994	1060.23	576.356	0	0	425.051	451.155	1228.95	1027.26	970.3	129.693
AVLcPPPVK	P60763	RAC3_HUMAN	RAC3	Ras-related C3 botulinum toxin substrate 3	1	144.339	140.825	0	164.117	307.21	116.376	0	0	189.335	0	0	0	0	0	0
AVLDALLEGK	P46821	MAP1B_HUMAN	MAP1B	Microtubule-associated protein 1B	1	41.7807	0	45.61	65.0383	0	32.8594	38.5467	24.059	0	14.6856	10.1501	0	25.399	39.0502	12.9141
AVLFcLSEDKK	P23528	COF1_HUMAN	CFL1	Cofilin-1	2	0	0	0	288.596	190.848	0	0	0	0	0	96.3526	322.34	0	0	269.946
AVLLGPPGAGK	P54819	KAD2_HUMAN	AK2	Adenylate kinase 2, mitochondrial	1	0	50.5732	0	93.8645	91.6605	0	59.3647	86.769	131.84	0	39.0222	94.2149	99.4349	0	67.5556
AVLNPLcQVDYR	Q15436	SC23A_HUMAN	SEC23A	Protein transport protein Sec23A	2	46.0655	135.252	0	139.963	0	5.44296	9.18135	0	0	19.8033	0	0	0	0	0
AVLSAEQLR	P50454	SERPH_HUMAN	SERPINH1	Serpin H1	11	393.923	432.115	493.818	442.814	573.925	542.588	785.573	393.734	804.817	454.161	413.232	495.46	248.736	194.854	313.454
AVNYFSK	Q00610	CLH1_HUMAN	CLTC	Clathrin heavy chain 1	24	21.4761	188.305	389.526	275.341	175.971	195.065	79.5948	288.302	364.781	162.189	125.437	158.641	233.568	314.554	179.89
AVPSWFVR	P41252	SYIC_HUMAN	IARS	Isoleucine--tRNA ligase, cytoplasmic	1	0	0	0	0	0	0	0	0	0	0	0	18.8222	23.4163	0	37.2109
AVTEQGAELSNEER	P27348	1433T_HUMAN	YWHAQ	14-3-3 protein theta	1	676.387	401.743	0	0	0	31.016	209.275	0	0	0	172.808	105.074	0	0	115.983
AVTEQGHELSNEER	P31946	1433B_HUMAN	YWHAB	14-3-3 protein beta/alpha	2	602.211	272.454	0	0	0	211.534	222.3	0	0	102.808	139.108	172.981	0	0	115.762
AVTIFIR	P48643	TCPE_HUMAN	CCT5	T-complex protein 1 subunit epsilon	4	0	64.5887	143.449	92.364	0	33.2079	0	155.326	88.6221	0	0	120.263	72.4794	63.2195	36.5862
AVVGVVAGGGR	P62917	RL8_HUMAN	RPL8	60S ribosomal protein L8	3	1002.61	584.587	866.836	749.832	1138.98	300.097	485.061	285.216	545.805	305.481	0	0	0	0	0
AVVIVDDR	Q15233	NONO_HUMAN	NONO	Non-POU domain-containing octamer-binding protein	1	496.708	442.759	416.143	387.712	757.285	601.698	707.765	481.181	587.019	579.304	504.186	450.361	65.748	65.3277	511.034
AVVQLKPR	Q15149	PLEC_HUMAN	PLEC	Plectin	108	0	170.918	239.807	226.575	188.656	168.619	41.9587	76.0828	156.888	39.1341	157.395	88.8807	138.198	103.205	82.0397
AWDDFFPGSDR	O75915	PRAF3_HUMAN	ARL6IP5	PRA1 family protein 3	2	0	0	0	0	0	19.9678	35.9588	0	0	0	23.4155	23.2905	0	0	26.4362
AWGPGLEGGVVGK	P21333	FLNA_HUMAN	FLNA	Filamin-A	68	587.648	1068.86	1471.6	1960.65	796.499	652.267	2198.22	1937.06	1017.49	941.058	600.408	1285.76	1257.06	1568.36	1410.26
AWGPGLETGQVGK	Q14315	FLNC_HUMAN	FLNC	Filamin-C	33	292.303	393.607	652.111	486.745	157.743	220.213	620.735	333.681	677.075	121.123	273.732	532.591	486.468	507.202	385.266
AYGPGIEPTGNmVK	P21333	FLNA_HUMAN	FLNA	Filamin-A	68	244.664	0	396.436	457.235	0	211.876	270.887	508.197	784.324	373.191	236.724	349.426	377.516	495.118	342.588
AYILNLVK	P50991	TCPD_HUMAN	CCT4	T-complex protein 1 subunit delta	4	0	53.4933	121.708	125.792	67.7675	41.8216	35.6073	73.8929	206.641	35.2348	48.3722	88.7421	86.2496	67.2594	39.6433
AYLEGTcVEWLR	Q29963	1C06_HUMAN	HLA-C	HLA class I histocompatibility antigen, Cw-6 alpha chain	1	0	0	0	0	0	5.19353	0	0	0	25.1943	12.4708	36.9793	0	53.9751	0
AYLPVNESFGFTADLR	P13639	EF2_HUMAN	EEF2	Elongation factor 2	10	172.463	254.9	259.897	156.385	214.495	0	0	0	0	0	0	0	54.4364	0	7.58895
AYLQQLR	O15145	ARPC3_HUMAN	ARPC3	Actin-related protein 2/3 complex subunit 3	1	319.876	308.287	455.172	263.838	595.01	170.02	18.1725	199.652	226.118	0	0	0	0	258.364	0
AYTNFDAER	P07355	ANXA2_HUMAN	ANXA2	Annexin A2	18	4113.99	3229.44	2458.21	3043.51	3781.5	2653.14	3520.38	1629.27	1711.19	2435.73	5176.83	8001.34	0	3653.62	3085.33
AYTNFDAERDALNIETAIK	P07355	ANXA2_HUMAN	ANXA2	Annexin A2	18	132.947	0	0	0	0	55.6255	0	0	0	0	0	109.456	0	168.391	70.7067
AYVFER	Q14108	SCRB2_HUMAN	SCARB2	Lysosome membrane protein 2	4	156.443	118.478	0	94.6773	0	111.183	146.337	162.927	0	0	0	133.979	204.025	0	150.811
ccSGAIIVLTK	P14618	KPYM_HUMAN	PKM	Pyruvate kinase PKM	17	0	236.51	379.033	284.428	228.585	59.9648	0	80.8991	161.897	0	0	113.196	66.3527	0	31.8332
cDPHEATcYDDGK	P02751	FINC_HUMAN	FN1	Fibronectin	62	67.1856	0	0	0	0	98.4721	57.8085	0	0	58.0547	74.1911	0	0	0	125.16
cITDPQTGLcLLPLK	Q15149	PLEC_HUMAN	PLEC	Plectin	108	0	0	0	0	0	30.3958	0	79.1683	80.5955	27.4475	23.7435	68.0148	64.8558	48.1034	0
cNGVLEGIR	P35579	MYH9_HUMAN	MYH9	Myosin-9	41	0	0	87.0675	0	0	0	0	0	0	95.639	116.642	124.488	203.827	147.927	179.503
cQLEINFNTLQTK	O43707	ACTN4_HUMAN	ACTN4	Alpha-actinin-4	28	78.9658	128.843	215.749	169.056	107.987	149.929	116.654	180.085	99.9503	121.745	102.666	0	162.586	160.629	85.9648
cVEDPETGLR	Q15149	PLEC_HUMAN	PLEC	Plectin	108	0	0	0	0	0	0	0	0	0	86.0669	126.569	94.7691	0	0	103.545
cVVVGDGAVGK	P84095	RHOG_HUMAN	RHOG	Rho-related GTP-binding protein RhoG	1	0	0	327.079	46.6238	0	120.921	0	0	0	36.6623	0	152.199	0	64.5985	40.4854
DAEAWFNEK	P13645	K1C10_HUMAN	KRT10	Keratin, type I cytoskeletal 10	20	106.28	330.244	0	0	0	487.919	633.415	0	0	0	184.215	121.094	0	0	275.419
DAFVAIVQSVK	P08133	ANXA6_HUMAN	ANXA6	Annexin A6	10	157.543	262.59	374.042	249.916	187.203	69.566	97.1736	98.9603	98.3792	49.8914	136.235	186.836	237.732	266.039	104.319
DAGEGGLSLAIEGPSK	P21333	FLNA_HUMAN	FLNA	Filamin-A	68	109.128	220.516	0	0	0	85.5908	105.588	0	0	61.867	107.803	175.545	0	0	97.7953
DAGQISGLNVLR	P38646	GRP75_HUMAN	HSPA9	Stress-70 protein, mitochondrial	10	80.8428	103.431	221.508	155.968	100.4	126.387	70.4307	150.886	488.196	88.8018	200.15	133.217	195.003	191.678	251.371
DAGTIAGLNVLR	P11142	HSP7C_HUMAN	HSPA8	Heat shock cognate 71 kDa protein	18	542.598	875.487	1433.21	796.181	716.889	417.533	570.074	712.966	618.1	333.701	517.683	608.864	567.959	750.659	481.126
DAGTIAGLNVmR	P11021	GRP78_HUMAN	HSPA5	78 kDa glucose-regulated protein	20	0	0	185.422	199.149	134.885	0	0	251.276	312.978	0	183.736	0	292.158	272.301	209.964
DAGVIAGLNVLR	P34931	HS71L_HUMAN	HSPA1L	Heat shock 70 kDa protein 1-like	2	312.238	161.611	247.229	183.394	174.099	38.7807	71.18	82.028	118.747	44.2559	54.7725	83.2693	77.6346	93.1488	49.2128
DALNIETAIK	P07355	ANXA2_HUMAN	ANXA2	Annexin A2	18	1359.89	2259.77	2275.22	2314.1	3813.03	1923.66	3285.23	1431.35	2216.69	2973.18	5063.63	6760.61	3034.6	2118.78	3904.62
DAPQDFHPDR	P21333	FLNA_HUMAN	FLNA	Filamin-A	68	789.011	647.559	0	0	0	490.652	433.708	210.789	162.011	319.57	332.902	337.303	0	0	410.696
DAQHYGGWEHR	Q14697	GANAB_HUMAN	GANAB	Neutral alpha-glucosidase AB	17	153.142	0	0	0	0	132.845	0	116.269	0	101.73	123.521	106.892	76.7126	113.525	0
DATNVGDEGGFAPNILENK	P06733	ENOA_HUMAN	ENO1	Alpha-enolase	12	387.58	279.309	0	0	0	208.766	351.519	0	0	67.0468	243.08	199.791	0	0	102.494
DAVLLVFANK	P61204	ARF3_HUMAN	ARF3	ADP-ribosylation factor 3	1	125.504	70.2173	136.027	107.119	88.0248	44.6576	48.7539	86.9195	76.5083	45.5404	53.3357	77.0345	83.7811	80.6143	51.507
DAVTYTEHAK	P62805	H4_HUMAN	HIST1H4A	Histone H4	8	1427.21	1711.96	537.326	592.113	1061.14	1051.01	132.908	212.595	144.25	117.85	949.158	337.095	347.675	284.298	251.095
DDGTGQLLLPLSDAR	Q15149	PLEC_HUMAN	PLEC	Plectin	108	68.2213	47.6864	0	0	0	41.9241	53.9527	0	0	37.9738	17.7325	56.4943	0	0	44.9781
DDKESVPISDTIIPAVPPPTDLR	P02751	FINC_HUMAN	FN1	Fibronectin	62	103.109	22.1937	0	0	0	111.695	208.468	49.2619	0	114.245	177.379	327.674	0	0	272.987
DDPLTNLNTAFDVAEK	P12814	ACTN1_HUMAN	ACTN1	Alpha-actinin-1	16	0	0	0	0	0	129.462	81.6985	0	0	77.945	0	0	0	0	127.759
DETNYGIPQR	P63244	GBLP_HUMAN	GNB2L1	Guanine nucleotide-binding protein subunit beta-2-like 1	8	488.423	258.522	144.857	176.058	289.278	260.053	283.682	154.875	196.622	0	248.958	411.013	113.512	195.56	249.547
DEVQNAVQR	P12111	CO6A3_HUMAN	COL6A3	Collagen alpha-3(VI) chain	31	0	0	0	0	0	0	0	0	0	1398.95	2468.68	1599.58	0	0	2316.9
DFLAGGIAAAISK	P12236	ADT3_HUMAN	SLC25A6	ADP/ATP translocase 3	6	0	0	0	0	0	13.0829	0	0	0	0	28.2571	0	60.2855	57.5035	0
DFLLKPELLR	Q13838	DX39B_HUMAN	DDX39B	Spliceosome RNA helicase DDX39B	5	57.8845	63.3627	76.1905	61.2203	0	41.4458	0	72.7791	0	38.1147	51.5071	59.7295	66.0851	58.0857	46.5799
DFSLEQLR	O15173	PGRC2_HUMAN	PGRMC2	Membrane-associated progesterone receptor component 2	3	0	0	0	0	31.5585	47.9377	52.5291	0	0	47.198	46.2824	56.1964	0	0	46.526
DFTSLENTVEER	Q07065	CKAP4_HUMAN	CKAP4	Cytoskeleton-associated protein 4	18	0	0	0	0	0	47.3568	67.8947	0	0	45.8719	56.8189	57.5681	0	0	81.2657
DGEAGAQGPPGPAGPAGER	P02452	CO1A1_HUMAN	COL1A1	Collagen alpha-1(I) chain	24	541.951	683.225	0	0	0	750.329	930.238	321.113	0	544.082	649.607	544.23	0	0	451.218
DGGAWGTEQR	P09382	LEG1_HUMAN	LGALS1	Galectin-1	7	2742.44	2593.58	722.492	1055.35	1324.21	2479.91	721.021	1486.29	981.287	1706.83	2558.81	2022.16	658.075	1481.03	1889.01
DGKYDLDFK	P09104	ENOG_HUMAN	ENO2	Gamma-enolase	1	0	294.913	185.038	216.155	190.356	180.202	388.694	0	0	43.8829	124	254.727	0	117.671	0
DGLAFNALIHR	O43707	ACTN4_HUMAN	ACTN4	Alpha-actinin-4	28	106.733	218.509	263.736	192.231	118.628	76.6046	115.79	181.816	144.136	0	119.907	125.874	0	0	121.788
DGLGFcALIHR	P12814	ACTN1_HUMAN	ACTN1	Alpha-actinin-1	16	59.548	214.274	0	0	0	0	24.2934	126.88	0	0	54.5984	91.3746	0	120.67	0
DGNASGTTLLEALDcILPPTRPTDKPLR	P68104	EF1A1_HUMAN	EEF1A1	Elongation factor 1-alpha 1	10	63	162.726	124.553	0	0	130.898	0	0	0	39.6873	0	0	0	0	0
DGNPGNDGPPGR	P08123	CO1A2_HUMAN	COL1A2	Collagen alpha-2(I) chain	16	13.0294	80.9728	0	0	17.3015	30.4539	0	0	0	0	0	0	0	0	0
DGQVINETSQHHDDLE	P08670	VIME_HUMAN	VIM	Vimentin	45	797.425	1331.9	0	0	0	487.919	1214.96	0	0	0	0	0	0	0	0
DGTGVVEFVR	Q07955	SRSF1_HUMAN	SRSF1	Serine/arginine-rich splicing factor 1	1	166.67	224.249	189.005	227.492	201.194	240.235	473.995	301.246	160.758	404.063	214.736	135.85	219.391	203.851	360.223
DGVVEITGK	P04792	HSPB1_HUMAN	HSPB1	Heat shock protein beta-1	9	243.499	0	0	0	0	129.736	146.394	119.223	0	0	0	0	0	0	0
DGVYVLDLAAK	P53396	ACLY_HUMAN	ACLY	ATP-citrate synthase	5	0	0	0	0	0	21.8436	0	25.7824	0	24.5811	0	50.3703	0	48.9649	0
DGYNYTLSK	P31949	S10AB_HUMAN	S100A11	Protein S100-A11	3	249.066	155.983	0	225.658	126.411	179.484	0	165.26	207.665	98.664	252.136	387.874	240.408	334.224	212.452
DHPLPEVAHVK	P13073	COX41_HUMAN	COX4I1	Cytochrome c oxidase subunit 4 isoform 1, mitochondrial	1	0	0	0	0	0	0	0	66.9092	0	72.8067	0	80.6369	0	80.3585	122.23
DHSAIPVINR	P15144	AMPN_HUMAN	ANPEP	Aminopeptidase N	18	341.818	396.616	0	475.908	238.93	0	0	459.281	0	338.383	409.052	302.735	486.765	582.533	369.842
DIcNDVLSLLEK	P63104	1433Z_HUMAN	YWHAZ	14-3-3 protein zeta/delta	5	71.3087	204.633	0	61.2537	0	73.427	0	0	0	0	12.9965	82.7151	0	0	0
DIDIHEVR	Q00839	HNRPU_HUMAN	HNRNPU	Heterogeneous nuclear ribonucleoprotein U	2	78.2538	189.698	0	551.433	0	318.89	0	99.7881	0	171.264	329.68	140.185	0	0	28.8742
DIDNLVQR	P49257	LMAN1_HUMAN	LMAN1	Protein ERGIC-53	1	0	0	0	0	0	131.103	176.077	0	0	171.346	99.2698	143.816	0	0	158.662
DIIcQIAYAR	P46777	RL5_HUMAN	RPL5	60S ribosomal protein L5	1	92.5583	0	211.143	160.887	127.298	52.2087	80.1711	134.631	131.84	74.4642	101.403	123.796	245.96	202.175	180.609
DIISDTSGDFR	P07355	ANXA2_HUMAN	ANXA2	Annexin A2	18	287.707	382.907	0	99.9499	153.802	197.764	244.317	122.139	0	357.155	475.015	383.718	0	0	500.144
DIISDTSGDFRK	P07355	ANXA2_HUMAN	ANXA2	Annexin A2	18	226.088	308.956	0	286.345	176.463	335.222	64.8977	183.923	0	0	112.898	167.301	0	134.607	99.5091
DILLRPELEELR	P00387	NB5R3_HUMAN	CYB5R3	NADH-cytochrome b5 reductase 3	3	63.9623	76.3474	0	0	0	54.6346	84.782	0	0	31.0993	75.7585	80.914	0	0	64.6256
DISLSDYK	Q06830	PRDX1_HUMAN	PRDX1	Peroxiredoxin-1	6	222.722	230.491	0	0	149.762	15.2133	0	0	0	73.8012	86.0773	34.2395	0	0	0
DISTNYYASQK	P14625	ENPL_HUMAN	HSP90B1	Endoplasmin	17	557.356	576.227	554.857	638.045	814.825	381.998	497.568	0	596.924	405.43	309.26	356.977	0	534.635	288.576
DITYFIQQLLR	Q9C0K3	ARP3C_HUMAN	ACTR3C	Actin-related protein 3C	1	0	0	0	0	0	12.7993	18.161	0	0	10.0487	8.10268	0	0	0	0
DKDPPIPVAK	P13667	PDIA4_HUMAN	PDIA4	Protein disulfide-isomerase A4	10	0	138.874	0	0	0	147.742	0	106.636	146.413	122.947	0	0	106.573	151.896	186.635
DKGEYTLVVK	P21333	FLNA_HUMAN	FLNA	Filamin-A	68	0	0	953.853	698.232	0	366.281	1257.61	645.462	0	0	0	0	0	534.635	487.263
DKLPQPVQPDPVSHcK	P05556	ITB1_HUMAN	ITGB1	Integrin beta-1	10	0	196.553	0	0	0	298.765	192.099	369.352	425.008	371.368	0	0	329.335	0	278.681
DKPLKDVIIADcGK	P23284	PPIB_HUMAN	PPIB	Peptidyl-prolyl cis-trans isomerase B	10	148.74	163.339	176.976	175.308	0	177.229	127.029	238.859	171.119	178.308	191.66	205.472	169.426	223.522	244.958
DLASVQALLR	Q13813	SPTN1_HUMAN	SPTAN1	Spectrin alpha chain, non-erythrocytic 1	2	35.4634	40.609	61.0522	0	0	31.1407	33.0137	0	55.6165	24.0465	39.8429	39.2447	59.8097	0	32.0806
DLEAHIDSANK	P35579	MYH9_HUMAN	MYH9	Myosin-9	41	402.725	321.829	0	0	0	240.816	297.573	0	0	294.293	276.91	0	0	0	439.111
DLEALLNSK	P02545	LMNA_HUMAN	LMNA	Prelamin-A/C	31	31.2821	60.4091	0	0	30.8491	0	0	0	0	0	0	0	0	0	0
DLEDSLAR	P02545	LMNA_HUMAN	LMNA	Prelamin-A/C	31	287.384	264.541	0	0	0	834.041	455.148	0	0	0	655.268	616.138	0	0	274.645
DLEGLSQR	P35579	MYH9_HUMAN	MYH9	Myosin-9	41	453.212	413.78	0	0	372.435	314.277	414.573	212.746	0	362.21	399.082	442.879	219.292	0	670.58
DLFQVAFNR	Q14204	DYHC1_HUMAN	DYNC1H1	Cytoplasmic dynein 1 heavy chain 1	3	40.0848	23.3835	43.972	27.976	0	0	0	0	0	0	0	0	0	0	0
DLGTESQIFISR	P50395	GDIB_HUMAN	GDI2	Rab GDP dissociation inhibitor beta	2	52.0656	56.1181	0	44.3668	31.2826	0	0	0	0	0	0	0	0	0	0
DLLLDPAWEK	O43707	ACTN4_HUMAN	ACTN4	Alpha-actinin-4	28	212.69	160.831	0	0	74.9994	159.052	198.958	65.2912	0	181.996	183.344	181.294	0	0	174.141
DLLVQQASQcLSK	Q1KMD3	HNRL2_HUMAN	HNRNPUL2	Heterogeneous nuclear ribonucleoprotein U-like protein 2	2	0	0	0	0	0	0	18.3396	78.0394	0	22.9401	25.9625	0	0	0	0
DLPLLLFR	O43175	SERA_HUMAN	PHGDH	D-3-phosphoglycerate dehydrogenase	4	41.8842	57.2884	82.8063	0	89.9855	51.2178	0	0	0	0	0	0	0	0	0
DLQFVEVTDVK	P02751	FINC_HUMAN	FN1	Fibronectin	62	316.834	1143.54	0	0	0	295.69	548.921	0	0	273.574	721.447	530.305	0	237.282	649.573
DLQQYQSQAK	O75396	SC22B_HUMAN	SEC22B	Vesicle-trafficking protein SEC22b	1	2181.27	0	0	981.993	313.319	977.204	992.485	810.496	1165.84	483.168	0	554.898	642.114	736.921	1046.5
DLSDGIHVVK	Q07065	CKAP4_HUMAN	CKAP4	Cytoskeleton-associated protein 4	18	161.945	139.822	0	0	158.039	195.68	204.837	195.663	0	184.897	391.506	270.314	219.292	228.726	366.58
DLSELGSVR	Q15149	PLEC_HUMAN	PLEC	Plectin	108	9.2623	169.19	0	166.055	0	139.645	142.302	135.233	82.9181	0	200.629	0	138.099	205.263	242.249
DLSFFGGLLR	Q32P28	P3H1_HUMAN	P3H1	Prolyl 3-hydroxylase 1	6	0	0	0	109.453	61.8853	0	71.8716	86.167	105.484	34.3781	0	0	48.508	0	53.6962
DLSSVQTLLTK	Q13813	SPTN1_HUMAN	SPTAN1	Spectrin alpha chain, non-erythrocytic 1	2	37.1269	10.6552	0	15.9386	0	0	0	0	0	0	33.1901	0	45.2464	0	25.2974
DLTDYLmK	P60709	ACTB_HUMAN	ACTB	Actin, cytoplasmic 1	16	460.267	682.668	810.532	1155.38	1176.42	564.113	749.263	1548.75	968.877	1645.09	1347.11	1474.19	2093.78	1295.79	1791.16
DLTQTASSTAR	Q9NZM1	MYOF_HUMAN	MYOF	Myoferlin	12	270.199	223.302	534.191	361.954	411.305	0	0	0	0	364.116	225.099	0	0	152.014	95.2707
DLTTAGAVTQcYR	Q02543	RL18A_HUMAN	RPL18A	60S ribosomal protein L18a	1	154.436	90.0007	127.997	0	0	123.586	167.72	183.923	331.308	110.598	0	130.03	0	161.246	80.1601
DLYANTVLSGGTTmYPGIADR	P60709	ACTB_HUMAN	ACTB	Actin, cytoplasmic 1	16	1153.42	1239.39	1466.48	1568.85	1931.15	1485.97	1285.27	2214	1975.33	1861.81	1786.86	1586.41	2080.9	2153.18	2170.4
DLYDAGVK	P07355	ANXA2_HUMAN	ANXA2	Annexin A2	18	1256.33	0	0	729.242	2520.34	1165.47	2277.18	679.929	643.375	823.374	2165.21	1976.43	987.41	884.737	1230.6
DLYDAGVKR	P07355	ANXA2_HUMAN	ANXA2	Annexin A2	18	1436.92	1211.53	1581.65	1289.59	0	810.465	634.568	787.92	0	692.016	1332.3	1181.15	756.32	0	805.471
DLYLENPEIK	P21980	TGM2_HUMAN	TGM2	Protein-glutamine gamma-glutamyltransferase 2	6	0	0	0	0	0	0	0	0	0	72.0608	62.3048	61.7593	0	0	92.5987
DNEETGFGSGTR	P15144	AMPN_HUMAN	ANPEP	Aminopeptidase N	18	495.154	382.183	0	0	0	0	431.575	0	0	306.559	336.777	222.375	0	0	459.566
DNGNGTYScSYVPR	P21333	FLNA_HUMAN	FLNA	Filamin-A	68	177.738	150.911	252.091	257.169	76.162	133.46	165.529	219.669	181.821	116.4	88.0801	0	174.284	188.415	114.601
DNHLLGTFDLTGIPPAPR	P11021	GRP78_HUMAN	HSPA5	78 kDa glucose-regulated protein	20	76.1178	65.5361	0	196.065	115.869	198.96	102.246	235.849	179.772	133.638	149.993	330.861	378.73	283.592	212.562
DNIQGITKPAIR	P62805	H4_HUMAN	HIST1H4A	Histone H4	8	7288.15	3940.53	3717.39	3601.2	2596.21	6751.59	7290.9	5391.27	2780.26	5627.29	7545.37	5197.75	6139.59	6251.38	5942.9
DNLAEDImR	P08670	VIME_HUMAN	VIM	Vimentin	45	1139.18	1539.76	202.313	427.392	789.996	1426.17	1768.84	534.01	1053.35	2037.1	2427.32	1745.75	0	474.918	2049.33
DNTINLIHTFR	O15144	ARPC2_HUMAN	ARPC2	Actin-related protein 2/3 complex subunit 2	2	0	17.578	114.363	0	36.2582	0	0	0	0	0	0	0	0	0	0
DNTNEIYSGK	P05556	ITB1_HUMAN	ITGB1	Integrin beta-1	10	318.064	271.73	187.981	0	0	0	0	297.333	0	0	0	0	0	0	530.991
DPGVLDR	P31949	S10AB_HUMAN	S100A11	Protein S100-A11	3	884.805	436.406	303.789	427.809	711.962	433.25	0	178.43	222.808	226.335	479.804	394.109	217.904	339.076	310.192
DPNIVIAK	P30101	PDIA3_HUMAN	PDIA3	Protein disulfide-isomerase A3	15	148.482	0	0	272.757	608.114	241.978	328.408	337.218	331.08	313.728	401.912	262.416	388.718	315.171	326.721
DPSASPGDAGEQAIR	P18206	VINC_HUMAN	VCL	Vinculin	7	213.208	233.779	0	0	112.716	127.891	0	0	0	85.4867	102.448	0	0	0	111.671
DPYTGQSVSLFQALK	Q15149	PLEC_HUMAN	PLEC	Plectin	108	118.449	115.134	234.134	132.794	180.273	74.1787	0	124.171	114.876	66.8396	124.784	0	103.599	152.249	160.928
DQLIYNLLK	P00338	LDHA_HUMAN	LDHA	L-lactate dehydrogenase A chain	8	464.215	234.949	467.585	297.849	334.009	173.813	179.304	174.893	157.229	112.836	128.267	170.349	214.732	199.264	122.396
DQLLLGPTYATPK	P55084	ECHB_HUMAN	HADHB	Trifunctional enzyme subunit beta, mitochondrial	2	0	0	0	0	0	49.1336	0	78.0394	78.0567	40.7585	82.3765	80.7754	138.892	0	75.7927
DQLRPTQLLQNVAR	Q9NZM1	MYOF_HUMAN	MYOF	Myoferlin	12	0	0	0	0	0	0	0	82.7053	0	182.162	0	191.235	620.204	0	264.584
DQVANSAFVER	P07900	HS90A_HUMAN	HSP90AA1	Heat shock protein HSP 90-alpha	9	544.993	456.245	0	388.963	221.096	306.521	358.666	189.191	179.886	172.134	313.135	293.66	130.267	278.123	220.965
DRDLEVDTTLK	P02452	CO1A1_HUMAN	COL1A1	Collagen alpha-1(I) chain	24	0	397.731	0	0	0	511.495	727.938	0	0	285.715	597.36	483.475	0	0	439.056
DSLIFLVDASK	P12956	XRCC6_HUMAN	XRCC6	X-ray repair cross-complementing protein 6	2	0	0	0	0	0	17.2958	0	0	0	0	37.5962	53.5155	0	0	36.8736
DSNNLcLHFNPR	P09382	LEG1_HUMAN	LGALS1	Galectin-1	7	637.487	1198.71	1727.53	2049.85	1195.14	3532.97	1376.91	2429.98	1828.46	1904.08	1837.8	2569.43	2259.34	3043.21	3260.03
DSPSVWAAVPGK	P07737	PROF1_HUMAN	PFN1	Profilin-1	4	521.368	791.895	1280.93	1287.09	796.992	281.715	338.206	258.049	723.755	166.415	449.326	363.143	305.046	334.665	307.925
DSTFNVFVGK	O95302	FKBP9_HUMAN	FKBP9	Peptidyl-prolyl cis-trans isomerase FKBP9	6	67.2504	156.15	143.961	128.543	89.7096	55.8305	76.4248	93.241	94.975	51.0517	111.896	81.676	118.568	0	0
DSYVGDEAQSK	P60709	ACTB_HUMAN	ACTB	Actin, cytoplasmic 1	16	22841.8	20446.6	1481.84	3215.23	3114.47	21122.6	2787.26	4485.2	3284.62	12153.8	11485.7	7648.03	825.221	1634.51	10973.6
DSYVGDEAQSKR	P60709	ACTB_HUMAN	ACTB	Actin, cytoplasmic 1	16	1717.83	1500.2	476.415	1035.34	518.946	1436.08	85.5312	356.859	227.703	267.068	418.805	328.505	126.499	232.96	263.699
DTLTSRPAQGVVTTLENVSPPR	P02751	FINC_HUMAN	FN1	Fibronectin	62	0	0	0	0	0	231.283	250.254	368.148	417.608	184.98	220.614	232.905	513.929	662.715	256.899
DTQSGSLLFIGR	P50454	SERPH_HUMAN	SERPINH1	Serpin H1	11	442.597	503.447	932.099	580.109	729.402	372.431	541.832	645.236	548.651	365.111	468.484	595.979	631.407	550.248	399.031
DTSASAVAVGLK	P40939	ECHA_HUMAN	HADHA	Trifunctional enzyme subunit alpha, mitochondrial	3	9.29898	8.00626	0	0	42.4655	0	0	0	0	0	0	0	0	0	0
DVDNAYmIK	P35908	K22E_HUMAN	KRT2	Keratin, type II cytoskeletal 2 epidermal	17	264.147	406.09	0	297.932	288.49	327.158	0	0	0	0	0	0	0	0	0
DVNAAIATIK	P68363	TBA1B_HUMAN	TUBA1B	Tubulin alpha-1B chain	4	1176.72	969.11	1968.11	1399.63	839.556	466.735	736.007	470.494	1562.04	438.415	338.519	677.377	493.11	660.951	335.898
DVPAYSQDTFK	P04843	RPN1_HUMAN	RPN1	Dolichyl-diphosphooligosaccharide--protein glycosyltransferase subunit 1	7	131.006	82.1431	75.8706	128.626	119.416	183.55	147.317	198.874	0	109.507	189.657	211.499	0	0	208.195
DVQEIFR	Q13838	DX39B_HUMAN	DDX39B	Spliceosome RNA helicase DDX39B	5	0	0	0	0	0	65.5684	180.745	0	35.4534	79.934	94.6546	38.2125	70.348	0	139.092
DYELQLVTYK	Q15149	PLEC_HUMAN	PLEC	Plectin	108	0	0	0	0	0	0	0	0	0	0	67.1812	35.6308	0	0	28.4338
DYETATLSDIK	O43707	ACTN4_HUMAN	ACTN4	Alpha-actinin-4	28	0	0	0	0	0	90.716	312.212	0	0	135.295	107.194	0	0	0	226.383
DYETATLSEIK	P12814	ACTN1_HUMAN	ACTN1	Alpha-actinin-1	16	0	0	0	0	0	0	0	0	0	0	12.9428	61.78	0	0	16.4337
DYEVDATLK	P08123	CO1A2_HUMAN	COL1A2	Collagen alpha-2(I) chain	16	97.7363	0	0	0	0	125.977	173.137	0	0	187.134	0	0	0	0	0
DYFEEYGK	P22626	ROA2_HUMAN	HNRNPA2B1	Heterogeneous nuclear ribonucleoproteins A2/B1	7	56.0139	79.1338	0	0	0	69.3268	131.986	0	0	67.7098	75.3231	0	0	0	39.3282
DYFEQYGK	P09651	ROA1_HUMAN	HNRNPA1	Heterogeneous nuclear ribonucleoprotein A1	5	239.033	321.941	0	0	0	402.157	384.89	177.075	824.428	338.3	465.871	362.866	0	0	386.537
DYGVLLEGSGLALR	P30048	PRDX3_HUMAN	PRDX3	Thioredoxin-dependent peroxide reductase, mitochondrial	3	86.3446	0	0	153.218	0	119.417	0	87.6721	0	48.2753	117.019	246.344	163.775	251.837	148.582
DYNVTANSK	P00338	LDHA_HUMAN	LDHA	L-lactate dehydrogenase A chain	8	0	0	246.973	173.391	268.291	0	0	0	0	0	0	0	0	0	0
DYQELmNTK	P04264	K2C1_HUMAN	KRT1	Keratin, type II cytoskeletal 1	27	396.059	570.097	195.659	372.582	0	601.015	339.041	0	0	246.142	0	279.25	0	0	229.479
EAAENSLVAYK	P62258	1433E_HUMAN	YWHAE	14-3-3 protein epsilon	4	369.133	320.492	0	0	0	226.944	257.112	148.252	0	116.068	215.607	237.061	0	193.619	202.335
EAALSTALSEK	P02545	LMNA_HUMAN	LMNA	Prelamin-A/C	31	1359.25	1373.7	810.788	1072.02	696.69	980.963	1111.79	779.642	1151.04	993.685	1209.09	1027.36	957.074	869.83	1044.85
EADDIVNWLK	P07237	PDIA1_HUMAN	P4HB	Protein disulfide-isomerase	19	192.301	135.363	0	0	0	179.109	231.58	0	0	127.546	216.521	194.803	0	0	207.255
EAESSPFVER	P14625	ENPL_HUMAN	HSP90B1	Endoplasmin	17	156.637	190.813	0	0	0	231.146	244.375	0	0	219.705	216.434	168.963	0	0	188.901
EAFQLFDR	P60660	MYL6_HUMAN	MYL6	Myosin light polypeptide 6	3	97.4127	150.633	0	0	61.0873	96.5246	83.2258	0	0	55.3613	0	132.524	0	0	195.701
EAGAGGLAIAVEGPSK	P21333	FLNA_HUMAN	FLNA	Filamin-A	68	253.856	616.909	489.467	402.8	359.528	282.808	908.913	523.7	317.304	587.592	220.266	751.641	309.507	339.252	318.816
EAGAGGLSIAVEGPSK	Q14315	FLNC_HUMAN	FLNC	Filamin-C	33	110.94	160.831	128.477	114.121	85.1281	113.745	185.529	0	0	67.8341	0	0	0	77.7034	0
EAIAELER	Q15149	PLEC_HUMAN	PLEC	Plectin	108	111.135	109.45	0	0	0	132.674	177.691	0	0	0	174.157	129.13	0	0	133.674
EAIDSYIK	Q00610	CLH1_HUMAN	CLTC	Clathrin heavy chain 1	24	62.383	0	0	130.043	0	90.5793	0	102.798	174.648	102.766	114.117	0	0	0	0
EAILAIHK	O43707	ACTN4_HUMAN	ACTN4	Alpha-actinin-4	28	520.333	563.967	876.05	951.149	640.234	556.596	0	0	653.964	594.222	573.849	0	0	0	440.549
EAILDIITSR	P08133	ANXA6_HUMAN	ANXA6	Annexin A6	10	62.9979	36.4071	0	0	55.55	0	0	0	0	14.1511	12.2008	43.1587	0	0	27.5253
EAINVEQAFQTIAR	P51149	RAB7A_HUMAN	RAB7A	Ras-related protein Rab-7a	3	94.5	84.7066	189.868	139.88	125.82	63.7233	79.1337	124.397	166.565	98.664	71.5352	113.474	125.806	157.718	77.1195
EAPVDVLTQIGR	Q9BVC6	TM109_HUMAN	TMEM109	Transmembrane protein 109	1	95.7298	143.834	121.183	135.212	85.1675	79.3722	90.4879	107.314	82.3716	71.1492	91.2585	93.1065	124.219	140.252	82.8136
EATDVIIIHSK	P15144	AMPN_HUMAN	ANPEP	Aminopeptidase N	18	206.8	166.961	223.299	221.74	0	176.922	0	0	0	135.295	0	136.75	0	0	0
EATIPGHLNSYTIK	P02751	FINC_HUMAN	FN1	Fibronectin	62	281.817	386.028	545.26	567.105	0	1212.96	622.464	951.223	702.009	781.107	845.535	653.824	2047.19	1032.93	1993.5
EATNPPVIQEEKPK	P30101	PDIA3_HUMAN	PDIA3	Protein disulfide-isomerase A3	15	671.856	670.408	389.014	338.196	751.965	893.493	756.179	581.872	569.6	794.368	994.439	723.238	389.412	643.485	942.019
EATTEFSVDAR	P21333	FLNA_HUMAN	FLNA	Filamin-A	68	596.58	483.05	0	0	0	418.216	519.412	156.681	0	274.03	371.217	475.439	0	103.822	313.288
EAYPGDVFYLHSR	P25705	ATPA_HUMAN	ATP5A1	ATP synthase subunit alpha, mitochondrial	8	0	187.246	189.261	0	251.837	0	0	0	0	0	0	0	0	0	0
EDLQELNDR	P02545	LMNA_HUMAN	LMNA	Prelamin-A/C	31	0	0	0	0	0	240.987	316.708	0	0	0	222.181	146.483	0	0	185.474
EDQSILcTGESGAGK	P35579	MYH9_HUMAN	MYH9	Myosin-9	41	232.431	236.454	0	80.0849	0	150.612	149.219	44.1371	0	207.853	227.711	234.221	0	0	365.364
EDSQRPGAHLTVK	P09651	ROA1_HUMAN	HNRNPA1	Heterogeneous nuclear ribonucleoprotein A1	5	642.082	460.09	429.067	342.781	516.877	455.118	0	283.636	515.406	244.195	372.262	264.217	310.003	278.035	199.516
EDSVKPGAHLTVK	P51991	ROA3_HUMAN	HNRNPA3	Heterogeneous nuclear ribonucleoprotein A3	1	0	0	0	0	0	161.068	105.145	0	86.402	75.5955	0	78.0737	0	0	0
EEAENTLQSFR	P08670	VIME_HUMAN	VIM	Vimentin	45	11987.3	13475	1347.47	2754.25	1897.65	11367.7	11400.3	4455.1	3734.33	10765.6	16096.5	22313.7	879.746	2502.49	12582.4
EEEAIQLDGLNASQIR	P14625	ENPL_HUMAN	HSP90B1	Endoplasmin	17	72.5579	193.153	0	0	0	105.613	112.793	0	0	59.7122	141.938	91.8595	0	0	92.2117
EEILAQAK	P35579	MYH9_HUMAN	MYH9	Myosin-9	41	1192.25	742.854	0	504.001	663.191	589.739	516.011	310.051	267.779	500.572	783.273	401.591	189.551	279.711	591.526
EESPLLIGQQSTVSDVPR	P02751	FINC_HUMAN	FN1	Fibronectin	62	437.742	1437.23	311.723	661.97	0	600.332	907.184	655.772	504.021	616.598	1833.44	903.355	492.317	944.719	1289.75
EFADSLGIPFLETSAK	Q9H0U4	RAB1B_HUMAN	RAB1B	Ras-related protein Rab-1B	5	62.7681	216.169	0	0	0	230.463	197.748	0	0	105.418	0	0	0	0	0
EFFNGKEPSR	P11021	GRP78_HUMAN	HSPA5	78 kDa glucose-regulated protein	20	309.714	0	278.708	274.091	0	274.847	0	175.645	218.026	218.213	258.188	264.01	126.599	196.001	222.845
EFVTAFK	P13667	PDIA4_HUMAN	PDIA4	Protein disulfide-isomerase A4	10	0	0	0	0	0	176.546	0	0	0	243.904	0	154.346	156.637	0	304.498
EGDLIAAQAR	P02545	LMNA_HUMAN	LMNA	Prelamin-A/C	31	2038.22	1605.52	974.967	110.037	1668.08	1625.03	1776.33	1275.57	1075.33	1055.01	1767.7	1333.56	863.091	1116.73	1209.59
EGIPPDQQR	P0CG48	UBC_HUMAN	UBC	Polyubiquitin-C	5	157.996	136.032	0	203.484	481.013	0	0	0	0	0	133.122	211.81	303.113	0	338.054
EGLELLK	P06733	ENOA_HUMAN	ENO1	Alpha-enolase	12	163.692	393.161	245.437	227.742	0	408.991	311.924	281.905	0	177.521	206.246	174.713	0	109.82	213.889
EGLLLWcQR	O43707	ACTN4_HUMAN	ACTN4	Alpha-actinin-4	28	267.707	498.543	482.557	437.729	372.14	183.79	286.737	499.467	277.229	294.086	245.78	298.994	445.722	393.324	275.53
EGLTSIEEVTK	Q15149	PLEC_HUMAN	PLEC	Plectin	108	0	203.184	0	0	0	89.1784	276.132	0	0	94.6031	171.066	286.94	0	0	197.581
EGPFGTLVYTIK	P35625	TIMP3_HUMAN	TIMP3	Metalloproteinase inhibitor 3	1	0	0	0	0	0	0	0	0	0	0	12.5147	0	28.4954	0	47.6704
EGPYSISVLYGDEEVPR	P21333	FLNA_HUMAN	FLNA	Filamin-A	68	156.702	202.404	0	0	0	381.998	410.365	0	0	105.128	258.885	459.644	0	0	176.905
EGVVEcSFVK	P40926	MDHM_HUMAN	MDH2	Malate dehydrogenase, mitochondrial	10	0	0	0	0	70.812	42.71	137.461	0	0	108.361	299.594	0	0	0	219.196
EHALLAYTLGVK	P68104	EF1A1_HUMAN	EEF1A1	Elongation factor 1-alpha 1	10	594.509	893.877	1469.04	1530.51	554.909	352.272	746.957	493.748	660.909	488.555	319.492	554.413	659.264	616.67	429.05
EIAEAYLGK	P11142	HSP7C_HUMAN	HSPA8	Heat shock cognate 71 kDa protein	18	134.824	152.583	0	151.884	283.859	285.747	151.582	118.075	129.108	113.706	173.069	406.232	0	0	144.786
EIAENALGK	P31942	HNRH3_HUMAN	HNRNPH3	Heterogeneous nuclear ribonucleoprotein H3	2	32.0232	0	0	0	194.987	48.8773	139.997	0	0	136.456	141.938	0	80.7971	0	0
EIAQDFK	P68431	H31_HUMAN	HIST1H3A	Histone H3.1	3	5870.65	3133.03	0	1387.13	1212.88	4834.77	1157.9	2174.87	956.012	2310.17	4680.48	3735.34	1427.58	2108.2	2196.39
EIDLVNRDPK	Q03135	CAV1_HUMAN	CAV1	Caveolin-1	4	850.5	581.8	54.7947	798.849	0	748.621	944.071	708.074	0	741.327	788.498	1066.15	280.757	501.733	1052.58
EIFNFVLK	P78527	PRKDC_HUMAN	PRKDC	DNA-dependent protein kinase catalytic subunit	4	0	0	0	0	0	0	0	0	0	13.1027	17.2634	30.4051	0	0	16.8834
EIIDLVLDR	Q9BQE3	TBA1C_HUMAN	TUBA1C	Tubulin alpha-1C chain	5	1240.8	648.117	215.621	331.443	258.34	370.381	510.94	131.546	126.489	163.888	348.402	495.598	62.4071	229.961	189.841
EILIPVFK	P53396	ACLY_HUMAN	ACLY	ATP-citrate synthase	5	0	0	13.913	0	42.8498	17.8289	32.0339	0	0	32.6035	27.7999	56.1202	66.1148	0	59.5396
EIQTAVR	Q99880	H2B1L_HUMAN	HIST1H2BL	Histone H2B type 1-L	2	0	0	91.5975	0	0	0	58.8459	60.0008	66.3869	31.2733	24.5181	72.7394	0	52.996	33.2637
EITALAPSTmK	P60709	ACTB_HUMAN	ACTB	Actin, cytoplasmic 1	16	3969	3013.77	6617.08	3880.46	6395.44	4042.07	4236.79	6313.14	6513.45	5962.94	4493.26	3995.13	8621.99	8095.83	6003.71
EKAEGDVAALNR	P67936	TPM4_HUMAN	TPM4	Tropomyosin alpha-4 chain	2	172.624	196.664	0	0	0	133.426	76.079	0	0	113.955	135.146	0	0	0	127.206
EKLQEEmLQR	P08670	VIME_HUMAN	VIM	Vimentin	45	1557.31	1252.77	389.782	824.274	855.222	1299.07	479.125	541.159	579.163	827.104	1155.97	583.925	326.658	626.461	1088.52
ELAFQISK	Q13838	DX39B_HUMAN	DDX39B	Spliceosome RNA helicase DDX39B	5	0	0	0	80.3517	0	54.1904	157.864	77.0611	137.988	45.9962	77.5872	130.377	119.362	0	0
ELAQQIQK	P60842	IF4A1_HUMAN	EIF4A1	Eukaryotic initiation factor 4A-I	5	592.114	0	413.072	310.353	393.028	200.088	0	110.173	0	0	0	0	0	0	0
ELEQLGR	Q15149	PLEC_HUMAN	PLEC	Plectin	108	303.954	230.993	0	0	0	282.569	103.514	113.936	0	252.938	325.413	318.737	0	180.388	198.023
ELGGFTEK	P30536	TSPOA_HUMAN	TSPO	Translocator protein	1	0	96.2422	0	0	0	0	97.5771	0	0	0	110.459	94.5613	0	0	129.417
ELIPTEEALR	Q15149	PLEC_HUMAN	PLEC	Plectin	108	130.811	171.586	0	164.721	0	297.466	276.593	209.284	60.1592	155.641	166.233	299.964	76.7919	147.927	157.943
ELISNASDALDK	P14625	ENPL_HUMAN	HSP90B1	Endoplasmin	17	514.572	1050.47	1217.65	720.906	257.552	1256.02	955.022	568.175	275.407	794.782	1058.01	1030.13	2403.24	330.431	2988.04
ELISNSSDALDK	P07900	HS90A_HUMAN	HSP90AA1	Heat shock protein HSP 90-alpha	9	308.29	96.7438	0	90.0299	108.479	144.975	168.526	179.784	0	98.9955	248.653	17.7623	0	0	82.4737
ELLLQPVTISR	P59998	ARPC4_HUMAN	ARPC4	Actin-related protein 2/3 complex subunit 4	4	88.2216	145.84	245.181	175.642	98.6264	69.4635	67.3184	93.6172	107.066	51.839	47.5885	60.921	66.3032	265.95	32.9264
ELNYFAK	P00558	PGK1_HUMAN	PGK1	Phosphoglycerate kinase 1	5	144.727	83.8149	0	153.634	35.6868	0	0	0	0	0	0	0	0	0	0
ELPPDQAEYcIAR	O43707	ACTN4_HUMAN	ACTN4	Alpha-actinin-4	28	140.601	484.221	0	0	0	205.896	765.401	539.823	0	388.979	406.919	714.925	0	706.908	684.954
ELPSFLGK	P26447	S10A4_HUMAN	S100A4	Protein S100-A4	1	251.525	297.587	0	770.172	406.821	112.857	134.983	180.913	439.012	50.4716	208.205	228.055	390.602	382.827	158.441
ELSDFISYLQR	P30101	PDIA3_HUMAN	PDIA3	Protein disulfide-isomerase A3	15	343.695	591.831	0	442.647	523.183	0	0	0	0	0	37.0955	177.069	0	0	47.101
ELSDIAHR	P04075	ALDOA_HUMAN	ALDOA	Fructose-bisphosphate aldolase A	7	542.922	411.551	416.655	0	545.549	212.969	119.748	0	236.546	0	113.42	57.1178	0	75.6283	0
ELTAVVQK	P23396	RS3_HUMAN	RPS3	40S ribosomal protein S3	5	506.158	220.516	0	270.673	293.712	159.53	124.839	176.849	272.447	167.451	188.917	186.836	170.318	302.734	152.968
ELTTEIDNNIEQISSYK	P13645	K1C10_HUMAN	KRT10	Keratin, type I cytoskeletal 10	20	208.677	361.452	0	0	0	248.162	443.16	0	0	0	113.855	106.061	0	0	135.664
ELWILNR	P15144	AMPN_HUMAN	ANPEP	Aminopeptidase N	18	124.792	156.819	216.901	0	84.7931	130.317	127.259	165.561	142.087	101.938	149.471	106.061	185.486	225.462	104.761
ELYQQLQR	Q15149	PLEC_HUMAN	PLEC	Plectin	108	301.753	241.859	244.414	412.97	0	307.956	292.27	313.287	340.872	335.483	368.387	344.646	494.696	332.107	429.769
EmEENFAVEAANYQDTIGR	P08670	VIME_HUMAN	VIM	Vimentin	45	156.637	815.858	0	0	0	303.822	612.666	131.922	0	144.577	448.456	419.395	0	0	425.733
ENFQNWLK	P37802	TAGL2_HUMAN	TAGLN2	Transgelin-2	2	85.1795	85.3196	183.118	142.047	102.567	39.9765	0	0	0	0	57.7767	47.5162	0	0	0
ENGVYLIDVK	P21333	FLNA_HUMAN	FLNA	Filamin-A	68	228.612	418.629	690.244	428.309	531.459	348.855	396.274	295.301	400.302	408.248	288.274	639.969	0	391.296	735.814
ENLLDFIK	P07237	PDIA1_HUMAN	P4HB	Protein disulfide-isomerase	19	300.911	180.67	252.443	0	0	198.687	235.73	0	0	0	228.669	0	262.913	239.664	253.195
ENSLLFDPLSSSSSNK	P15144	AMPN_HUMAN	ANPEP	Aminopeptidase N	18	237.286	195.327	137.947	203.818	99.3161	96.7979	90.949	190.094	165.654	95.1418	164.231	120.609	273.124	184.622	171.487
EPGLQIWR	P06396	GELS_HUMAN	GSN	Gelsolin	5	74.7586	64.3658	0	164.471	147.004	46.4001	0	0	0	51.3003	132.229	138.967	0	0	0
EPPAYTFR	Q32P28	P3H1_HUMAN	P3H1	Prolyl 3-hydroxylase 1	6	0	0	0	0	71.7972	0	0	117.247	145.388	111.344	0	0	116.685	0	0
EQADFAIEALAK	P35579	MYH9_HUMAN	MYH9	Myosin-9	41	0	0	0	0	0	0	166.452	0	0	126.966	197.32	211.429	0	0	259
EQADFALEALAK	P35579	MYH9_HUMAN	MYH9	Myosin-9	41	229.583	459.254	0	0	62.8903	141.285	0	72.8544	0	0	0	0	0	0	0
EQALQDLQQQR	Q15075	EEA1_HUMAN	EEA1	Early endosome antigen 1	3	0	0	0	0	0	85.5225	63.2118	0	0	78.0693	78.5015	0	0	0	64.7915
EQFLDGDGWTSR	P27797	CALR_HUMAN	CALR	Calreticulin	7	192.754	312.3	0	0	0	434.617	296.593	0	0	177.562	687.922	236.853	0	0	630.224
EQGVLSFWR	P05141	ADT2_HUMAN	SLC25A5	ADP/ATP translocase 2	3	13.2688	0	61.5129	0	0	63.9966	92.3899	86.8443	60.9106	49.7671	117.469	118.323	92.6539	112.731	136.493
EQLAIAEFAR	P17987	TCPA_HUMAN	TCP1	T-complex protein 1 subunit alpha	3	0	0	0	0	0	75.7846	42.7483	0	0	0	75.9762	76.6189	0	0	46.6753
EQLWLANEGLITR	P46940	IQGA1_HUMAN	IQGAP1	Ras GTPase-activating-like protein IQGAP1	9	85.3737	73.2266	66.9514	69.398	84.3694	49.9536	62.2464	0	0	45.0846	0	63.7682	0	56.3833	0
EQVANSAFVER	P08238	HS90B_HUMAN	HSP90AB1	Heat shock protein HSP 90-beta	7	759.884	518.438	324.776	346.949	337.458	440.084	369.617	150.36	756.515	219.124	204.33	249.046	156.836	256.159	296.482
EQWPQcPTIK	P07858	CATB_HUMAN	CTSB	Cathepsin B	5	149.841	229.432	0	485.995	0	295.929	0	270.467	0	0	237.464	0	0	363.069	233.404
ESTLHLVLR	P0CG48	UBC_HUMAN	UBC	Polyubiquitin-C	5	212.949	455.298	670.154	560.269	310.461	531.654	463.505	363.933	443.907	181.54	876.883	312.641	316.744	400.822	419.375
ESYSIYVYK	P06899	H2B1J_HUMAN	HIST1H2BJ	Histone H2B type 1-J	4	233.337	383.13	285.49	0	92.9413	547.713	558.316	459.432	146.299	259.154	589.958	524.14	261.227	261.805	295.818
ESYSVYVYK	O60814	H2B1K_HUMAN	HIST1H2BK	Histone H2B type 1-K	2	1576.08	1984.47	1109.46	0	0	1520.48	1402.85	1150.65	0	906.665	2043.74	2015.92	1214.43	1195.23	2554.07
ETAEAYLGK	P11021	GRP78_HUMAN	HSPA5	78 kDa glucose-regulated protein	20	107.639	209.203	0	116.455	205.234	273.071	174.29	160.143	0	286.213	367.821	192.725	0	152.161	242.581
ETGEHLVHVK	P21333	FLNA_HUMAN	FLNA	Filamin-A	68	230.684	213.215	0	182.227	270.459	149.314	0	134.255	258.102	90.5007	85.163	0	137.504	168.92	99.6749
ETNLDSLPLVDTHSK	P08670	VIME_HUMAN	VIM	Vimentin	45	5116.59	7250.21	5201.79	7163.21	3054.36	7903.06	13821	5671.97	7236.41	9182.67	5089.75	5453.38	5200.75	6674.78	7496.35
ETNLDSLPLVDTHSKR	P08670	VIME_HUMAN	VIM	Vimentin	45	110.228	134.082	413.967	481.66	0	0	0	0	0	0	0	0	0	337.047	0
ETSGNLEQLLLAVVK	P08758	ANXA5_HUMAN	ANXA5	Annexin A5	8	308.792	454.295	283.827	440.23	338.148	135.134	57.2091	147.906	123.301	75.8731	35.5162	0	137.603	87.4152	48.8645
ETTDTDTADQVIASFK	O43707	ACTN4_HUMAN	ACTN4	Alpha-actinin-4	28	148.935	216.336	0	0	0	100.215	0	0	0	0	118.34	146.241	0	0	133.84
ETVSEESNVLcLSK	P13639	EF2_HUMAN	EEF2	Elongation factor 2	10	79.5483	116.973	0	117.539	0	79.4747	0	0	0	88.6775	56.1222	0	0	0	0
EVAGAKPHITAAEGK	Q16891	MIC60_HUMAN	IMMT	MICOS complex subunit MIC60	1	0	0	0	0	0	34.7488	0	0	0	31.812	0	30.4051	29.5727	0	33.4627
EVANSTANLVK	Q9Y490	TLN1_HUMAN	TLN1	Talin-1	16	0	62.6801	575.716	0	0	0	218.785	197.921	0	141.345	153.128	0	0	0	125.216
EVATNSELVQSGK	Q04695	K1C17_HUMAN	KRT17	Keratin, type I cytoskeletal 17	1	94.3059	155.314	0	278.926	231.048	173.266	206.278	0	0	326.325	0	0	0	0	0
EVSQPDWTPPPEVTLVLTK	P13667	PDIA4_HUMAN	PDIA4	Protein disulfide-isomerase A4	10	0	0	0	0	0	0	0	0	0	0	49.1705	78.2353	0	0	187.298
EVSTYIK	P68104	EF1A1_HUMAN	EEF1A1	Elongation factor 1-alpha 1	10	3148.92	0	0	0	2410.98	1186.65	415.495	854.144	0	0	724.931	0	578.765	0	0
EVTINQSLLAPLR	P08729	K2C7_HUMAN	KRT7	Keratin, type II cytoskeletal 7	6	0	0	0	0	0	36.0472	0	85.4897	0	51.3832	0	0	0	0	0
EVVLQWFTENSK	P15144	AMPN_HUMAN	ANPEP	Aminopeptidase N	18	184.081	107.666	0	104.701	48.3575	130.556	132.965	148.252	86.5272	106.372	171.415	161.551	79.201	131.696	157.556
EVVQNFAK	Q14019	COTL1_HUMAN	COTL1	Coactosin-like protein	2	171.912	148.014	394.645	185.728	261.69	0	0	0	185.237	0	0	0	0	0	0
EVYTFASEPNDVFFK	P12111	CO6A3_HUMAN	COL6A3	Collagen alpha-3(VI) chain	31	0	0	0	0	0	47.2202	0	0	0	14.3169	13.7222	65.5001	0	0	17.4233
EYLGAIcScTcFGGQR	P02751	FINC_HUMAN	FN1	Fibronectin	62	195.214	334.145	688.069	680.976	248.487	223.664	264.663	612.651	995.746	142.133	479.804	426.738	1032.02	1208.46	469.517
EYQDLLNVK	P08670	VIME_HUMAN	VIM	Vimentin	45	6899.8	11095.4	6643.95	8827.93	7196.47	9765.21	21590.3	15412.2	12705.8	18837.7	10144.7	8451.63	8437.59	7241.97	14931.9
EYVESQLQR	Q8NBS9	TXND5_HUMAN	TXNDC5	Thioredoxin domain-containing protein 5	6	133.012	239.742	0	182.144	210.406	222.297	268.121	182.418	187.855	305.357	349.795	257.567	517.25	299.029	316.66
FAAATGATPIAGR	P08865	RSSA_HUMAN	RPSA	40S ribosomal protein SA	4	482.662	255.764	595.934	0	615.208	353.98	316.246	0	0	332.748	342.132	390.438	0	297.573	0
FADLSEAANR	P08670	VIME_HUMAN	VIM	Vimentin	45	26013.4	22971.1	15048.7	21665.5	12877.6	23835.6	24783.3	15434.8	24239	35064.9	34644.3	21891.1	17031.8	21399.5	20349.6
FADQHVPGSPFSVK	P21333	FLNA_HUMAN	FLNA	Filamin-A	68	107.057	0	0	0	0	59.179	0	0	118.406	0	0	131	147.417	163.363	142.519
FAEAFEAIPR	P50990	TCPQ_HUMAN	CCT8	T-complex protein 1 subunit theta	6	0	10.3069	0	0	72.8909	29.8389	40.6389	49.1189	0	27.7676	62.0436	69.5528	62.7937	78.3385	73.7473
FAEQTLR	Q15149	PLEC_HUMAN	PLEC	Plectin	108	598.457	315.309	580.066	487.995	0	334.163	261.896	413.526	548.537	219.663	78.9369	346.378	424.705	623.727	377.029
FAFQAEVNR	P14625	ENPL_HUMAN	HSP90B1	Endoplasmin	17	391.593	714.99	825.632	791.346	848.522	1044.52	525.233	897.04	875.86	500.986	643.076	1306.54	1125.21	692.706	986.245
FAGDKGYLTK	P60903	S10AA_HUMAN	S100A10	Protein S100-A10	1	315.928	210.317	250.812	332.11	0	190.965	178.382	157.96	0	0	0	0	184.098	320.728	143.459
FAGVFHVEK	P16070	CD44_HUMAN	CD44	CD44 antigen	4	328.291	0	633.3	208.84	0	383.365	257.516	332.401	742.996	248.587	330.769	388.567	418.658	0	240.881
FAIQDISVEETSAK	O43707	ACTN4_HUMAN	ACTN4	Alpha-actinin-4	28	368.809	784.093	923.589	479.159	330.462	426.758	359.416	442.274	259.695	395.816	425.118	502.595	378.606	614.906	1034.89
FANYIDK	P08670	VIME_HUMAN	VIM	Vimentin	45	12867.5	14227.4	15573.4	0	25095	19629.5	18408.8	15133.8	26276.9	18986.9	20507	17679.1	22266.3	18744.4	16745.2
FANYIDKVR	P08670	VIME_HUMAN	VIM	Vimentin	45	0	281.036	928.772	976.991	373.125	366.281	356.591	582.474	759.732	997	431.345	433.943	466.541	1631.87	362.711
FAQGSSLSFAAVDR	Q13308	PTK7_HUMAN	PTK7	Inactive tyrosine-protein kinase 7	4	0	0	0	0	0	0	0	0	0	0	243.211	0	184.594	164.245	0
FASFIDK	Q86Y46	K2C73_HUMAN	KRT73	Keratin, type II cytoskeletal 73	1	511.53	591.274	0	0	0	0	843.785	0	534.306	0	0	249.669	838.703	333.166	0
FcEcDNFNcDR	P05556	ITB1_HUMAN	ITGB1	Integrin beta-1	10	0	0	0	0	0	108.893	116.654	0	0	0	148.6	102.667	0	0	139.036
FcFSNR	Q15363	TMED2_HUMAN	TMED2	Transmembrane emp24 domain-containing protein 2	1	0	0	0	0	0	0	0	96.7027	0	135.295	75.5843	0	112.918	0	96.966
FDAGELITQR	P35232	PHB_HUMAN	PHB	Prohibitin	4	69.3216	0	0	0	167.793	0	0	165.862	199.126	0	170.718	168.756	135.224	119.347	292.833
FDEVLIR	O00159	MYO1C_HUMAN	MYO1C	Unconventional myosin-Ic	7	58.9266	0	0	0	0	0	0	0	0	145.738	36.0071	37.6998	53.9506	0	44.5358
FDGALNVDLTEFQTNLVPYPR	Q6PEY2	TBA3E_HUMAN	TUBA3E	Tubulin alpha-3E chain	7	354.31	101.685	233.494	0	0	249.187	140.112	0	0	100.736	0	0	0	0	0
FDLmYAK	Q6PEY2	TBA3E_HUMAN	TUBA3E	Tubulin alpha-3E chain	7	88.9336	66.2606	80.375	104.618	81.2855	0	0	0	0	0	0	0	0	0	0
FDVSGYPTLK	P13667	PDIA4_HUMAN	PDIA4	Protein disulfide-isomerase A4	10	0	0	0	0	0	0	0	83.7588	112.172	117.187	71.0998	104.745	112.422	0	0
FEcPPNYVQVSK	P98095	FBLN2_HUMAN	FBLN2	Fibulin-2	8	0	0	284.083	377.125	0	0	172.979	380.264	309.79	175.324	212.342	284.792	557.946	348.426	243.079
FEELNADLFR	P11142	HSP7C_HUMAN	HSPA8	Heat shock cognate 71 kDa protein	18	0	54.7528	0	0	0	55.318	74.0617	0	0	0	74.1911	80.1519	0	0	62.9671
FEHcNFNDVTTR	P13987	CD59_HUMAN	CD59	CD59 glycoprotein	3	277.157	148.571	0	0	190.553	184.883	0	269.413	139.127	212.743	236.593	91.9981	203.529	0	308.533
FETLQAQAGK	P08729	K2C7_HUMAN	KRT7	Keratin, type II cytoskeletal 7	6	0	29.299	0	0	207.204	193.493	289.792	350.011	436.678	0	0	0	0	0	0
FFIINK	Q9Y639	NPTN_HUMAN	NPTN	Neuroplastin	2	0	0	0	0	0	0	0	196.792	102.865	96.0949	101.447	140.422	120.452	0	85.7989
FFPASADR	P07237	PDIA1_HUMAN	P4HB	Protein disulfide-isomerase	19	211.169	0	0	600.199	576.388	628.691	814.967	738.101	0	438.705	576.461	700.377	0	781.18	445.11
FFVGGNWK	P60174	TPIS_HUMAN	TPI1	Triosephosphate isomerase	9	77.4124	0	0	126.709	232.427	39.7374	0	76.3086	0	0	73.6686	0	0	0	0
FFVSSSQGR	P35613	BASI_HUMAN	BSG	Basigin	1	0	103.375	211.271	97.4212	115.146	0	0	328.037	0	0	298.071	0	231.684	0	0
FGEVVDcTIK	Q14103	HNRPD_HUMAN	HNRNPD	Heterogeneous nuclear ribonucleoprotein D0	4	104.079	0	0	48.3744	70.2701	0	0	0	0	0	0	0	85.8333	0	0
FGEVVDcTLK	Q99729	ROAA_HUMAN	HNRNPAB	Heterogeneous nuclear ribonucleoprotein A/B	1	0	0	76.6896	0	0	0	98.4416	65.4192	0	123.651	111.548	0	0	0	0
FGFPEGSVELYAEK	P23396	RS3_HUMAN	RPS3	40S ribosomal protein S3	5	112.235	0	0	0	0	3.48513	68.01	0	0	25.3891	54.6419	64.4333	0	0	45.6083
FGGALDAAAK	P53396	ACLY_HUMAN	ACLY	ATP-citrate synthase	5	0	0	0	0	0	62.8008	0	0	0	19.0408	237.464	152.268	0	168.744	0
FGGEHVPNSPFQVTALAGDQPSVQPPLR	P21333	FLNA_HUMAN	FLNA	Filamin-A	68	209.259	181.785	533.999	342.781	0	0	156.308	254.437	307.741	97.338	0	0	0	0	0
FIAVGYVDDTQFVR	P10319	1B58_HUMAN	HLA-B	HLA class I histocompatibility antigen, B-58 alpha chain	1	225.225	279.142	0	452.65	342.844	157.002	426.042	330.144	466.052	0	282.832	338.481	524.239	367.832	309.584
FIIPNVVK	P00338	LDHA_HUMAN	LDHA	L-lactate dehydrogenase A chain	8	563.829	929.543	956.668	771.256	540.327	327.158	261.032	423.008	838.289	151.042	333.816	279.042	546.049	699.851	447.625
FIIPQIVK	P07195	LDHB_HUMAN	LDHB	L-lactate dehydrogenase B chain	6	0	196.553	424.717	343.281	204.248	75.1012	114.464	134.706	0	0	78.4579	94.3535	156.241	149.603	68.3296
FILIQNR	P53680	AP2S1_HUMAN	AP2S1	AP-2 complex subunit sigma	1	0	0	0	0	0	0	65.6469	87.9731	69.4039	77.8621	0	85.2091	112.125	92.7078	0
FINDQYEK	Q9UHD8	SEPT9_HUMAN	40057	Septin-9	3	196.314	165.122	0	107.702	0	0	0	0	0	0	0	0	0	0	0
FINYVK	P06748	NPM_HUMAN	NPM1	Nucleophosmin	2	174.243	95.5735	0	0	0	162.4	182.878	133.201	201.859	0	0	110.01	0	0	0
FISETLR	Q15149	PLEC_HUMAN	PLEC	Plectin	108	232.367	0	0	0	0	177.981	223.05	0	0	159.122	219.09	244.266	0	0	199.792
FITIFGTR	P08758	ANXA5_HUMAN	ANXA5	Annexin A5	8	0	0	0	524.591	350.464	174.291	0	258.35	0	97.8767	252.877	221.197	0	288.267	137.322
FLATTPNSLLVSWQPPR	P02751	FINC_HUMAN	FN1	Fibronectin	62	993.545	1274.5	3575.35	1727.24	495.398	842.583	1499.68	2867.22	3356.35	1564.7	1253.17	1913.39	1964.91	3216.1	1726.48
FLEQQNK	Q14533	KRT81_HUMAN	KRT81	Keratin, type II cuticular Hb1	1	161.491	1081.68	0	214.738	340.808	199.883	362.643	569.229	662.275	333.742	0	471.975	654.208	629.813	420.979
FLEQQNQVLQTK	P04264	K2C1_HUMAN	KRT1	Keratin, type II cytoskeletal 1	27	1336.59	3398.85	3201.69	5407.63	3272.11	2224.34	3467.36	2741.54	3864.12	3743.93	1334.05	1321.09	4356.1	2562.47	3182.63
FLIPNASQAESK	P63104	1433Z_HUMAN	YWHAZ	14-3-3 protein zeta/delta	5	471.918	548.976	822.432	692.48	629.396	0	0	0	362.617	0	0	0	0	327.079	465.868
FLLINR	Q8TDB8	GTR14_HUMAN	SLC2A14	Solute carrier family 2, facilitated glucose transporter member 14	1	0	0	0	0	0	0	48.0854	0	0	46.4935	37.6572	0	63.0415	0	57.273
FLQDYFDGNLK	P30101	PDIA3_HUMAN	PDIA3	Protein disulfide-isomerase A3	15	136.443	0	0	0	195.381	152.15	214.116	0	237.153	198.281	257.579	0	0	0	237.384
FLQDYFDGNLKR	P30101	PDIA3_HUMAN	PDIA3	Protein disulfide-isomerase A3	15	0	0	123.819	129.626	66.7625	83.3357	53.2092	86.9948	119.203	0	0	76.4111	294.538	264.363	182.544
FLVGFTNK	P43307	SSRA_HUMAN	SSR1	Translocon-associated protein subunit alpha	1	0	0	0	0	0	0	174.29	223.959	281.612	161.36	77.7613	91.721	90.2746	0	140.087
FNAHGDANTIVcNSK	P09382	LEG1_HUMAN	LGALS1	Galectin-1	7	3118.5	1500.2	2805	2608.37	2795.24	2545.17	2292.74	3141.9	5023.13	3108.68	2135.17	2487	3559.04	5367.52	2044.36
FNEEHIPDSPFVVPVASPSGDAR	P21333	FLNA_HUMAN	FLNA	Filamin-A	68	286.931	301.043	0	126.792	0	208.459	280.167	0	0	186.264	209.729	307.238	0	0	193.324
FNGTHIPGSPFK	P21333	FLNA_HUMAN	FLNA	Filamin-A	68	168.482	274.015	0	390.38	0	382.34	0	259.404	0	0	0	283.268	0	0	0
FPGQLNADLR	P07437	TBB5_HUMAN	TUBB	Tubulin beta chain	11	1455.04	1924.29	2552.91	2211.57	1042.42	1116.61	2116.38	1077.65	2785.38	585.934	513.765	1436.78	746.109	775.182	616.403
FPILSANIK	P21589	5NTD_HUMAN	NT5E	5-nucleotidase	3	0	0	112.277	136.795	85.7981	53.5071	46.1949	83.0063	181.593	11.2214	101.185	0	235.055	119.259	128.201
FPLFGGWK	P04843	RPN1_HUMAN	RPN1	Dolichyl-diphosphooligosaccharide--protein glycosyltransferase subunit 1	7	104.338	0	174.928	164.305	111.928	69.0535	91.8711	177.978	186.147	100.819	106.759	139.244	175.969	163.716	114.325
FPTLWSGAR	Q1KMD3	HNRL2_HUMAN	HNRNPUL2	Heterogeneous nuclear ribonucleoprotein U-like protein 2	2	0	0	0	0	0	48.7235	0	0	62.1516	40.1369	0	0	0	0	0
FPVTDAVNK	Q15149	PLEC_HUMAN	PLEC	Plectin	108	259.681	372.542	452.101	390.463	744.674	338.468	419.299	523.399	562.768	525.435	482.852	457.704	409.24	443.515	359.062
FQDGDLTLYQSNTILR	P09211	GSTP1_HUMAN	GSTP1	Glutathione S-transferase P	3	190.553	131.295	205.512	148.049	152.817	0	0	0	94.975	30.7388	0	77.1731	0	92.0903	0
FQIATVTEK	P28070	PSB4_HUMAN	PSMB4	Proteasome subunit beta type-4	2	0	0	0	72.4657	0	57.5389	62.0735	79.0178	0	0	0	0	0	0	0
FQSLGVAFYR	P51149	RAB7A_HUMAN	RAB7A	Ras-related protein Rab-7a	3	0	0	149.975	205.985	72.8318	40.2157	125.761	112.732	132.751	74.3813	64.9172	0	100.327	136.459	50.8989
FQSSHHPTDITSLDQYVER	P14625	ENPL_HUMAN	HSP90B1	Endoplasmin	17	0	170.305	0	0	0	240.987	0	0	98.5272	103.471	123.652	84.1699	0	112.378	148.821
FSELTAEK	P48643	TCPE_HUMAN	CCT5	T-complex protein 1 subunit epsilon	4	0	164.175	0	105.723	209.569	0	0	0	0	0	0	0	0	0	0
FSScGGGGGSFGAGGGFGSR	P04264	K2C1_HUMAN	KRT1	Keratin, type II cytoskeletal 1	27	0	388.48	0	320.273	266.345	0	0	0	0	0	0	0	0	0	0
FSSSSGYGGGSSR	P35527	K1C9_HUMAN	KRT9	Keratin, type I cytoskeletal 9	10	333.922	903.908	435.082	647.632	311.249	312.808	0	68.7078	220.531	0	0	42.6738	183.206	0	34.0542
FSTPEQAAK	P14866	HNRPL_HUMAN	HNRNPL	Heterogeneous nuclear ribonucleoprotein L	5	482.209	263.649	249.02	0	0	283.594	239.188	312.308	0	171.968	300.335	477.864	683.851	608.466	381.341
FSVSPVVR	P13639	EF2_HUMAN	EEF2	Elongation factor 2	10	208.03	148.794	226.498	318.939	225.924	201.899	131.582	0	0	0	0	0	0	0	0
FTIGDHSR	O75083	WDR1_HUMAN	WDR1	WD repeat-containing protein 1	7	0	30.0374	68.9733	134.795	0	0	0	0	0	0	0	0	0	0	0
FTILDSQGK	Q9NYU2	UGGG1_HUMAN	UGGT1	UDP-glucose:glycoprotein glucosyltransferase 1	2	0	0	0	0	0	0	0	40.0131	0	0	11.403	0	0	7.70065	4.82619
FTITPPTAQVVGVLK	P52907	CAZA1_HUMAN	CAPZA1	F-actin-capping protein subunit alpha-1	1	137.996	122.992	324.776	200.233	266.518	72.7095	0	172.409	204.591	93.8572	89.0816	0	157.926	156.748	90.1663
FTNIGPDTmR	P02751	FINC_HUMAN	FN1	Fibronectin	62	115.795	0	0	412.554	0	219.563	416.994	545.524	668.878	396.065	494.607	403.6	892.634	996.763	599.266
FTPGTFTNQIQAAFR	P08865	RSSA_HUMAN	RPSA	40S ribosomal protein SA	4	463.503	201.457	505.079	602.533	375.096	197.764	219.246	325.026	492.75	187.176	245.91	364.39	382.77	387.679	233.625
FTQAGSEVSALLGR	P06576	ATPB_HUMAN	ATP5B	ATP synthase subunit beta, mitochondrial	10	222.399	396.839	524.401	391.13	287.209	240.713	231.58	343.84	537.038	245.935	386.151	259.16	370.179	970.3	259.663
FTQVTPTSLSAQWTPPNVQLTGYR	P02751	FINC_HUMAN	FN1	Fibronectin	62	283.176	487.62	559.848	0	431.059	0	719.869	1947.6	1319.54	517.561	313.483	498.785	1427.58	0	398.036
FTYTVLVDGcSK	P08123	CO1A2_HUMAN	COL1A2	Collagen alpha-2(I) chain	16	0	0	0	0	0	83.7457	0	0	0	99.6585	144.028	90.2662	0	189.914	0
FVDLYGAQK	P40939	ECHA_HUMAN	HADHA	Trifunctional enzyme subunit alpha, mitochondrial	3	87.1213	12.8732	0	32.8651	0	68.746	0	91.2843	0	56.853	135.843	70.1762	103.4	0	285.812
FVEQVAR	P12110	CO6A2_HUMAN	COL6A2	Collagen alpha-2(VI) chain	3	0	103.153	193.611	0	168.778	0	0	0	0	0	135.146	0	0	68.4503	0
FVFGTTPEDILR	P07996	TSP1_HUMAN	THBS1	Thrombospondin-1	4	0	0	0	0	0	63.6891	54.3792	0	0	79.1467	129.704	0	95.5884	232.343	155.566
FVIKPIDK	P26038	MOES_HUMAN	MSN	Moesin	7	189.518	199.952	0	244.915	234.004	0	0	135.534	0	122.201	111.156	183.165	0	114.606	0
FVLSQAKDEL	Q8NBS9	TXND5_HUMAN	TXNDC5	Thioredoxin domain-containing protein 5	6	0	0	0	0	0	348.855	289.071	0	0	408.248	219.569	639.969	662.338	391.296	0
FVPDEcPR	O95302	FKBP9_HUMAN	FKBP9	Peptidyl-prolyl cis-trans isomerase FKBP9	6	234.891	173.816	164.819	186.395	210.258	195.475	200.226	146.371	145.275	143.624	218.045	0	119.956	217.083	177.845
FVSELWK	P35579	MYH9_HUMAN	MYH9	Myosin-9	41	81.8137	84.4836	0	0	0	49.3044	147.547	80.8239	0	184.565	0	0	233.271	0	0
FVSISDLLVPK	P50395	GDIB_HUMAN	GDI2	Rab GDP dissociation inhibitor beta	2	36.3976	31.3377	0	140.63	0	0	0	0	0	0	0	0	0	0	0
FVTVQTISGTGALR	P00505	AATM_HUMAN	GOT2	Aspartate aminotransferase, mitochondrial	3	60.8231	68.2668	136.155	121.29	0	49.1677	39.198	119.505	92.0262	87.1857	87.9495	128.506	336.374	332.989	136.714
FYAFGR	P13639	EF2_HUMAN	EEF2	Elongation factor 2	10	152.3	96.3537	0	0	150.846	49.5777	0	135.158	108.466	0	0	0	68.1372	0	0
FYALSASFEPFSNK	P27797	CALR_HUMAN	CALR	Calreticulin	7	0	237.736	0	232.827	173.877	194.45	287.256	280.551	455.179	203.834	359.33	435.952	334.688	346.133	295.265
FYEAFSK	P08238	HS90B_HUMAN	HSP90AB1	Heat shock protein HSP 90-beta	7	120.973	141.549	0	0	203.263	110.192	142.129	138.394	0	123.817	111.374	122.341	160.008	166.98	86.1859
FYEQFSK	P07900	HS90A_HUMAN	HSP90AA1	Heat shock protein HSP 90-alpha	9	0	243.197	261.305	415.471	398.939	176.512	0	261.586	202.884	0	0	221.613	169.228	269.302	136.051
FYGPAGPYGIFAGR	O15173	PGRC2_HUMAN	PGRMC2	Membrane-associated progesterone receptor component 2	3	0	56.8426	0	111.37	113.504	74.6229	95.2716	172.861	0	102.435	57.5155	87.4259	126.103	119.259	77.2854
FYGPEGPYGVFAGR	O00264	PGRC1_HUMAN	PGRMC1	Membrane-associated progesterone receptor component 1	1	0	78.4093	79.8759	51.6422	0	38.5757	0	65.0429	0	32.533	7.40714	0	0	0	37.62
FYGVTVFK	Q32P28	P3H1_HUMAN	P3H1	Prolyl 3-hydroxylase 1	6	0	0	0	0	0	34.1646	0	70.1828	148.576	35.8854	61.2599	0	63.9437	0	64.8467
FYSLLDPSYAK	P46977	STT3A_HUMAN	STT3A	Dolichyl-diphosphooligosaccharide--protein glycosyltransferase subunit STT3A	1	0	0	0	0	0	0	0	43.52	0	0	24.3908	0	60.9597	0	39.9363
GAAGALLVYDITR	Q8WUD1	RAB2B_HUMAN	RAB2B	Ras-related protein Rab-2B	2	0	0	0	76.3837	73.9846	41.8558	49.7683	115.817	76.3375	58.5105	56.9495	69.4142	120.749	103.557	66.063
GADFLVTEVENGGSLGSK	P14618	KPYM_HUMAN	PKM	Pyruvate kinase PKM	17	863.446	462.765	154.71	329.609	172.227	183.38	281.78	0	137.419	117.974	174.027	211.291	0	128.697	153.576
GAEAANVTGPGGVPVQGSK	P67809	YBOX1_HUMAN	YBX1	Nuclease-sensitive element-binding protein 1	1	0	0	173.521	0	0	224.279	0	170.528	0	157.423	0	0	0	0	0
GAGGQGQLDVR	Q14315	FLNC_HUMAN	FLNC	Filamin-C	33	1146.95	713.876	531.44	583.277	0	430.517	72.0445	0	0	0	172.155	0	0	315.789	0
GAGTDDHTLIR	P08758	ANXA5_HUMAN	ANXA5	Annexin A5	8	915.874	470.4	375.322	433.144	644.963	266.92	181.25	119.204	196.28	60.4581	127.091	180.532	171.607	287.738	79.9942
GAGTGGLGLAIEGPSEAK	Q14315	FLNC_HUMAN	FLNC	Filamin-C	33	125.115	196.441	229.826	261.253	0	195.133	231.753	278.425	149.259	155.641	162.663	0	246.555	180.917	282.661
GAGTGGLGLAVEGPSEAK	P21333	FLNA_HUMAN	FLNA	Filamin-A	68	509.977	219.54	504.119	328.401	0	1182.9	1439.74	1434.36	2844.01	880.973	0	0	0	0	0
GALALEEK	P35579	MYH9_HUMAN	MYH9	Myosin-9	41	584.476	408.208	293.296	0	0	216.728	0	193.029	0	290.688	259.93	292.343	253.594	234.724	415.616
GALPLDTVTFYK	P30040	ERP29_HUMAN	ERP29	Endoplasmic reticulum resident protein 29	2	0	0	0	72.3407	0	0	0	62.4692	100.178	46.7421	55.9916	0	0	0	53.4308
GALQNIIPASTGAAK	P04406	G3P_HUMAN	GAPDH	Glyceraldehyde-3-phosphate dehydrogenase	12	2850.54	3713.16	7947.92	6122.87	3131.22	2777.52	4571.66	2280.98	4275.13	2291.94	1691.94	2595.76	2577.58	2722.13	2309.72
GANGAPGIAGAPGFPGAR	P02452	CO1A1_HUMAN	COL1A1	Collagen alpha-1(I) chain	24	0	0	184.526	0	0	170.942	315.44	0	178.519	0	0	0	0	0	0
GAPGAVGAPGPAGATGDR	P08123	CO1A2_HUMAN	COL1A2	Collagen alpha-2(I) chain	16	0	0	0	0	0	87.4359	114.695	0	0	81.0943	0	0	0	0	0
GAVGALLVYDIAK	P62491	RB11A_HUMAN	RAB11A	Ras-related protein Rab-11A	3	57.6127	38.0845	0	0	0	28.3218	0	60.9039	0	43.5928	39.9082	42.5283	79.7066	0	51.7834
GAWSNVLR	P12236	ADT3_HUMAN	SLC25A6	ADP/ATP translocase 3	6	0	0	0	0	0	0	0	0	0	53.2893	49.809	74.2635	146.724	80.0762	138.152
GcDVVVIPAGVPR	P40926	MDHM_HUMAN	MDH2	Malate dehydrogenase, mitochondrial	10	0	0	207.432	233.994	94.3306	76.9121	49.6704	295.526	139.127	113.375	107.194	172.496	372.063	520.875	191.665
GcIDVNEcWASPGR	P98095	FBLN2_HUMAN	FBLN2	Fibulin-2	8	0	69.4371	0	0	0	97.8913	0	0	76.1553	0	91.4327	62.7845	0	115.819	121.899
GDFcIQVGR	P15531	NDKA_HUMAN	NME1	Nucleoside diphosphate kinase A	2	0	90.7809	167.506	126.125	81.0687	0	0	0	0	0	0	0	0	0	0
GDGPIcLVLAPTR	Q92841	DDX17_HUMAN	DDX17	Probable ATP-dependent RNA helicase DDX17	2	37.8518	53.5323	77.5853	0	47.3032	31.7147	0	68.6476	70.2692	33.1214	43.4392	49.8577	0	0	41.2354
GDLENAFLNLVQcIQNKPLYFADR	P07355	ANXA2_HUMAN	ANXA2	Annexin A2	18	89.3867	35.4374	0	0	0	43.9059	76.3095	0	0	0	50.5492	62.1957	0	0	69.6011
GDRGETGPAGPPGAPGAPGAPGPVGPAGK	P02452	CO1A1_HUMAN	COL1A1	Collagen alpha-1(I) chain	24	0	0	0	0	0	501.244	609.208	430.082	600.795	0	0	0	0	0	0
GDSPASSKPISINYR	P02751	FINC_HUMAN	FN1	Fibronectin	62	1007.78	1409.36	1988.58	1764.75	454.706	1523.21	2206.87	3016.22	2684.62	1803.38	2546.18	2476.6	3817.79	3277.85	2870.28
GDYPLEAVR	P14618	KPYM_HUMAN	PKM	Pyruvate kinase PKM	17	587.777	825.332	649.296	814.354	766.744	261.898	439.817	263.317	350.094	487.312	276.562	386.558	160.702	293.295	252.642
GEAGAAGPAGPAGPR	P08123	CO1A2_HUMAN	COL1A2	Collagen alpha-2(I) chain	16	246.283	259.971	107.26	0	259.719	178.391	135.444	199.125	187.4	168.902	185.26	137.997	177.853	0	133.95
GEGQLGPAER	P13639	EF2_HUMAN	EEF2	Elongation factor 2	10	373.016	105.479	0	150.717	0	105.101	0	0	0	0	0	0	0	0	0
GEPGPVGVQGPPGPAGEEGKR	P02452	CO1A1_HUMAN	COL1A1	Collagen alpha-1(I) chain	24	280.393	207.698	0	0	0	303.446	377.801	232.086	0	0	0	0	0	0	0
GESGPSGPAGPTGAR	P02452	CO1A1_HUMAN	COL1A1	Collagen alpha-1(I) chain	24	0	0	0	0	0	57.8122	0	0	75.9618	0	61.7824	0	75.5527	0	38.7035
GESPVDYDGGR	Q15084	PDIA6_HUMAN	PDIA6	Protein disulfide-isomerase A6	7	191.201	241.469	0	0	0	268.253	262.703	0	0	216.721	270.031	204.086	0	0	241.144
GETGPAGRPGEVGPPGPPGPAGEK	P02452	CO1A1_HUMAN	COL1A1	Collagen alpha-1(I) chain	24	310.297	66.79	0	0	0	457.851	556.126	211.918	0	153.321	0	0	0	0	0
GETGPSGPVGPAGAVGPR	P08123	CO1A2_HUMAN	COL1A2	Collagen alpha-2(I) chain	16	0	424.48	0	280.426	0	353.297	532.265	486.448	532.029	462.863	445.408	524.625	337.167	237.106	0
GEVFNELVGK	P05556	ITB1_HUMAN	ITGB1	Integrin beta-1	10	0	0	0	0	125.426	268.39	0	157.132	0	0	189.875	126.705	105.681	88.1915	357.016
GEWTcIAYSQLR	P02751	FINC_HUMAN	FN1	Fibronectin	62	200.586	893.32	1015.62	390.213	781.983	244.779	327.14	524.302	254.231	207.605	437.135	355.384	824.824	604.673	345.96
GEWTcKPIAEK	P02751	FINC_HUMAN	FN1	Fibronectin	62	0	0	0	0	0	228.174	0	275.734	264.022	180.836	471.967	299.063	348.766	0	289.903
GFAFVQYVNER	P07910	HNRPC_HUMAN	HNRNPC	Heterogeneous nuclear ribonucleoproteins C1/C2	3	131.264	221.742	285.618	217.906	114.489	151.706	116.77	141.103	133.548	111.178	145.421	140.768	133.637	131.608	99.1221
GFGFVLFK	Q14103	HNRPD_HUMAN	HNRNPD	Heterogeneous nuclear ribonucleoprotein D0	4	121.944	124.719	197.066	156.219	185.626	118.734	83.6869	163.228	253.32	74.7543	102.753	127.242	176.663	106.909	110.179
GFGFVSFER	Q9H361	PABP3_HUMAN	PABPC3	Polyadenylate-binding protein 3	1	29.9293	0	0	0	41.4014	22.1545	0	0	0	26.338	8.50759	28.9364	36.0761	0	0
GFPGADGVAGPK	P02452	CO1A1_HUMAN	COL1A1	Collagen alpha-1(I) chain	24	0	0	0	234.411	0	365.939	501.948	486.072	535.103	258.988	518.119	297.747	329.731	314.377	0
GFPGLPGPSGEPGK	P02458	CO2A1_HUMAN	COL2A1	Collagen alpha-1(II) chain	1	0	0	0	0	0	289.574	703.154	664.577	471.118	361.796	473.708	404.085	0	0	0
GFPTIYFSPANK	P30101	PDIA3_HUMAN	PDIA3	Protein disulfide-isomerase A3	15	301.106	372.987	607.067	449.816	505.645	319.949	340.684	517.905	580.302	310.122	353.148	397.365	589.571	623.638	377.803
GFSGLDGAK	P02452	CO1A1_HUMAN	COL1A1	Collagen alpha-1(I) chain	24	0	0	0	0	0	208.63	0	0	0	0	172.982	155.524	0	0	144.233
GFSSGSAVVSGGSR	P35908	K22E_HUMAN	KRT2	Keratin, type II cytoskeletal 2 epidermal	17	1318.47	1091.15	1203.38	1720.57	1689.75	0	1106.6	565.918	847.056	0	424.117	0	0	0	0
GFTIPEAFR	O00299	CLIC1_HUMAN	CLIC1	Chloride intracellular channel protein 1	6	104.209	66.0934	246.589	135.795	92.1925	0	0	0	0	0	0	0	0	0	0
GFYIYQEGVK	P40939	ECHA_HUMAN	HADHA	Trifunctional enzyme subunit alpha, mitochondrial	3	0	0	0	92.5307	0	78.2447	66.8573	60.9189	0	0	42.0939	0	0	0	0
GGAEGELQALR	Q15149	PLEC_HUMAN	PLEC	Plectin	108	0	0	0	208.569	0	187.343	214.347	193.631	192.978	94.313	300.77	261.308	145.038	343.508	189.841
GGGFGGGSSFGGGSGFSGGGFGGGGFGGGR	P35908	K22E_HUMAN	KRT2	Keratin, type II cytoskeletal 2 epidermal	17	0	223.079	484.86	403.967	300.707	137.424	182.878	0	394.837	94.686	0	0	343.611	0	0
GGGGGGYGSGGSSYGSGGGSYGSGGGGGGGR	P04264	K2C1_HUMAN	KRT1	Keratin, type II cytoskeletal 1	27	0	0	769.583	690.063	0	437.692	316.88	0	449.486	402.985	215.172	244.335	0	0	251.039
GGGGNFGPGPGSNFR	P22626	ROA2_HUMAN	HNRNPA2B1	Heterogeneous nuclear ribonucleoproteins A2/B1	7	156.249	235.952	439.305	0	0	0	0	0	0	0	0	0	0	0	0
GGGQIIPTAR	P13639	EF2_HUMAN	EEF2	Elongation factor 2	10	792.247	331.749	667.211	559.186	589.394	361.497	407.368	317.2	422.617	289.942	233.458	242.95	324.675	488.678	197.525
GGPGGPGPQGPPGK	P02461	CO3A1_HUMAN	COL3A1	Collagen alpha-1(III) chain	3	0	0	0	0	0	73.0853	0	63.9367	79.3546	16.6457	14.5802	24.9462	61.1678	31.967	0
GGPGSAVSPYPTFNPSSDVAALHK	P04083	ANXA1_HUMAN	ANXA1	Annexin A1	7	110.423	438.969	357.535	169.556	0	0	0	0	0	0	0	140.283	0	0	0
GGSGGSYGGGGSGGGYGGGSGSR	P35527	K1C9_HUMAN	KRT9	Keratin, type I cytoskeletal 9	10	414.376	756.229	476.926	548.099	517.173	417.191	111.41	136.663	604.78	164.343	80.4172	0	317.141	285.268	99.1221
GGTYDTYVGSGWLIK	Q96AY3	FKB10_HUMAN	FKBP10	Peptidyl-prolyl cis-trans isomerase FKBP10	3	100.973	91.3382	152.535	0	139.811	99.463	85.1854	174.667	0	100.073	160.878	105.091	184.991	182.769	101.941
GGVNDNFQGVLQNVR	P07996	TSP1_HUMAN	THBS1	Thrombospondin-1	4	0	0	0	0	0	0	0	0	0	0	78.7192	0	0	118.641	77.009
GHLENNPALEK	P05388	RLA0_HUMAN	RPLP0	60S acidic ribosomal protein P0	5	170.294	0	193.611	160.22	221.786	64.475	0	75.7065	0	0	0	0	0	0	0
GHTPTQPGALNQR	P98160	PGBM_HUMAN	HSPG2	Basement membrane-specific heparan sulfate proteoglycan core protein	4	0	0	0	0	0	0	16.4665	61.1597	0	0	0	0	92.9712	61.2259	43.7729
GIAYIEFK	P19338	NUCL_HUMAN	NCL	Nucleolin	7	0	0	0	0	0	0	0	0	0	0	321.277	511.185	731.536	650.895	407.932
GIcEcGVcK	P05556	ITB1_HUMAN	ITGB1	Integrin beta-1	10	430.817	337.879	221.636	297.432	326.127	246.044	0	271.37	212.333	95.7634	142.069	120.678	174.185	223.257	121.125
GIDPFSLDALSK	P40227	TCPZ_HUMAN	CCT6A	T-complex protein 1 subunit zeta	4	0	33.4479	0	50.5751	91.3452	37.2431	56.2581	38.7037	0	26.7317	56.8624	58.0876	0	33.6694	37.537
GIFNGFSVTLK	Q00325	MPCP_HUMAN	SLC25A3	Phosphate carrier protein, mitochondrial	2	0	0	0	0	0	0	0	0	0	0	19.7538	0	0	31.3936	33.7059
GIFPVLcK	P14618	KPYM_HUMAN	PKM	Pyruvate kinase PKM	17	72.3637	0	236.992	127.042	137.151	0	0	0	0	0	0	0	0	0	0
GILAADESTGSIAK	P04075	ALDOA_HUMAN	ALDOA	Fructose-bisphosphate aldolase A	7	471.659	462.041	649.296	748.249	532.74	222.639	422.815	210.037	309.449	117.643	238.901	304.189	156.935	261.716	207.642
GILTVDELLAIR	P13473	LAMP2_HUMAN	LAMP2	Lysosome-associated membrane glycoprotein 2	2	0	0	0	0	0	101.616	0	0	0	0	74.1475	117.976	168.831	150.22	94.1466
GIPGPVGAAGATGAR	P08123	CO1A2_HUMAN	COL1A2	Collagen alpha-2(I) chain	16	234.632	187.246	289.329	184.478	105.129	221.033	349.272	312.534	526.677	177.604	81.9846	131.07	0	0	0
GISQEQmQEFR	O43707	ACTN4_HUMAN	ACTN4	Alpha-actinin-4	28	0	0	0	504.334	0	156.148	790.184	0	0	189.372	0	0	210.172	0	0
GIVDQSQQAYQEAFEISK	P63104	1433Z_HUMAN	YWHAZ	14-3-3 protein zeta/delta	5	298.775	205.469	0	108.619	0	135.715	200.572	0	0	72.5995	148.6	145.895	0	0	107.414
GIVNEQFLLQR	P49748	ACADV_HUMAN	ACADVL	Very long-chain specific acyl-CoA dehydrogenase, mitochondrial	4	0	0	0	0	0	0	0	40.3818	0	0	38.3495	0	64.9252	49.4853	0
GIYAYGFEKPSAIQQR	P60842	IF4A1_HUMAN	EIF4A1	Eukaryotic initiation factor 4A-I	5	188.741	215.89	0	290.513	210.455	0	0	0	0	0	0	0	0	0	0
GIYQSLEGAVQAGQLK	Q15149	PLEC_HUMAN	PLEC	Plectin	108	0	0	0	0	0	0	0	111.453	93.0054	63.6489	72.1883	0	138.892	99.4117	88.7289
GLAFTDVDVDSIK	P02751	FINC_HUMAN	FN1	Fibronectin	62	264.212	542.623	123.256	212.737	0	533.704	854.159	295.225	250.36	340.952	531.616	525.179	203.133	285.709	633.541
GLAGAVSELLR	Q9Y490	TLN1_HUMAN	TLN1	Talin-1	16	115.924	223.748	441.992	141.714	0	42.2316	74.2923	99.1108	113.316	46.825	53.118	69.6913	89.997	73.2312	52.2699
GLcAIAQAESLR	P23396	RS3_HUMAN	RPS3	40S ribosomal protein S3	5	74.1761	0	56.4071	0	60.8114	0	0	0	0	0	0	0	0	0	106.862
GLFDEYGSK	P14625	ENPL_HUMAN	HSP90B1	Endoplasmin	17	125.504	206.138	0	0	173.015	345.097	0	0	0	214.732	254.705	0	0	0	500.254
GLFIIDDK	Q13162	PRDX4_HUMAN	PRDX4	Peroxiredoxin-4	5	103.368	388.48	0	131.96	0	77.7663	85.1278	57.7356	60.0112	49.8914	107.455	93.73	0	96.4125	67.9149
GLFIIDPNGVIK	P30048	PRDX3_HUMAN	PRDX3	Thioredoxin-dependent peroxide reductase, mitochondrial	3	0	66.2606	50.7169	0	39.0499	111.866	188.699	246.385	372.75	135.668	143.593	183.696	283.632	158.424	146.592
GLGDcLVK	P12236	ADT3_HUMAN	SLC25A6	ADP/ATP translocase 3	6	0	0	0	0	0	0	0	117.172	0	0	174.549	136.335	144.047	145.016	154.626
GLGTDEDSLIEIIcSR	A6NMY6	AXA2L_HUMAN	ANXA2P2	Putative annexin A2-like protein	3	0	0	0	0	0	104.076	87.8655	0	0	126.469	0	0	0	0	0
GLHQSIEEFR	Q15149	PLEC_HUMAN	PLEC	Plectin	108	0	0	0	0	0	0	0	0	0	0	171.023	112.85	204.273	0	148.434
GLKPGVVYEGQLISIQQYGHQEVTR	P02751	FINC_HUMAN	FN1	Fibronectin	62	0	0	532.335	551.516	0	216.454	280.685	601.438	489.562	176.692	539.888	448.698	891.147	809.054	728.075
GLLEFEHQR	Q14697	GANAB_HUMAN	GANAB	Neutral alpha-glucosidase AB	17	73.7877	80.2483	0	133.294	0	0	0	0	0	0	0	0	0	0	0
GLLLYGPPGTGK	P55072	TERA_HUMAN	VCP	Transitional endoplasmic reticulum ATPase	6	0	98.75	0	162.054	93.5916	50.2953	0	174.215	0	0	65.5268	38.7008	72.3307	0	0
GLLSAEVAR	Q15149	PLEC_HUMAN	PLEC	Plectin	108	0	0	0	0	0	0	0	265.65	267.437	0	203.59	0	221.87	214.172	0
GLSSLLYGSIPK	P53007	TXTP_HUMAN	SLC25A1	Tricarboxylate transport protein, mitochondrial	1	0	0	0	0	0	0	0	0	0	0	34.4788	40.7341	0	29.0384	0
GLTGPIGPPGPAGAPGDKGESGPSGPAGPTGAR	P02452	CO1A1_HUMAN	COL1A1	Collagen alpha-1(I) chain	24	201.104	476.976	0	0	0	0	975.771	581.345	684.248	385.54	0	0	0	0	0
GLTGSPGSPGPDGK	P02452	CO1A1_HUMAN	COL1A1	Collagen alpha-1(I) chain	24	746.939	605.206	615.385	472.49	0	960.462	569.324	637.937	747.891	380.94	332.641	271.283	292.654	271.243	202.003
GLTSVINQK	P07195	LDHB_HUMAN	LDHB	L-lactate dehydrogenase B chain	6	243.952	242.082	0	203.651	320.708	110.909	362.701	0	191.612	0	0	0	0	0	0
GLVEDTLR	Q15149	PLEC_HUMAN	PLEC	Plectin	108	70.4219	73.2266	0	122.541	0	65.6709	147.951	137.115	160.417	78.3179	191.399	412.467	125.905	0	134.724
GLVEPVDVVDNADGTQTVNYVPSR	P21333	FLNA_HUMAN	FLNA	Filamin-A	68	269.196	282.039	0	283.678	0	186.728	271.867	0	0	161.816	165.363	249.947	0	0	170.271
GLVLGPIHK	P08195	4F2_HUMAN	SLC3A2	4F2 cell-surface antigen heavy chain	3	0	0	0	0	0	0	0	95.4234	78.569	74.8786	59.17	0	87.0824	0	0
GNDIIAAAK	P18206	VINC_HUMAN	VCL	Vinculin	7	50.0769	16.0107	126.865	151.384	0	0	0	0	0	0	0	0	0	0	0
GNDVAFHFNPR	P17931	LEG3_HUMAN	LGALS3	Galectin-3	4	111.394	0	0	89.6965	0	111.866	0	0	0	0	87.9931	61.4198	0	107.968	0
GNFNYIEFTR	P19105	ML12A_HUMAN	MYL12A	Myosin regulatory light chain 12A	2	0	96.7438	0	83.6945	60.5552	30.6384	31.1405	48.6825	54.2617	45.6233	74.0605	0	64.0106	0	48.7429
GNLANVIR	P12236	ADT3_HUMAN	SLC25A6	ADP/ATP translocase 3	6	0	0	0	0	0	114.873	386.908	159.089	450.966	151.456	213.735	252.856	253.495	234.724	305.327
GNLLQcIcTGNGR	P02751	FINC_HUMAN	FN1	Fibronectin	62	100.714	393.997	662.092	703.4	0	368.673	693.356	1010.67	389.942	437.172	378.314	789.743	1265.99	1178.47	398.257
GNPTVEVDLFTSK	P06733	ENOA_HUMAN	ENO1	Alpha-enolase	12	213.337	556.555	0	0	237.649	0	145.011	0	0	0	135.277	156.217	0	0	0
GNVGFVFTK	P05388	RLA0_HUMAN	RPLP0	60S acidic ribosomal protein P0	5	111.005	180.614	227.394	230.91	168.483	97.9938	255.268	249.32	0	234.664	120.996	371.179	232.577	0	203.441
GPAVGIDLGTTYScVGVFQHGK	P11142	HSP7C_HUMAN	HSPA8	Heat shock cognate 71 kDa protein	18	0	0	0	0	0	59.4865	0	77.8889	105.666	0	55.861	0	88.5298	0	0
GPGAGPGVGGPSR	Q9Y6C2	EMIL1_HUMAN	EMILIN1	EMILIN-1	1	58.6224	0	91.7127	33.8112	0	0	0	0	0	0	0	0	0	0	0
GPLASQISGLYLPYK	P21589	5NTD_HUMAN	NT5E	5-nucleotidase	3	73.2699	60.0191	148.184	150.05	110.942	59.589	73.6583	145.995	184.895	86.2326	67.4425	109.178	173.689	152.161	95.3076
GPLEYVPSAK	Q14764	MVP_HUMAN	MVP	Major vault protein	2	160.796	157.264	250.684	231.41	234.496	0	0	0	139.924	63.8975	0	165.846	0	0	176.739
GPLPAAPPVAPER	Q9NQC3	RTN4_HUMAN	RTN4	Reticulon-4	4	848.559	968.553	1773.6	1668.89	974.539	511.153	857.041	865.433	1044.82	935.671	283.267	1258.74	494.597	534.9	895.029
GPPAPAPEVEELAR	P48681	NEST_HUMAN	NES	Nestin	4	0	74.0625	0	0	0	73.9737	0	238.558	0	304.487	113.638	201.939	0	0	221.629
GPPGESGAAGPTGPIGSR	P08123	CO1A2_HUMAN	COL1A2	Collagen alpha-2(I) chain	16	269.26	202.237	0	0	0	222.946	288.812	238.709	0	0	0	0	0	0	0
GPQVQQPPPSNR	Q15436	SC23A_HUMAN	SEC23A	Protein transport protein Sec23A	2	243.564	133.859	313.867	148.883	183.262	81.4906	0	0	0	0	0	0	0	0	0
GPSGLLVYQGK	P00387	NB5R3_HUMAN	CYB5R3	NADH-cytochrome b5 reductase 3	3	0	374.604	538.862	586.361	0	623.566	346.39	467.484	407.703	368.633	394.641	410.528	493.11	558.364	525.74
GPSGPQGPGGPPGPK	P02452	CO1A1_HUMAN	COL1A1	Collagen alpha-1(I) chain	24	1321.71	1196.48	953.981	1022.84	0	1161.37	1171.73	997.129	1336.62	674.197	662.234	635.05	553.683	725.873	553.381
GPSSVEDIK	P06748	NPM_HUMAN	NPM1	Nucleophosmin	2	607.972	365.631	0	0	298.934	421.633	306.045	0	604.552	148.763	185.173	101.385	0	0	88.5078
GPSWDPFR	P04792	HSPB1_HUMAN	HSPB1	Heat shock protein beta-1	9	71.9106	248.881	182.99	134.545	137.939	46.2635	67.2031	60.0986	112.668	26.5121	0	0	0	51.0819	39.2397
GPVGLEGLLTTK	P54886	P5CS_HUMAN	ALDH18A1	Delta-1-pyrroline-5-carboxylate synthase	1	0	0	0	0	0	18.3585	27.8149	36.2503	0	0	35.4715	34.5408	0	0	47.1175
GPVGPSGPPGK	P02461	CO3A1_HUMAN	COL3A1	Collagen alpha-1(III) chain	3	0	0	139.866	0	87.7193	177.093	0	0	164.06	0	87.6883	70.2455	141.073	99.5881	0
GQAFVIFK	P08579	RU2B_HUMAN	SNRPB2	U2 small nuclear ribonucleoprotein B	1	0	0	0	0	0	39.464	30.0743	98.7346	108.91	83.995	163.534	86.8024	0	0	0
GQDHcGIESEVVAGIPR	P07858	CATB_HUMAN	CTSB	Cathepsin B	5	84.0791	0	0	153.134	0	204.53	217.747	328.563	92.7891	332.002	179.034	313.126	133.538	188.062	374.209
GQTLVVQFTVK	P27797	CALR_HUMAN	CALR	Calreticulin	7	0	0	0	0	0	115.693	0	0	0	0	108.021	86.3175	0	0	51.5098
GSAGPPGATGFPGAAGR	P02452	CO1A1_HUMAN	COL1A1	Collagen alpha-1(I) chain	24	316.899	386.195	466.177	316.438	0	693.952	828.223	831.568	901.022	438	170.239	185.382	177.853	170.332	78.4463
GSAPPGPVPEGSIR	P78417	GSTO1_HUMAN	GSTO1	Glutathione S-transferase omega-1	2	223.693	0	242.238	0	248.881	0	0	144.866	0	0	0	0	0	200.058	0
GSDFDcELR	P61978	HNRPK_HUMAN	HNRNPK	Heterogeneous nuclear ribonucleoprotein K	6	0	0	0	0	0	72.1628	76.8282	0	0	36.25	88.9074	50.7375	0	0	38.3442
GSGTAEVELK	P14618	KPYM_HUMAN	PKM	Pyruvate kinase PKM	17	1236.91	844.279	680.519	735.994	973.16	137.207	220.168	195.136	457.19	233.462	313.005	255.835	0	324.257	143.293
GSGTAEVELKK	P14618	KPYM_HUMAN	PKM	Pyruvate kinase PKM	17	243.499	256.349	0	241.83	180.897	0	0	0	0	0	0	0	0	0	50.4898
GSLGGGFSSGGFSGGSFSR	P13645	K1C10_HUMAN	KRT10	Keratin, type I cytoskeletal 10	20	194.567	377.947	322.088	521.84	456.184	630.399	195.558	232.764	1088.88	151.58	104.016	200.207	577.079	223.081	198.189
GSPGADGPAGAPGTPGPQGIAGQR	P02452	CO1A1_HUMAN	COL1A1	Collagen alpha-1(I) chain	24	0	255.791	0	0	0	233.641	341.549	361.375	526.108	0	0	0	0	0	0
GSSGGGcFGGSSGGYGGLGGFGGGSFR	P13645	K1C10_HUMAN	KRT10	Keratin, type I cytoskeletal 10	20	122.785	0	0	226.409	247.896	122.731	150.544	143.963	247.627	0	52.0949	0	314.464	0	89.2265
GSTAPVGGGAFPTIVER	Q15084	PDIA6_HUMAN	PDIA6	Protein disulfide-isomerase A6	7	0	0	0	472.574	612.745	214.097	0	518.808	0	247.551	414.19	320.954	769.704	902.379	631.882
GTAVFWYNLLR	O15460	P4HA2_HUMAN	P4HA2	Prolyl 4-hydroxylase subunit alpha-2	4	0	0	0	0	0	0	0	0	0	0	21.4127	0	48.7558	86.7625	27.1881
GTAVVNGEFK	P30048	PRDX3_HUMAN	PRDX3	Thioredoxin-dependent peroxide reductase, mitochondrial	3	118.708	132.075	0	154.135	160.699	143.574	187.892	194.534	255.255	137.533	159.441	190.3	233.469	232.255	183.705
GTDVNVFNTILTTR	P04083	ANXA1_HUMAN	ANXA1	Annexin A1	7	0	170.138	340.771	242.914	290.066	42.8125	0	54.5223	126.375	0	49.7655	102.944	0	71.6699	37.3214
GTIEILSDVQLIK	P05388	RLA0_HUMAN	RPLP0	60S acidic ribosomal protein P0	5	61.8565	53.2574	0	238.996	0	0	0	0	0	0	0	0	0	114.672	0
GTIQVITQGTSLK	O43175	SERA_HUMAN	PHGDH	D-3-phosphoglycerate dehydrogenase	4	151.394	168.521	0	0	94.7542	37.619	0	0	0	0	0	0	0	0	0
GTLSGWILSK	P27824	CALX_HUMAN	CANX	Calnexin	5	0	0	0	142.547	104.242	0	85.8194	122.59	0	79.8926	88.5591	0	0	0	77.6723
GTNESLER	P08670	VIME_HUMAN	VIM	Vimentin	45	33.0685	340.777	66.5675	155.718	24.6812	125.021	64.9553	75.7065	90.3754	145.779	204.896	109.456	53.1674	86.6919	119.3
GTVEPQLEAR	P21333	FLNA_HUMAN	FLNA	Filamin-A	68	1590.32	1292.33	1754.4	1484.66	716.297	824.132	1661.06	1034.76	980.49	827.932	1048.43	1171.45	1205.51	1402.52	985.14
GTVTDFPGFDER	P08758	ANXA5_HUMAN	ANXA5	Annexin A5	8	290.037	295.358	0	158.886	0	135.066	128.7	0	0	0	217.349	192.309	0	0	0
GTVVTGTLER	P49411	EFTU_HUMAN	TUFM	Elongation factor Tu, mitochondrial	3	203.952	101.536	229.154	0	215.776	0	125.3	164.658	0	98.4154	118.601	139.937	115.495	164.157	0
GVAGVPAEFSIWTR	Q14315	FLNC_HUMAN	FLNC	Filamin-C	33	32.1041	0	190.412	0	48.8698	69.0535	29.1204	0	0	0	0	0	0	0	0
GVDEATIIDILTK	P04083	ANXA1_HUMAN	ANXA1	Annexin A1	7	195.618	177.884	0	418.056	382.485	0	0	0	0	0	0	0	0	0	0
GVDEVTIVNILTNR	P07355	ANXA2_HUMAN	ANXA2	Annexin A2	18	3208.47	1726.45	3145.7	0	1751.83	572.997	1795.93	684.67	1376.47	2182.96	1097.63	1192.93	1033.01	5421.33	649.02
GVDLQENNPASR	P51148	RAB5C_HUMAN	RAB5C	Ras-related protein Rab-5C	2	0	0	0	0	0	108.825	150.487	121.838	0	138.196	133.187	0	0	117.495	0
GVIQAIQK	Q9NQC3	RTN4_HUMAN	RTN4	Reticulon-4	4	397.094	312.021	711.231	0	0	286.191	450.211	501.499	889.333	347.831	212.733	328.852	680.777	518.493	513.743
GVLFYGPPGcGK	P55072	TERA_HUMAN	VCP	Transitional endoplasmic reticulum ATPase	6	47.2953	0	162.772	210.653	160.009	0	0	121.988	90.1591	141.055	0	0	0	141.311	0
GVNLPGAAVDLPAVSEK	P14618	KPYM_HUMAN	PKM	Pyruvate kinase PKM	17	463.244	563.967	961.403	604.451	501.31	233.026	265.931	206.199	265.73	162.769	181.646	193.764	210.667	276.183	133.397
GVNTFSPEGR	P28066	PSA5_HUMAN	PSMA5	Proteasome subunit alpha type-5	1	161.88	102.595	249.02	194.981	198.928	101.103	161.61	145.543	139.696	104.714	134.885	0	0	159.835	83.6982
GVPGPPGAVGPAGK	P02452	CO1A1_HUMAN	COL1A1	Collagen alpha-1(I) chain	24	751.469	800.254	860.822	598.866	0	1163.76	1183.84	891.772	1154.46	592.564	352.538	417.247	407.852	368.979	333.355
GVQGPPGPAGPR	P02452	CO1A1_HUMAN	COL1A1	Collagen alpha-1(I) chain	24	1829.16	1367.57	1501.03	1329.61	655.801	2294.38	1521	1703.77	2061.85	1162.34	1000.53	964.317	1112.32	1135.25	900.557
GVTFNVTTVDTK	O00299	CLIC1_HUMAN	CLIC1	Chloride intracellular channel protein 1	6	64.0335	80.3598	177.744	116.705	57.2348	0	0	0	0	0	0	0	0	0	0
GVVDSDDLPLNVSR	P14625	ENPL_HUMAN	HSP90B1	Endoplasmin	17	176.443	355.489	0	0	0	318.104	215.211	249.245	449.6	142.133	469.79	316.936	0	255.63	551.722
GVVDSEDIPLNLSR	P07900	HS90A_HUMAN	HSP90AA1	Heat shock protein HSP 90-alpha	9	451.141	876.601	0	0	146.708	0	0	0	0	0	202.023	0	0	0	0
GVVEVTHDLQK	P50454	SERPH_HUMAN	SERPINH1	Serpin H1	11	1218.14	1667.38	1403.78	0	2242.49	2310.1	1316.97	1185.27	1960.52	1535.28	1664.51	1499.13	1026.07	1352.25	975.742
GVVGLPGQR	P02452	CO1A1_HUMAN	COL1A1	Collagen alpha-1(I) chain	24	0	0	785.962	412.054	0	848.733	929.086	970.037	1090.24	513.418	560.352	441.217	468.028	0	0
GVVQELQQAISK	P29692	EF1D_HUMAN	EEF1D	Elongation factor 1-delta	3	72.6874	0	116.372	76.242	88.409	20.7468	0	0	0	0	0	0	0	0	0
GYDFPAVLR	Q9NZN4	EHD2_HUMAN	EHD2	EH domain-containing protein 2	7	85.05	223.191	281.779	182.727	72.2111	61.3999	0	90.5318	0	0	39.6774	63.3318	91.7617	0	0
GYDVIAQAQSGTGK	P60842	IF4A1_HUMAN	EIF4A1	Eukaryotic initiation factor 4A-I	5	176.12	137.091	182.99	216.989	136.757	82.5157	86.511	0	126.603	52.0876	0	112.365	82.2346	138.576	0
GYEEWLLNEIR	O43707	ACTN4_HUMAN	ACTN4	Alpha-actinin-4	28	0	0	0	0	0	97.6863	82.3901	107.577	0	59.2357	31.7547	50.5251	0	0	120.959
GYGFGLIK	P21796	VDAC1_HUMAN	VDAC1	Voltage-dependent anion-selective channel protein 1	4	0	0	0	0	0	49.8169	54.5579	0	109.252	0	103.711	0	157.43	245.398	138.096
GYISPYFINTSK	P10809	CH60_HUMAN	HSPD1	60 kDa heat shock protein, mitochondrial	12	102.979	235.729	275.893	283.678	145.033	133.494	0	0	182.618	104.714	165.101	117.699	312.977	354.424	230.972
GYLDDPTVPR	P11413	G6PD_HUMAN	G6PD	Glucose-6-phosphate 1-dehydrogenase	5	126.734	114.41	0	142.131	0	74.5545	31.4402	0	0	0	0	0	0	0	0
GYLGPEQLPDcLK	P40926	MDHM_HUMAN	MDH2	Malate dehydrogenase, mitochondrial	10	51.043	0	0	131.544	0	40.3182	0	80.2971	54.0681	53.3722	97.7023	74.2635	114.107	119.964	61.2534
GYNFTTTAER	Q562R1	ACTBL_HUMAN	ACTBL2	Beta-actin-like protein 2	1	0	0	240.319	0	0	0	128.124	229.227	251.954	150.544	117.556	157.81	273.818	198.647	223.895
GYPGNIGPVGAAGAPGPHGPVGPAGK	P08123	CO1A2_HUMAN	COL1A2	Collagen alpha-2(I) chain	16	0	214.33	235.584	0	0	201.557	639.179	184.977	319.809	168.404	0	0	0	0	0
GYPTLLLFR	Q8NBS9	TXND5_HUMAN	TXNDC5	Thioredoxin domain-containing protein 5	6	124.598	0	0	186.645	191.44	124.132	145.069	227.646	273.016	166.457	145.117	157.671	283.236	293.031	146.555
GYPTLLWFR	Q8NBS9	TXND5_HUMAN	TXNDC5	Thioredoxin domain-containing protein 5	6	0	0	0	0	0	166.432	140.371	183.284	0	100.922	161.575	257.082	291.266	358.305	228.484
GYSFTTTAER	P60709	ACTB_HUMAN	ACTB	Actin, cytoplasmic 1	16	30356.5	24988.4	31530.6	37162.3	42633	36833.1	35711	53604.1	41601.4	59339.3	38715.2	32781.2	38782.6	44104.6	39483
GYSFVTTAER	P68032	ACTC_HUMAN	ACTC1	Actin, alpha cardiac muscle 1	3	249.195	377.334	523.762	417.139	449.681	534.387	879.519	1247.73	828.953	846.994	1044.07	533.076	1078.62	654.512	935.938
HALIIYDDLSK	P25705	ATPA_HUMAN	ATP5A1	ATP synthase subunit alpha, mitochondrial	8	0	0	0	76.7755	0	125.499	148.354	136.362	0	122.325	108.936	0	0	0	0
HEQNIDcGGGYVK	P27797	CALR_HUMAN	CALR	Calreticulin	7	442.661	348.69	0	287.345	0	531.312	337.917	325.403	0	330.303	484.593	242.95	147.715	172.096	392.619
HGGGGGGFGGGGFGSR	P35908	K22E_HUMAN	KRT2	Keratin, type II cytoskeletal 2 epidermal	17	391.01	366.077	262.457	314.938	524.759	441.45	318.955	0	486.602	181.913	0	0	391.891	300.264	237.606
HLAGLGLTEAIDK	P50454	SERPH_HUMAN	SERPINH1	Serpin H1	11	0	208.534	0	0	0	242.183	585.001	220.723	207.096	485.24	260.931	467.057	191.732	189.385	198.742
HLIPAANTGESK	P62258	1433E_HUMAN	YWHAE	14-3-3 protein epsilon	4	540.527	240.912	232.641	314.188	423.177	132.093	0	96.9285	0	0	113.072	0	98.731	110.702	0
HLQLAIR	Q96KK5	H2A1H_HUMAN	HIST1H2AH	Histone H2A type 1-H	3	1415.56	585.144	0	715.238	0	842.924	1081.82	867.69	952.369	515.075	1218.67	1028.05	476.554	661.48	448.786
HNQLPLVIEFTEQTAPK	P07237	PDIA1_HUMAN	P4HB	Protein disulfide-isomerase	19	0	74.5083	100.069	149.3	0	83.1649	83.514	109.722	0	80.7628	135.451	148.388	241.896	182.328	134.89
HQAQIDHYLGLANK	Q9NQC3	RTN4_HUMAN	RTN4	Reticulon-4	4	0	220.627	268.087	378.792	0	214.643	274.634	312.685	519.277	250.742	325.762	323.864	613.265	487.62	559.462
HRPELIDYGK	P12814	ACTN1_HUMAN	ACTN1	Alpha-actinin-1	16	532.501	304.553	0	0	0	448.967	389.156	515.948	534.306	571.017	356.892	405.609	459.8	602.204	514.628
HRPELIEYDK	O43707	ACTN4_HUMAN	ACTN4	Alpha-actinin-4	28	0	0	0	0	0	294.87	302.472	0	0	199.11	168.933	182.888	0	0	252.532
HSEAFEALQQK	Q07065	CKAP4_HUMAN	CKAP4	Cytoskeleton-associated protein 4	18	0	0	0	0	0	262.957	203.915	204.092	0	285.508	286.968	226.324	0	239.576	354.805
HTGPNSPDTANDGFVR	P31943	HNRH1_HUMAN	HNRNPH1	Heterogeneous nuclear ribonucleoprotein H	4	451.076	268.442	262.457	281.26	364.652	420.95	281.896	319.156	315.027	326.49	343.003	0	0	356.894	242.47
HTNYTmEHIR	O43707	ACTN4_HUMAN	ACTN4	Alpha-actinin-4	28	106.604	101.481	0	0	163.064	77.5272	0	0	0	68.8701	66.5717	48.5345	129.441	180.652	52.2478
HTSVQTTSSGSGPFTDVR	P02751	FINC_HUMAN	FN1	Fibronectin	62	0	532.258	0	637.462	423.62	393.957	555.319	746.605	836.24	340.041	487.641	498.3	954.893	1088.5	402.735
HTVDQTRPGAFER	Q07954	LRP1_HUMAN	LRP1	Prolow-density lipoprotein receptor-related protein 1	3	0	0	0	0	0	0	0	0	0	0	95.1771	0	0	90.5466	106.143
HVLFGTVGVPEHTYR	P04216	THY1_HUMAN	THY1	Thy-1 membrane glycoprotein	4	139.549	306.838	431.883	486.662	0	281.305	263.74	634.851	402.01	683.728	352.059	444.958	709.23	638.546	203.441
HVLVTLGEK	P60660	MYL6_HUMAN	MYL6	Myosin light polypeptide 6	3	190.1	0	192.332	0	0	122.766	158.613	0	173.282	200.477	185.129	230.48	157.827	0	195.867
HVVFIAQR	P62081	RS7_HUMAN	RPS7	40S ribosomal protein S7	1	0	160.497	0	220.24	191.046	0	0	0	0	0	0	151.437	0	0	0
HYELYR	Q9NVA2	SEP11_HUMAN	40787	Septin-11	2	205.958	178.33	0	170.223	130.057	133.221	0	0	0	0	0	59.9581	0	0	0
HYQINQQWER	P02751	FINC_HUMAN	FN1	Fibronectin	62	0	171.531	228.802	0	0	376.531	134.176	273.025	0	189.413	428.166	338.619	445.524	582.886	544.812
IAAAILNTPDLR	P00505	AATM_HUMAN	GOT2	Aspartate aminotransferase, mitochondrial	3	72.7521	0	119.737	151.467	101.582	72.402	64.8977	122.44	128.083	0	167.104	0	405.373	176.242	0
IAAYLFK	Q00610	CLH1_HUMAN	CLTC	Clathrin heavy chain 1	24	93.5939	0	252.731	218.156	0	174.12	559.526	532.279	182.846	400.375	172.547	299.894	439.576	219.817	412.133
IADGYEQAAR	P48643	TCPE_HUMAN	CCT5	T-complex protein 1 subunit epsilon	4	1229.15	527.428	0	788.956	926.457	0	0	0	0	0	0	0	0	0	0
IAEFTTNLTEEEEK	P35579	MYH9_HUMAN	MYH9	Myosin-9	41	167.576	242.974	0	0	0	245.224	511.862	0	0	0	276.344	237.546	0	0	661.735
IALDFQR	P17931	LEG3_HUMAN	LGALS3	Galectin-3	4	18.9324	159.494	303.15	0	0	128.984	173.944	197.469	303.642	177.604	199.193	298.786	229.801	279.182	22.771
IALTDNALIAR	P18124	RL7_HUMAN	RPL7	60S ribosomal protein L7	3	288.613	143.165	531.568	573.691	224.841	133.665	171.639	447.542	317.76	346.547	452.374	615.029	914.444	894.44	545.918
IALVITDGR	P12109	CO6A1_HUMAN	COL6A1	Collagen alpha-1(VI) chain	5	156.184	203.24	0	214.321	123.85	89.1101	256.882	384.102	0	160.117	182.256	402.145	0	0	266.74
IANLQTDLSDGLR	P21333	FLNA_HUMAN	FLNA	Filamin-A	68	217.803	285.606	288.817	455.485	257.158	387.123	193.252	284.915	487.399	151.746	155.784	460.683	314.861	330.431	418.546
IAQSDYIPTQQDVLR	P04899	GNAI2_HUMAN	GNAI2	Guanine nucleotide-binding protein G(i) subunit alpha-2	2	72.4932	142.998	219.588	172.307	126.51	93.4153	101.15	174.291	235.104	195.215	160.965	189.815	517.597	435.312	231.856
IASGLGLAWIVGR	O14880	MGST3_HUMAN	MGST3	Microsomal glutathione S-transferase 3	2	0	0	0	0	0	0	0	0	0	0	37.9663	0	172.896	76.9183	48.2066
IASNSATAFR	P12111	CO6A3_HUMAN	COL6A3	Collagen alpha-3(VI) chain	31	407.709	119.871	0	0	0	233.094	164.78	347.227	398.139	271.419	319.057	290.404	378.21	591.883	304.774
IAVAAQNcYK	P60174	TPIS_HUMAN	TPI1	Triosephosphate isomerase	9	0	482.549	1039.46	686.978	849.014	285.337	0	0	0	0	0	358.64	0	565.95	0
IAVAQYSDDVK	P12111	CO6A3_HUMAN	COL6A3	Collagen alpha-3(VI) chain	31	0	0	0	0	0	124.269	164.953	0	0	0	404.611	175.752	0	0	138.483
IAVVGEGR	O75083	WDR1_HUMAN	WDR1	WD repeat-containing protein 1	7	0	457.973	606.683	485.328	824.284	0	0	204.317	370.245	0	0	146.657	238.822	0	0
IAWESPQGQVSR	P02751	FINC_HUMAN	FN1	Fibronectin	62	1025.91	1406.57	2186.93	1942.31	698.365	1146.34	1810.91	2782.18	2904.35	1819.55	2397.28	3400.05	3554.08	3157.89	3323.05
IcDQWDALGSLTHSR	O43707	ACTN4_HUMAN	ACTN4	Alpha-actinin-4	28	83.7555	106.385	159.445	168.473	0	64.4408	0	90.8328	84.068	0	54.6854	72.6702	137.107	146.251	40.2017
IcDQWDNLGALTQK	P12814	ACTN1_HUMAN	ACTN1	Alpha-actinin-1	16	111.005	138.651	280.756	0	168.778	100.215	137.403	295.526	197.305	179.261	129.747	152.545	279.766	219.641	181.328
IcEPGYSPTYK	P07858	CATB_HUMAN	CTSB	Cathepsin B	5	340.135	367.247	939.265	849.449	591.266	371.064	384.084	876.721	912.634	458.719	529.874	561.479	909.388	783.826	608.111
IDATSASVLASR	P13667	PDIA4_HUMAN	PDIA4	Protein disulfide-isomerase A4	10	214.114	152.305	273.59	275.258	320.807	95.491	128.066	175.269	275.862	174.247	162.881	271.006	204.322	264.274	187.962
IDELEPR	Q14697	GANAB_HUMAN	GANAB	Neutral alpha-glucosidase AB	17	268.613	57.8178	0	0	0	192.605	0	106.053	0	0	177.858	195.912	0	0	209.467
IDISNVK	Q02878	RL6_HUMAN	RPL6	60S ribosomal protein L6	4	143.821	0	123.071	0	160.108	163.015	174.074	177.301	189.791	136.207	0	0	0	61.7684	154.847
IDSLSAQLSQLQK	P02545	LMNA_HUMAN	LMNA	Prelamin-A/C	31	430.105	885.518	960.379	807.018	548.505	514.228	412.498	643.129	691.193	354.958	582.121	468.442	892.436	681.504	690.482
IDTIEIITDR	P22626	ROA2_HUMAN	HNRNPA2B1	Heterogeneous nuclear ribonucleoproteins A2/B1	7	0	750.656	0	0	0	243.105	253.654	103.4	0	156.802	302.468	186.698	0	108.233	287.581
IEcDDKGDGScDVR	P21333	FLNA_HUMAN	FLNA	Filamin-A	68	189.065	134.026	0	0	0	182.184	25.4692	0	0	21.2702	0	42.944	0	0	53.0383
IEDGVPQHLVLVLGGK	P12111	CO6A3_HUMAN	COL6A3	Collagen alpha-3(VI) chain	31	0	0	0	0	0	0	0	0	0	0	60.868	61.5029	0	122.434	33.8884
IEGDPQGVQQAK	Q00341	VIGLN_HUMAN	HDLBP	Vigilin	2	224.858	111.233	0	162.137	171.438	151.74	103.456	89.7792	235.331	109.811	162.271	178.316	0	154.983	94.7547
IEISELNR	P04264	K2C1_HUMAN	KRT1	Keratin, type II cytoskeletal 1	27	1181.25	2040.2	728.378	1387.13	1254.26	1271.05	2335.39	843.609	1204.55	1200.46	802.431	1041.21	1502.92	878.21	1066.41
IEPSVNFLK	Q12907	LMAN2_HUMAN	LMAN2	Vesicular integral-membrane protein VIP36	1	0	0	0	0	0	0	100.401	135.083	0	137.657	95.0464	0	173.193	0	206.702
IEVEKPFAIAK	P23284	PPIB_HUMAN	PPIB	Peptidyl-prolyl cis-trans isomerase B	10	291.72	212.658	160.852	376.959	422.586	246.112	291.578	282.658	507.437	247.841	451.503	309.939	323.585	329.108	948.653
IEVIEImTDR	P09651	ROA1_HUMAN	HNRNPA1	Heterogeneous nuclear ribonucleoprotein A1	5	50.2533	0	0	0	0	30.5428	147.086	0	0	141.262	164.1	153.168	0	0	215.935
IFGPIWNR	P11413	G6PD_HUMAN	G6PD	Glucose-6-phosphate 1-dehydrogenase	5	0	96.7995	111.099	82.219	43.2734	21.5053	0	23.2237	0	0	0	0	0	0	0
IFGVTTLDIVR	P40926	MDHM_HUMAN	MDH2	Malate dehydrogenase, mitochondrial	10	188.935	125.277	281.523	218.989	198.337	95.2603	127.375	233.14	225.426	134.011	226.274	206.788	292.158	261.981	216.045
IFIGTFK	P14678	RSMB_HUMAN	SNRPB	Small nuclear ribonucleoprotein-associated proteins B and B	2	0	0	0	0	0	207.673	347.024	185.88	593.821	260.811	124.827	162.936	226.182	145.104	125.05
IFINNEWHDSVSGK	P00352	AL1A1_HUMAN	ALDH1A1	Retinal dehydrogenase 1	9	171.524	201.958	260.921	182.311	79.6499	0	0	0	0	0	0	225.492	0	0	0
IFNLYPR	Q14195	DPYL3_HUMAN	DPYSL3	Dihydropyrimidinase-related protein 3	1	70.4867	63.6971	121.516	96.5321	53.2346	0	88.8741	43.9038	0	0	0	0	0	0	0
IFVGGLSPDTPEEK	Q14103	HNRPD_HUMAN	HNRNPD	Heterogeneous nuclear ribonucleoprotein D0	4	148.287	338.826	0	125.708	116.854	406.257	380.222	179.859	151.423	421.011	511.152	438.238	66.8683	0	365.972
IGAEVYHNLK	P06733	ENOA_HUMAN	ENO1	Alpha-enolase	12	1240.8	659.262	1407.62	943.647	888.032	465.71	566.673	492.77	562.882	254.72	411.055	455.003	458.808	670.213	237.55
IGASFLQR	P00505	AATM_HUMAN	GOT2	Aspartate aminotransferase, mitochondrial	3	93.2702	0	115.706	112.371	136.954	47.6302	73.8888	118.677	105.518	214.981	89.7346	85.2783	214.236	0	193.987
IGDQWDK	P02751	FINC_HUMAN	FN1	Fibronectin	62	772.182	952.391	0	0	0	772.88	482.122	870.7	743.679	0	1390.65	886.728	820.759	0	1304.67
IGDTWSK	P02751	FINC_HUMAN	FN1	Fibronectin	62	0	904.465	0	0	552.15	0	73.9465	0	919.807	0	670.506	0	1215.43	0	638.516
IGFGSFVEK	P05556	ITB1_HUMAN	ITGB1	Integrin beta-1	10	116.572	172.2	374.938	358.286	249.078	158.574	163.051	439.113	697.341	445.045	304.34	372.426	736.393	1127.31	376.034
IGFPWSEIR	P26038	MOES_HUMAN	MSN	Moesin	7	363.566	227.37	481.149	356.869	342.975	114.531	225.989	206.575	217.57	122.657	147.947	216.14	218.301	263.392	115.652
IGFTGSTEVGK	O75891	AL1L1_HUMAN	ALDH1L1	Cytosolic 10-formyltetrahydrofolate dehydrogenase	1	0	497.261	0	0	0	195.373	0	229.377	274.155	152.948	186.174	448.491	0	0	0
IGGGIDVPVPR	Q92945	FUBP2_HUMAN	KHSRP	Far upstream element-binding protein 2	1	46.9264	75.4557	173.393	108.036	86.5666	53.1996	0	151.94	209.259	100.073	97.3976	68.0148	0	0	0
IGGIFAFK	P22307	NLTP_HUMAN	SCP2	Non-specific lipid-transfer protein	1	0	40.8263	63.9058	37.1415	54.21	36.6281	0	46.9742	0	0	53.2051	0	60.573	72.155	35.2151
IGGIGTVPVGR	P68104	EF1A1_HUMAN	EEF1A1	Elongation factor 1-alpha 1	10	2141.14	2822.62	5737.96	4363.12	2551.87	1061.94	2109.46	1672.92	2315.74	1814.99	815.057	1183.23	1566.37	1613.34	1205.17
IGHPAPNFK	Q06830	PRDX1_HUMAN	PRDX1	Peroxiredoxin-1	6	733.993	467.725	0	547.932	547.913	29.8201	0	157.584	0	57.889	85.5113	121.094	188.014	221.581	75.2952
IGIEIIK	P10809	CH60_HUMAN	HSPD1	60 kDa heat shock protein, mitochondrial	12	0	94.6261	125.137	139.296	98.922	62.5616	174.175	103.852	96.3526	165.131	130.749	197.159	100.724	94.2073	111.45
IGLFGGAGVGK	P06576	ATPB_HUMAN	ATP5B	ATP synthase subunit beta, mitochondrial	10	192.948	481.657	488.059	600.033	475.2	417.533	729.667	836.083	449.486	488.14	508.104	486.107	588.084	465.038	791.097
IGNcPFSQR	O00299	CLIC1_HUMAN	CLIC1	Chloride intracellular channel protein 1	6	208.353	141.716	0	0	219.126	0	0	0	0	0	0	0	94.6168	0	0
IGPAPAFTGDTIALNIIK	P98095	FBLN2_HUMAN	FBLN2	Fibulin-2	8	355.324	609.107	702.486	461.737	0	0	189.506	123.719	187.172	68.1242	333.414	0	719.837	2061.45	0
IGVITNR	P62701	RS4X_HUMAN	RPS4X	40S ribosomal protein S4, X isoform	3	413.664	299.092	0	536.261	502.492	297.364	0	0	340.9	135.668	218.132	181.087	259.145	249.808	0
IGVLDEGK	P46781	RS9_HUMAN	RPS9	40S ribosomal protein S9	5	103.95	89.4992	205.512	133.878	158.236	0	128.758	137.491	115.588	0	0	195.842	0	62.3418	0
IHEGcEEPATHNALAK	Q00610	CLH1_HUMAN	CLTC	Clathrin heavy chain 1	24	216.185	0	0	149.3	0	174.359	106.338	0	134.117	119.922	84.9889	119.57	133.836	190.708	164.466
IHFPLATYAPVISAEK	Q6PEY2	TBA3E_HUMAN	TUBA3E	Tubulin alpha-3E chain	7	827.199	391.768	1269.8	804.434	450.469	255.884	289.619	286.27	435.369	125.765	119.428	142.639	284.624	423.051	172.33
IIAEGANGPTTPEADKIFLER	P00367	DHE3_HUMAN	GLUD1	Glutamate dehydrogenase 1, mitochondrial	2	0	133.246	0	80.5184	0	0	0	0	0	0	104.451	59.2584	0	0	77.2301
IIALDGDTK	P29401	TKT_HUMAN	TKT	Transketolase	12	0	0	0	0	0	347.488	691.051	0	0	307.18	504.186	489.779	0	489.384	355.247
IIAPPER	P60709	ACTB_HUMAN	ACTB	Actin, cytoplasmic 1	16	81166.5	44810.9	64737.6	70815.2	116854	57983.1	51918.1	89854.5	72068.1	92945.6	58647.5	55462.1	80420.4	61649.3	76069.1
IIAPPERK	P68133	ACTS_HUMAN	ACTA1	Actin, alpha skeletal muscle	2	0	1126.26	0	0	1617.83	0	119.767	367.846	0	152.948	0	0	362.942	516.464	0
IIDELNVKPEGTR	P12111	CO6A3_HUMAN	COL6A3	Collagen alpha-3(VI) chain	31	0	0	0	71.4821	0	97.6179	101.439	94.8213	0	85.4867	230.149	0	0	162.04	113.993
IIDVVYNASNNELVR	P62241	RS8_HUMAN	RPS8	40S ribosomal protein S8	3	107.057	0	219.46	233.161	119.317	71.7528	90.8913	0	103.48	40.2364	0	0	0	128.609	0
IIEETLALK	O15144	ARPC2_HUMAN	ARPC2	Actin-related protein 2/3 complex subunit 2	2	93.1408	120.372	0	0	68.7133	0	156.826	156.606	0	78.6494	0	0	0	0	98.9562
IIEVGDTPK	P61619	S61A1_HUMAN	SEC61A1	Protein transport protein Sec61 subunit alpha isoform 1	1	117.543	0	0	0	0	115.727	107.894	114.388	0	0	0	112.296	0	0	188.736
IIGAVDQIQLTQAQLEER	Q6NZI2	PTRF_HUMAN	PTRF	Polymerase I and transcript release factor	2	193.272	295.303	0	448.399	187.301	99.2238	206.912	0	0	0	125.742	224.661	0	101.793	0
IIGLDQVAGmSETALPGAFK	P35579	MYH9_HUMAN	MYH9	Myosin-9	41	0	0	0	0	0	51.047	0	0	0	0	101.294	93.4529	0	330.519	232.741
IIGNLLYYR	P46940	IQGA1_HUMAN	IQGAP1	Ras GTPase-activating-like protein IQGAP1	9	83.5613	0	128.221	0	74.3984	0	0	57.9313	0	29.8105	0	52.026	60.2062	80.8348	0
IIIEELPK	Q96CG8	CTHR1_HUMAN	CTHRC1	Collagen triple helix repeat-containing protein 1	2	62.4218	82.0873	0	0	0	244.233	354.862	0	0	183.156	118.732	262.624	172.598	0	66.063
IIIPPFLAYGEK	Q96AY3	FKB10_HUMAN	FKBP10	Peptidyl-prolyl cis-trans isomerase FKBP10	3	274.309	584.029	1234.48	1003.67	1165.58	429.833	752.144	1328.25	757.455	941.058	550.501	537.926	1380.99	927.96	1014.99
IIITVVEEQEQK	Q15149	PLEC_HUMAN	PLEC	Plectin	108	87.0565	0	0	0	0	212.217	0	0	0	0	219.743	144.855	0	0	277.077
IILDLISESPIK	P61978	HNRPK_HUMAN	HNRNPK	Heterogeneous nuclear ribonucleoprotein K	6	244.632	294.968	353.056	432.977	184.444	232.411	285.335	300.042	563.641	168.363	124.196	273.57	312.481	176.33	127.703
IINEPTAAAIAYGLDK	P11142	HSP7C_HUMAN	HSPA8	Heat shock cognate 71 kDa protein	18	515.931	881.06	1004.78	876.958	984.195	465.71	650.706	836.836	878.593	513.003	781.967	626.252	951.125	978.239	675.556
IINEPTAAAIAYGLDKK	P11142	HSP7C_HUMAN	HSPA8	Heat shock cognate 71 kDa protein	18	162.915	201.847	427.02	345.281	239.521	225.27	144.838	319.834	525.539	112.587	225.316	154.485	480.123	418.288	353.865
IINEPTAAAIAYGLDKR	P11021	GRP78_HUMAN	HSPA5	78 kDa glucose-regulated protein	20	293.403	1243.29	909.065	758.168	356.769	555.913	495.263	753.303	948.498	432.199	557.304	821.609	1990.68	1110.55	1330.1
IINEPTAAAIAYGLDR	P0DMV8	HS71A_HUMAN	HSPA1A	Heat shock 70 kDa protein 1A	3	152.818	136.478	367.772	223.408	194.79	58.2222	93.7155	90.607	143.225	0	78.545	108.001	97.4621	133.813	72.8627
IIPAIWFR	Q969X5	ERGI1_HUMAN	ERGIC1	Endoplasmic reticulum-Golgi intermediate compartment protein 1	1	35.2563	0	62.3319	47.9826	0	17.5623	0	54.3266	49.6165	33.6684	31.3309	33.6957	63.3588	0	29.228
IISLETYNLLR	Q15149	PLEC_HUMAN	PLEC	Plectin	108	198.191	158.212	417.295	259.253	121.091	162.742	193.195	259.329	282.58	144.246	216.783	232.905	297.908	292.149	215.382
IISNAScTTNcLAPLAK	P04406	G3P_HUMAN	GAPDH	Glyceraldehyde-3-phosphate dehydrogenase	12	1991.62	1787.75	4802.53	2767.59	2283.88	648.85	1715.24	1509.62	1662.23	1210.41	1007.07	1886.38	1630.81	1627.46	887.289
IISSIEQK	P62258	1433E_HUMAN	YWHAE	14-3-3 protein epsilon	4	933.997	565.639	663.372	673.64	864.483	284.483	154.175	257.146	299.657	173.833	244.648	303.427	259.046	0	153.244
IITEGFEAAK	P40227	TCPZ_HUMAN	CCT6A	T-complex protein 1 subunit zeta	4	267.707	165.568	0	0	0	87.6067	141.092	0	162.125	0	172.982	107.239	0	0	32.639
IITLAGPTNAIFK	Q15366	PCBP2_HUMAN	PCBP2	Poly(rC)-binding protein 2	1	135.213	81.8087	0	146.132	118.135	41.0016	50.8231	99.1861	0	0	36.3597	78.9743	129.573	0	49.3897
IITLTGPTNAIFK	Q15365	PCBP1_HUMAN	PCBP1	Poly(rC)-binding protein 1	2	154.631	0	205.384	181.06	0	56.2747	68.644	0	106.098	34.4185	66.3105	76.134	89.0057	92.8842	38.3497
IIVDELKQEVISTSSK	P63244	GBLP_HUMAN	GNB2L1	Guanine nucleotide-binding protein subunit beta-2-like 1	8	65.3733	0	126.583	125.792	0	54.8396	69.8543	0	0	0	68.9228	96.5703	0	115.201	68.8271
IIYGGSVTGATcK	P60174	TPIS_HUMAN	TPI1	Triosephosphate isomerase	9	468.164	299.371	746.549	491.997	509.192	194.279	289.446	237.956	293.737	159.288	242.297	318.876	370.477	307.321	169.387
IKEWYEK	P13645	K1C10_HUMAN	KRT10	Keratin, type I cytoskeletal 10	20	0	919.512	0	0	848.817	0	551.746	252.932	0	305.357	0	0	590.661	0	290.235
IKFEmEQNLR	P35527	K1C9_HUMAN	KRT9	Keratin, type I cytoskeletal 9	10	183.434	392.325	0	358.119	0	458.876	244.188	0	0	145.738	0	0	401.903	0	219.86
IKIIAPPER	P60709	ACTB_HUMAN	ACTB	Actin, cytoplasmic 1	16	382.79	0	714.814	610.036	419.433	251.784	246.623	449.724	454.268	271.046	174.985	247.106	383.662	1013.52	243.576
IKYPENFFLLR	P62136	PP1A_HUMAN	PPP1CA	Serine/threonine-protein phosphatase PP1-alpha catalytic subunit	2	47.4895	0	0	0	0	28.1715	0	72.6963	0	33.8135	36.6819	0	82.7005	0	0
ILAQATSDLVNAIK	Q9Y490	TLN1_HUMAN	TLN1	Talin-1	16	114.889	124.441	281.14	178.643	51.4512	73.4612	103.11	139.899	151.309	0	64.3512	88.0494	119.56	0	0
ILATPPQEDAPSVDIANIR	P29401	TKT_HUMAN	TKT	Transketolase	12	275.668	226.144	314.539	336.612	232.132	91.8435	163.685	189.643	163.946	104.548	247.217	293.729	206.702	395.353	157.39
ILDLIESGK	P00352	AL1A1_HUMAN	ALDH1A1	Retinal dehydrogenase 1	9	118.708	123.828	0	123.791	60.7129	86.3767	155.731	37.176	0	40.3855	78.6321	44.0455	0	0	56.886
ILEFFGLK	P07237	PDIA1_HUMAN	P4HB	Protein disulfide-isomerase	19	448.746	371.929	737.336	604.868	966.263	457.851	494.456	842.856	1024.89	538.28	529.439	802.905	964.013	1142.31	660.63
ILELDQFK	P12956	XRCC6_HUMAN	XRCC6	X-ray repair cross-complementing protein 6	2	43.1982	0	0	0	0	0	0	0	0	0	0	20.6488	0	26.2922	49.4339
ILEPGLNILIPVLDR	Q9UJZ1	STML2_HUMAN	STOML2	Stomatin-like protein 2, mitochondrial	1	0	0	0	0	0	0	0	0	0	19.6334	5.1449	0	0	31.2701	6.53259
ILETTTFFQR	Q9NYU2	UGGG1_HUMAN	UGGT1	UDP-glucose:glycoprotein glucosyltransferase 1	2	0	0	0	0	0	24.2695	0	0	0	0	37.6006	0	0	72.9666	40.7987
ILFRPVASQLPR	P35232	PHB_HUMAN	PHB	Prohibitin	4	74.9528	0	163.923	135.462	0	69.2927	170.601	180.763	0	0	98.2248	155.524	94.7953	86.7537	184.147
ILGLLDAYLK	P26641	EF1G_HUMAN	EEF1G	Elongation factor 1-gamma	6	0	0	0	0	0	0	48.6444	0	96.0907	104.921	0	0	0	0	0
ILGPGLNK	P62906	RL10A_HUMAN	RPL10A	60S ribosomal protein L10a	1	511.724	219.568	425.74	0	747.432	159.223	285.93	295.301	336.09	235.865	166.799	332.315	229.305	336.959	209.964
ILHQHLGAPEER	Q9NZM1	MYOF_HUMAN	MYOF	Myoferlin	12	0	0	0	289.096	0	0	148.93	173.237	237.267	174.206	0	178.177	0	194.677	170.271
ILIEDWK	P14314	GLU2B_HUMAN	PRKCSH	Glucosidase 2 subunit beta	5	84.9853	166.794	94.2336	183.644	134.392	148.084	0	202.737	0	156.387	165.929	197.159	0	190.267	122.949
ILILGLDGAGK	P40616	ARL1_HUMAN	ARL1	ADP-ribosylation factor-like protein 1	2	0	81.3629	0	67.2807	33.3812	33.9561	0	0	0	0	0	0	0	0	0
ILITTVPPNLR	Q12905	ILF2_HUMAN	ILF2	Interleukin enhancer-binding factor 2	4	0	0	0	0	0	164.109	15.4463	176.373	223.149	97.117	133.318	180.532	411.52	270.78	135.996
ILLAELEQLK	P08670	VIME_HUMAN	VIM	Vimentin	45	13385.3	12048.4	13602.7	16080.3	15094.5	10479.3	12357.1	14697.3	16838.7	11275.3	18221.2	11368.1	13066.3	13707.7	9707.66
ILLAELEQLKGQGK	P08670	VIME_HUMAN	VIM	Vimentin	45	1638.86	7534.42	4872.92	4511.5	1695.66	2766.92	2183.24	4248.15	4341.16	1318.97	2688.99	2757.17	6193.12	6336.06	4623.85
ILLAVNGK	O15173	PGRC2_HUMAN	PGRMC2	Membrane-associated progesterone receptor component 2	3	0	0	92.4037	79.5347	57.6782	0	86.2228	92.9399	113.112	79.6854	0	82.1609	0	48.6253	56.3332
ILLLGAGESGK	P04899	GNAI2_HUMAN	GNAI2	Guanine nucleotide-binding protein G(i) subunit alpha-2	2	179.162	291.792	0	467.072	121.485	0	0	0	0	496.014	0	0	334.49	359.276	592.632
ILPTLEAVAALGNK	Q12905	ILF2_HUMAN	ILF2	Interleukin enhancer-binding factor 2	4	133.53	91.2267	222.02	175.725	153.703	98.7113	127.49	209.961	183.87	119.052	156.176	152.268	247.943	199.176	160.762
ILTFDQLALDSPK	Q07020	RL18_HUMAN	RPL18	60S ribosomal protein L18	2	90.6812	41.6567	80.9892	66.347	102.37	36.9356	62.9957	44.0167	60.3983	38.5788	22.9627	66.567	0	46.7244	34.2201
ILVATNLFGR	Q13838	DX39B_HUMAN	DDX39B	Spliceosome RNA helicase DDX39B	5	103.885	0	154.326	144.131	0	59.589	0	0	124.098	0	0	90.5433	0	121.111	52.6624
ILVGPSEIGDASK	Q14315	FLNC_HUMAN	FLNC	Filamin-C	33	0	0	0	0	0	209.757	0	215.079	0	155.31	126.003	344.3	185.585	0	325.616
ImNTFSVVPSPK	P07437	TBB5_HUMAN	TUBB	Tubulin beta chain	11	282.918	298.089	592.223	439.229	317.851	0	0	0	189.563	0	0	0	0	0	0
INISEGNcPER	P57721	PCBP3_HUMAN	PCBP3	Poly(rC)-binding protein 3	1	394.441	0	0	167.639	0	145.658	0	124.096	178.064	0	0	0	0	0	0
INLIAPPR	P05198	IF2A_HUMAN	EIF2S1	Eukaryotic translation initiation factor 2 subunit 1	1	0	0	128.989	96.5321	69.7183	52.277	56.2581	72.7039	0	109.811	38.8415	145.756	84.7328	93.3252	0
INSITVDNcK	Q01518	CAP1_HUMAN	CAP1	Adenylyl cyclase-associated protein 1	5	104.662	0	231.233	253.751	159.32	0	0	0	0	0	0	0	0	0	0
INVNEIFYDLVR	P62834	RAP1A_HUMAN	RAP1A	Ras-related protein Rap-1A	1	0	0	0	0	0	34.3047	70.4307	0	77.7891	21.0091	109.872	174.817	250.174	100.647	215.935
INVYYNEAAGNK	Q13885	TBB2A_HUMAN	TUBB2A	Tubulin beta-2A chain	1	0	36.7665	0	131.627	104.44	0	0	0	0	0	0	0	0	0	0
INVYYNEATGGK	P68371	TBB4B_HUMAN	TUBB4B	Tubulin beta-4B chain	1	352.239	569.54	739.511	590.863	557.865	211.329	247.084	236.451	271.308	90.335	168.193	148.342	0	225.904	118.379
IPANQLAELWLK	Q9NZM1	MYOF_HUMAN	MYOF	Myoferlin	12	0	0	0	0	0	120.955	0	0	100.759	0	98.0289	0	376.623	459.305	0
IPDWFLNR	P62269	RS18_HUMAN	RPS18	40S ribosomal protein S18	2	274.309	187.859	295.088	290.096	184.937	104.862	149.276	144.64	190.588	69.6159	80.5478	118.877	71.2402	97.5593	0
IPLNDLFR	P13473	LAMP2_HUMAN	LAMP2	Lysosome-associated membrane glycoprotein 2	2	123.95	75.5672	260.537	289.013	176.069	0	0	0	286.451	0	0	0	0	0	0
IPTISTQLK	P18206	VINC_HUMAN	VCL	Vinculin	7	0	0	0	0	0	38.7807	52.8922	66.8942	0	0	0	0	0	0	77.5618
IPVGPETLGR	P06576	ATPB_HUMAN	ATP5B	ATP synthase subunit beta, mitochondrial	10	203.628	240.856	321.833	0	0	0	0	402.163	575.292	812.186	450.632	0	420.74	0	0
IQDKEGIPPDQQR	P0CG48	UBC_HUMAN	UBC	Polyubiquitin-C	5	601.111	0	0	0	0	0	0	0	0	0	184.346	0	139.916	124.492	0
IQDWYDKK	P35527	K1C9_HUMAN	KRT9	Keratin, type I cytoskeletal 9	10	320.135	515.651	0	291.847	435.986	0	245.585	0	0	208.351	0	43.9381	0	0	140.252
IQEAGTEVVK	P40926	MDHM_HUMAN	MDH2	Malate dehydrogenase, mitochondrial	10	715.223	444.654	450.31	572.523	903.697	614.682	404.832	576.604	520.871	542.01	652.655	445.235	808.764	637.487	784.463
IQEGVFDINNEANGIK	P61019	RAB2A_HUMAN	RAB2A	Ras-related protein Rab-2A	2	0	0	0	0	0	0	37.2902	0	0	59.7122	56.1658	71.0768	0	0	71.2595
IQEPNTFPAILR	P15586	GNS_HUMAN	GNS	N-acetylglucosamine-6-sulfatase	2	61.0561	0	0	165.055	0	85.5908	0	0	151.65	52.7507	53.3793	0	126.797	0	56.0568
IQILEGWK	P15559	NQO1_HUMAN	NQO1	NAD(P)H dehydrogenase [quinone] 1	1	41.101	70.7188	0	110.203	78.9307	0	0	0	0	0	0	0	0	0	0
IQLVEEELDR	P06753	TPM3_HUMAN	TPM3	Tropomyosin alpha-3 chain	1	0	405.254	0	0	0	404.207	707.765	0	0	449.189	482.852	1037.06	0	0	360.167
IQPGNPNYTLSLK	P63010	AP2B1_HUMAN	AP2B1	AP-2 complex subunit beta	6	0	0	0	0	0	132.743	153.138	0	145.73	125.433	79.3287	0	0	98.2649	64.4045
IQQNTFTR	O75369	FLNB_HUMAN	FLNB	Filamin-B	9	2319.13	0	1141.83	1607.2	832.166	599.99	108.297	921.874	867.094	285.881	379.359	647.658	0	667.39	510.371
IQSGLGALSR	Q969G5	PRDBP_HUMAN	PRKCDBP	Protein kinase C delta-binding protein	2	0	0	0	0	0	0	61.3243	0	40.3794	14.6967	0	0	0	0	0
IQTQLQR	P15144	AMPN_HUMAN	ANPEP	Aminopeptidase N	18	464.604	332.417	445.703	269.84	288.884	315.063	0	0	0	0	0	0	0	0	0
IQTQPGYANTLR	Q00325	MPCP_HUMAN	SLC25A3	Phosphate carrier protein, mitochondrial	2	234.244	157.654	0	269.756	0	258.959	461.776	657.955	404.515	249.043	361.899	304.397	629.325	705.937	938.702
IQVLVEPDHFK	P17931	LEG3_HUMAN	LGALS3	Galectin-3	4	71.7165	0	0	121.04	0	0	115.156	148.629	178.519	0	60.6939	152.06	60.92	0	0
IQVWHEEHR	P26038	MOES_HUMAN	MSN	Moesin	7	386.415	210.485	0	200.983	0	120.374	61.4972	64.0571	83.6809	56.3558	0	78.2815	80.6583	122.346	0
IRIDSLSAQLSQLQK	P02545	LMNA_HUMAN	LMNA	Prelamin-A/C	31	102.073	373.991	470.4	263.838	115.77	198.277	164.031	193.631	201.973	90.4179	154.826	167.924	185.685	708.231	75.461
IRLENEIQTYR	P13645	K1C10_HUMAN	KRT10	Keratin, type I cytoskeletal 10	20	211.46	496.592	493.69	542.263	400.319	351.93	483.908	255.867	435.369	254.637	292.715	394.941	434.916	243.192	286.476
IScTIANR	P02751	FINC_HUMAN	FN1	Fibronectin	62	1869.94	1212.64	1536.86	2239.91	695.902	2113.97	97.4618	1742.91	1042.2	331.297	1561.76	649.321	2158.22	1366.36	733.05
ISEQFTAmFR	P07437	TBB5_HUMAN	TUBB	Tubulin beta chain	11	121.426	154.032	313.899	0	141.092	0	0	0	0	0	0	66.2414	0	0	0
ISEVLQK	Q07065	CKAP4_HUMAN	CKAP4	Cytoskeleton-associated protein 4	18	0	0	0	590.279	0	612.29	0	228.85	346.792	0	268.594	0	295.033	0	183.152
ISGLIYEETR	P62805	H4_HUMAN	HIST1H4A	Histone H4	8	2749.56	2540.64	0	2262.42	782.016	2992.09	3188.4	3076.42	1303.6	5838.62	4728.38	6792.48	2942.4	3885.61	3388.84
ISISTSGGSFR	P13647	K2C5_HUMAN	KRT5	Keratin, type II cytoskeletal 5	3	0	81.6415	98.9939	129.126	93.296	124.235	91.7559	75.4808	0	53.0407	0	0	0	0	0
ISLISEK	Q70UQ0	IKIP_HUMAN	IKBIP	Inhibitor of nuclear factor kappa-B kinase-interacting protein	3	0	0	0	0	0	68.131	0	100.917	0	94.023	84.031	0	94.3194	0	100.394
ISLPLPNFSSLNLR	P08670	VIME_HUMAN	VIM	Vimentin	45	15961.4	14706.6	21024.7	23449.5	17744.9	14982.7	10991.1	15660.6	22428.8	11196.6	7624.83	11984.7	20699.9	18153.4	6241.43
ISLQWLR	P27487	DPP4_HUMAN	DPP4	Dipeptidyl peptidase 4	1	35.2628	28.3878	0	21.9698	0	0	30.2126	0	67.6962	0	21.5433	0	0	66.8625	29.2446
ISQSGDFLR	O95302	FKBP9_HUMAN	FKBP9	Peptidyl-prolyl cis-trans isomerase FKBP9	6	265.83	133.989	397.46	200.428	0	101.274	341.664	223.056	0	122.822	424.204	259.091	548.9	371.096	246.395
ISSDLDGHPVPK	P29401	TKT_HUMAN	TKT	Transketolase	12	384.991	180.893	0	0	348.197	0	0	0	0	0	0	0	0	0	0
ISSIQSIVPALEIANAHR	P10809	CH60_HUMAN	HSPD1	60 kDa heat shock protein, mitochondrial	12	103.821	0	0	0	0	85.83	58.6154	114.388	145.388	63.193	131.184	0	151.656	133.813	87.8444
ISSLLEEQFQQGK	P62241	RS8_HUMAN	RPS8	40S ribosomal protein S8	3	93.9822	147.902	0	210.403	178.237	0	0	0	0	0	0	0	0	0	0
ISSPTETER	P31949	S10AB_HUMAN	S100A11	Protein S100-A11	3	371.528	223.135	236.992	231.577	421.896	0	0	0	0	0	0	0	89.432	81.3817	0
ISVYDYDTFTR	Q9NZM1	MYOF_HUMAN	MYOF	Myoferlin	12	0	0	0	0	0	0	0	0	0	0	0	0	24.8736	22.1317	41.6114
ISVYYNEATGGK	P07437	TBB5_HUMAN	TUBB	Tubulin beta chain	11	1315.88	1020.94	2005.21	1424.64	906.949	371.406	652.435	343.991	658.29	252.855	381.797	677.655	0	555.188	157.667
ITAFVVER	P49748	ACADV_HUMAN	ACADVL	Very long-chain specific acyl-CoA dehydrogenase, mitochondrial	4	0	40.7985	96.6009	0	77.4429	0	72.1598	71.4471	84.3868	44.173	83.9439	0	93.8733	99.3234	181.549
ITDSAGHILYSK	P49755	TMEDA_HUMAN	TMED10	Transmembrane emp24 domain-containing protein 10	1	0	0	0	0	0	79.5431	0	158.387	239.62	165.172	0	42.3274	0	0	135.111
ITEFcHR	P07237	PDIA1_HUMAN	P4HB	Protein disulfide-isomerase	19	0	12.6029	115.757	0	0	0	0	0	0	0	0	0	25.8848	27.2125	16.3195
ITEGVPQLLIVLTADR	P12111	CO6A3_HUMAN	COL6A3	Collagen alpha-3(VI) chain	31	0	0	0	0	0	0	0	0	0	0	8.10703	12.8991	0	49.2736	0
ITESDLSQLTASIR	Q14315	FLNC_HUMAN	FLNC	Filamin-C	33	206.994	0	0	208.736	97.8776	72.0945	0	126.955	138.33	61.4941	70.4467	81.0525	119.659	117.847	78.6674
ITESEEVVSR	P02545	LMNA_HUMAN	LMNA	Prelamin-A/C	31	904.708	3115.75	0	0	0	2445.4	2080.07	851.887	0	2279.51	3279.39	2578.44	0	1270.21	1757.99
ITFLLQAIR	O00410	IPO5_HUMAN	IPO5	Importin-5	1	38.5508	0	56.4071	0	0	20.265	27.2213	42.2331	0	16.8508	15.4391	0	36.5817	40.5409	0
ITGYIIK	P02751	FINC_HUMAN	FN1	Fibronectin	62	0	760.687	1187.39	0	0	946.795	1215.53	1910.72	2379.5	1413.04	1588.75	1747.13	3474.77	2208.76	2314.69
ITITNDQNR	P11021	GRP78_HUMAN	HSPA5	78 kDa glucose-regulated protein	20	1886.12	1275.06	1660.99	1618.04	2068.1	1660.56	71.1223	948.966	1227.32	285.177	845.97	526.426	989.591	715.199	368.128
ITPELLTR	P19367	HXK1_HUMAN	HK1	Hexokinase-1	2	0	0	0	16.1533	76.3689	0	0	0	0	0	58.6911	47.1906	0	76.4508	183.594
ITPSYVAFTPEGER	P11021	GRP78_HUMAN	HSPA5	78 kDa glucose-regulated protein	20	400.136	694.928	800.55	956.151	940.645	496.119	648.977	614.758	1897.91	826.275	1493.84	1341.18	1011.2	2188.47	969.66
ITTQLDQVTAK	Q15075	EEA1_HUMAN	EEA1	Early endosome antigen 1	3	0	0	0	0	0	0	0	104.379	0	0	89.7346	0	127.987	0	112.998
ITVTSEVPFSK	P35268	RL22_HUMAN	RPL22	60S ribosomal protein L22	2	123.481	135.753	277.685	154.468	115.475	183.721	334.978	223.131	129.335	159.619	146.162	222.998	114.306	156.748	264.86
ITWLLNGQPIQYAR	Q15746	MYLK_HUMAN	MYLK	Myosin light chain kinase, smooth muscle	1	0	0	89.7804	0	54.1411	0	0	47.3806	53.9543	31.0993	0	0	0	0	29.7919
ITYGETGGNSPVQEFTVPGSK	P02751	FINC_HUMAN	FN1	Fibronectin	62	499.944	1421.62	2015.45	1833.11	289.77	846.683	889.317	1897.18	1803.41	781.936	1165.55	1137.51	2570.64	2536.01	1636.92
IVADKDYSVTANSK	P07195	LDHB_HUMAN	LDHB	L-lactate dehydrogenase B chain	6	583.635	143.332	257.466	0	0	0	0	0	0	0	0	0	0	0	0
IVAEcNAVR	P35221	CTNA1_HUMAN	CTNNA1	Catenin alpha-1	1	0	0	0	0	0	321.965	0	177.752	0	0	96.0043	0	166.452	0	98.5692
IVEIPFNSTNK	P05023	AT1A1_HUMAN	ATP1A1	Sodium/potassium-transporting ATPase subunit alpha-1	3	64.7908	0	0	0	0	0	157.345	127.858	208.348	88.7603	95.2206	0	83.1367	95.1776	133.287
IVEPYIAWGYPNLK	P18124	RL7_HUMAN	RPL7	60S ribosomal protein L7	3	67.9624	58.5144	0	262.587	0	0	0	0	0	0	67.8343	120.921	0	182.681	185.363
IVEWNGK	Q14108	SCRB2_HUMAN	SCARB2	Lysosome membrane protein 2	4	202.139	0	267.703	173.141	312.136	115.044	0	192.051	229.98	0	100.097	139.383	216.615	267.891	0
IVFAAGNFWGR	P04181	OAT_HUMAN	OAT	Ornithine aminotransferase, mitochondrial	2	0	0	0	0	0	0	0	37.0706	34.8272	18.7093	34.2698	47.6547	62.9325	73.9104	42.7999
IVFQEFR	P35580	MYH10_HUMAN	MYH10	Myosin-10	1	83.5613	56.1181	109.961	66.4304	0	0	150.775	184.601	0	0	45.934	145.895	80.2716	0	153.023
IVLDNSVFSEHR	Q00610	CLH1_HUMAN	CLTC	Clathrin heavy chain 1	24	62.8296	0	268.215	63.9108	0	52.5162	265.758	0	174.99	0	0	0	351.244	0	247.501
IVLQIDNAR	P05783	K1C18_HUMAN	KRT18	Keratin, type I cytoskeletal 18	3	44.5639	0	0	0	98.8234	130.146	196.249	294.623	0	342.693	168.497	163.906	0	0	226.66
IVPNVLLEQGK	O75390	CISY_HUMAN	CS	Citrate synthase, mitochondrial	3	0	143.277	201.545	228.659	156.758	166.535	304.316	278.444	115.559	310.703	218.306	307.93	533.955	331.666	217.925
IVQAEGEAEAAK	Q99623	PHB2_HUMAN	PHB2	Prohibitin-2	4	451.853	198.113	0	292.764	346.03	174.462	97.3465	0	0	70.3929	266.069	227.086	0	4.01351	225.056
IVTSEEVIIR	Q9Y639	NPTN_HUMAN	NPTN	Neuroplastin	2	0	0	0	152.801	0	93.2786	92.2169	121.386	134.459	221.901	0	170.141	189.353	150.749	192.108
IVVNLTGR	P62244	RS15A_HUMAN	RPS15A	40S ribosomal protein S15a	1	0	141.187	303.022	300.183	410.369	0	203.108	218.691	244.022	88.8156	0	426.253	205.909	278.212	214.774
IWHHSFYNELR	P62736	ACTA_HUMAN	ACTA2	Actin, aortic smooth muscle	1	0	0	188.621	0	195.578	215.019	0	447.767	295.217	359.765	117.469	472.806	458.61	584.562	284.872
IWHHTFYNELR	P60709	ACTB_HUMAN	ACTB	Actin, cytoplasmic 1	16	4212.37	5806.86	14472.9	12562.5	9971.02	13018	7780.8	17895.6	20891.8	12970.1	10553.9	14014.5	21810.3	22775.6	11183.7
IYIDSNNNPER	Q00610	CLH1_HUMAN	CLTC	Clathrin heavy chain 1	24	425.38	325.897	380.313	0	0	428.467	279.936	388.165	0	270.798	279.61	403.946	0	661.48	483.393
IYLYTLNDNAR	P02751	FINC_HUMAN	FN1	Fibronectin	62	517.226	1131.28	2909.93	4104.7	755.216	1000.78	1229.37	6884.33	7450.45	2265	3732.63	5025.26	12917.6	6354.58	2336.25
IYPLPDDPSVPAPPR	Q9NZM1	MYOF_HUMAN	MYOF	Myoferlin	12	0	150.967	203.849	119.54	141.289	86.855	148.93	156.982	166.109	113.706	116.555	107.447	186.081	194.06	108.631
IYVDDGLISLQVK	P14618	KPYM_HUMAN	PKM	Pyruvate kinase PKM	17	785.127	383.91	542.828	402.3	270.557	141.045	190.543	127.03	206.185	85.5282	147.076	193.21	129.374	252.454	94.81
KAVAISLPK	P50454	SERPH_HUMAN	SERPINH1	Serpin H1	11	0	356.882	481.789	0	0	332.455	364.142	360.848	639.846	259.112	242.384	352.752	261.326	374.889	208.306
KDDPLTNLNTAFDVAEK	P12814	ACTN1_HUMAN	ACTN1	Alpha-actinin-1	16	91.911	91.8397	0	0	0	82.1398	93.4849	60.0083	0	98.001	79.0675	88.8114	0	0	109.018
KDLYANTVLSGGTTmYPGIADR	P60709	ACTB_HUMAN	ACTB	Actin, cytoplasmic 1	16	0	0	585.569	496.165	370.169	210.031	340.281	521.216	1154.46	357.983	250.438	658.05	913.453	797.94	727.522
KEAESSPFVER	P14625	ENPL_HUMAN	HSP90B1	Endoplasmin	17	242.464	0	0	0	0	25.9563	43.7838	0	0	94.4373	19.7016	0	0	0	100.062
KEEELQAALAR	P35579	MYH9_HUMAN	MYH9	Myosin-9	41	241.299	0	0	0	0	167.765	220.053	0	0	190.615	258.232	228.61	109.745	0	285.259
KEGDLIAAQAR	P02545	LMNA_HUMAN	LMNA	Prelamin-A/C	31	936.586	493.527	541.293	603.951	767.828	606.14	198.67	0	0	0	441.054	368.408	0	336.43	369.731
KESYSIYVYK	P06899	H2B1J_HUMAN	HIST1H2BJ	Histone H2B type 1-J	4	253.014	255.29	335.781	345.365	0	283.492	289.965	277.841	304.325	246.142	580.815	601.521	860.811	355.13	480.021
KESYSVYVYK	O60814	H2B1K_HUMAN	HIST1H2BK	Histone H2B type 1-K	2	1579.96	1840.14	1553.5	1513.84	908.131	1152.83	2482.36	1292.88	1146.49	924.898	1998.02	1264.97	878.854	1183.77	886.183
KFDQLLAEEK	P35579	MYH9_HUMAN	MYH9	Myosin-9	41	334.44	143.973	330.598	215.363	0	59.7427	0	0	0	289.818	371.26	212.884	0	156.748	573.283
KGDIFLVR	P55072	TERA_HUMAN	VCP	Transitional endoplasmic reticulum ATPase	6	0	79.6353	161.748	0	0	84.3266	108.701	0	0	61.2455	116.729	93.4529	105.185	0	0
KGEITGEVR	P21333	FLNA_HUMAN	FLNA	Filamin-A	68	31.774	150.298	0	26.2671	123.357	34.4755	0	0	0	0	30.3513	0	0	0	0
KGVNLPGAAVDLPAVSEK	P14618	KPYM_HUMAN	PKM	Pyruvate kinase PKM	17	338.517	525.515	1297.57	1462.99	661.615	140.465	173.887	324.349	0	0	313.266	0	409.438	500.057	271.439
KHEAFESDLAAHQDR	O43707	ACTN4_HUMAN	ACTN4	Alpha-actinin-4	28	720.401	286.386	0	0	0	547.029	253.597	0	0	321.601	317.228	276.895	0	0	396.322
KHVLFGTVGVPEHTYR	P04216	THY1_HUMAN	THY1	Thy-1 membrane glycoprotein	4	0	0	0	198.649	0	0	0	328.714	348.614	127.463	318.36	0	455.537	502.615	0
KIIESDQER	Q7Z6W7	DNJB7_HUMAN	DNAJB7	DnaJ homolog subfamily B member 7	1	1629.8	0	1048.29	0	0	0	265.47	394.713	681.516	218.296	359.592	421.612	159.215	111.937	0
KIPNPDFFEDLEPFR	P27824	CALX_HUMAN	CANX	Calnexin	5	0	0	0	0	0	41.7874	122.879	0	0	0	28.7033	88.3957	0	0	75.2399
KIQQNTFTR	O75369	FLNB_HUMAN	FLNB	Filamin-B	9	107.639	86.3784	107.951	0	0	31.4072	0	0	0	0	0	0	0	0	0
KIQTQLQR	P15144	AMPN_HUMAN	ANPEP	Aminopeptidase N	18	40.6544	67.0965	122.501	81.4312	110.154	47.5277	0	0	0	0	45.3245	0	0	0	0
KISSDLDGHPVPK	P29401	TKT_HUMAN	TKT	Transketolase	12	0	0	0	0	0	0	0	0	0	0	154.26	0	152.697	230.931	0
KITIADcGQLE	P62937	PPIA_HUMAN	PPIA	Peptidyl-prolyl cis-trans isomerase A	4	698.394	364.015	0	304.768	0	86.24	0	71.0407	0	86.7299	0	0	124.219	170.861	0
KKELEEIVQPIISK	P11021	GRP78_HUMAN	HSPA5	78 kDa glucose-regulated protein	20	96.5065	0	0	142.297	0	154.405	168.757	185.88	112.167	161.857	157.656	310.286	124.219	211.349	162.366
KKVEAQLQELQVK	P35579	MYH9_HUMAN	MYH9	Myosin-9	41	0	304.386	0	0	0	240.748	235.268	255.039	386.412	294.79	266.679	0	490.433	402.057	402.348
KLDPGSEETQTLVR	P26641	EF1G_HUMAN	EEF1G	Elongation factor 1-gamma	6	324.342	182.398	184.526	136.712	0	183.243	326.448	186.632	477.949	136.124	129.704	0	139.883	141.928	101.886
KLEVNEAELLR	Q6NZI2	PTRF_HUMAN	PTRF	Polymerase I and transcript release factor	2	53.755	240.689	0	177.309	0	148.255	213.136	231.861	0	177.645	83.0731	0	0	0	26.3699
KLFVGGLK	P22626	ROA2_HUMAN	HNRNPA2B1	Heterogeneous nuclear ribonucleoproteins A2/B1	7	216.573	232.219	0	0	332.236	0	266.046	278.444	320.948	0	0	209.905	0	0	225.388
KLLEGEEER	Q03252	LMNB2_HUMAN	LMNB2	Lamin-B2	3	66.3118	228.373	0	0	0	151.672	24.864	0	0	50.455	62.0871	55.4275	0	0	46.7748
KLLEGEESR	P08670	VIME_HUMAN	VIM	Vimentin	45	1795.5	3342.01	822.177	1048.68	1417.82	1313.42	224.318	303.729	740.605	240.175	804.608	515.549	255.279	402.498	367.41
KLVILEGELER	P07951	TPM2_HUMAN	TPM2	Tropomyosin beta chain	4	0	0	0	0	0	68.0285	87.0297	0	0	169.109	158.832	127.814	0	0	180.609
KLVWVPSDK	P35579	MYH9_HUMAN	MYH9	Myosin-9	41	206.476	221.184	336.932	378.626	165.133	170.806	222.358	224.034	0	234.747	233.415	350.535	0	405.762	473.166
KPEDWDERPK	P27824	CALX_HUMAN	CANX	Calnexin	5	218.709	152.639	0	0	0	63.2825	138.844	92.9399	76.44	128.168	175.333	207.688	0	206.556	129.454
KPFPDFVYK	Q16555	DPYL2_HUMAN	DPYSL2	Dihydropyrimidinase-related protein 2	5	112.526	96.8831	222.468	289.846	0	0	0	0	0	0	0	0	0	0	0
KPITTGGVTYR	Q14192	FHL2_HUMAN	FHL2	Four and a half LIM domains protein 2	1	221.298	185.24	0	0	261.591	77.2538	75.5026	87.8978	111.643	68.7457	0	51.2917	0	101.97	0
KRAEFTVETR	P21333	FLNA_HUMAN	FLNA	Filamin-A	68	289.261	0	292.401	207.652	0	135.818	156.826	177.602	166.679	145.986	55.9046	148.596	129.672	334.93	118.803
KRPETVATQFK	O00159	MYO1C_HUMAN	MYO1C	Unconventional myosin-Ic	7	316.057	0	0	116.205	0	109.918	128.066	156.079	183.756	117.187	105.409	145.202	188.46	217.876	139.423
KSDIDEIVLVGGSTR	P11021	GRP78_HUMAN	HSPA5	78 kDa glucose-regulated protein	20	128.805	130.571	0	109.703	0	317.079	354.459	0	0	219.166	303.644	0	0	0	265.744
KSNFAEALAAHK	P07237	PDIA1_HUMAN	P4HB	Protein disulfide-isomerase	19	0	0	394.773	499.916	344.552	461.268	287.832	414.806	668.764	450.846	349.491	328.505	588.778	790.442	417.827
KTFSHELSDFGLESTAGEIPVVAIR	P30101	PDIA3_HUMAN	PDIA3	Protein disulfide-isomerase A3	15	103.109	0	0	0	0	54.8396	0	85.1134	0	74.0913	29.4674	123.934	0	78.1003	113.827
KVEAQLQELQVK	P35579	MYH9_HUMAN	MYH9	Myosin-9	41	0	0	0	0	0	0	123.917	0	0	167.866	217.697	0	0	175.801	225.775
KVESLQEEIAFLK	P08670	VIME_HUMAN	VIM	Vimentin	45	4522.41	13023.6	3764.74	4052.18	2264.17	5524.96	7083.41	4476.92	5624.27	3801.53	7588.91	4360.21	2798.65	8450.43	4810.16
KVESLQEEIAFLKK	P08670	VIME_HUMAN	VIM	Vimentin	45	2163.79	3613.96	2467.17	6032	892.859	3101.77	5437.34	5093.26	3773.04	4251.55	3962.95	6233.42	7172.6	4536.59	6656.05
KVHVIFNYK	P27797	CALR_HUMAN	CALR	Calreticulin	7	559.557	0	769.711	790.179	548.209	538.146	512.092	868.443	1153.32	289.321	290.625	217.733	973.927	1256.98	673.897
KVTHAVVTVPAYFNDAQR	P11021	GRP78_HUMAN	HSPA5	78 kDa glucose-regulated protein	20	0	0	0	0	0	145.146	0	0	0	44.0072	213.865	127.606	0	285.18	271.881
KVVATTQmQAADAR	P15144	AMPN_HUMAN	ANPEP	Aminopeptidase N	18	61.9946	27.9643	0	68.131	59.8261	32.2819	0	0	0	0	28.9058	0	0	0	0
KYEDEINKR	P35908	K22E_HUMAN	KRT2	Keratin, type II cytoskeletal 2 epidermal	17	168.611	342.226	0	0	44.7514	181.979	0	0	0	0	68.1827	0	0	0	21.2231
LAADDFR	P13645	K1C10_HUMAN	KRT10	Keratin, type I cytoskeletal 10	20	1812.98	2142.74	1506.15	0	2934.16	1706.69	3343.44	1073.14	1723.71	1384.03	0	848.627	1919.3	1676.85	1066.96
LAAEQELIR	Q15149	PLEC_HUMAN	PLEC	Plectin	108	293.792	294.522	251.324	349.866	0	893.151	407.195	338.347	0	174.993	364.294	969.167	0	0	418.767
LAAIGEATR	Q15149	PLEC_HUMAN	PLEC	Plectin	108	507.258	372.765	585.185	480.159	0	0	426.792	557.113	526.222	370.705	540.759	503.98	514.623	750.483	416.943
LAALNPESNTAGLDIFAK	O00299	CLIC1_HUMAN	CLIC1	Chloride intracellular channel protein 1	6	199.615	123.047	285.746	252.584	234.595	77.8347	61.5548	0	0	0	58.4298	0	0	0	0
LAANAFLAQR	O60701	UGDH_HUMAN	UGDH	UDP-glucose 6-dehydrogenase	1	131.718	176.156	283.315	174.141	0	0	0	0	0	0	70.4467	0	91.1074	0	0
LAAVALINAAIQK	P46940	IQGA1_HUMAN	IQGAP1	Ras GTPase-activating-like protein IQGAP1	9	0	0	0	126.792	86.872	23.2171	0	0	87.6771	0	0	42.4798	67.2251	82.8724	29.1838
LAAVDATVNQVLASR	Q15084	PDIA6_HUMAN	PDIA6	Protein disulfide-isomerase A6	7	308.031	470.066	861.078	569.439	430.567	272.182	320.166	547.179	676.62	283.105	430.561	371.11	666.204	734.076	281.887
LADALQELR	P02545	LMNA_HUMAN	LMNA	Prelamin-A/C	31	1690.64	2316.61	2500.44	3106.03	1366.58	2172.4	5104.21	2483.42	1452.75	3988	2246.63	4846.53	2094.78	2628.63	2206.89
LADLIER	P00352	AL1A1_HUMAN	ALDH1A1	Retinal dehydrogenase 1	9	347.903	256.293	378.393	454.484	213.707	155.225	265.181	161.196	199.81	139.936	277.781	304.951	131.952	249.544	102.937
LAEDEAFQR	Q15149	PLEC_HUMAN	PLEC	Plectin	108	109.258	160.162	0	0	0	155.054	153.022	87.9731	0	92.3654	272.818	166.262	0	0	189.012
LAEVEAALEK	Q15149	PLEC_HUMAN	PLEC	Plectin	108	139.032	141.215	0	0	0	166.33	194.751	124.698	75.3014	72.3509	507.669	180.74	82.3734	120.053	185.916
LAGESESNLR	P55072	TERA_HUMAN	VCP	Transitional endoplasmic reticulum ATPase	6	515.155	316.758	0	477.409	804.086	468.443	216.018	266.102	0	308.175	329.985	343.192	0	407.879	240.867
LAGLFNEQR	Q9Y4L1	HYOU1_HUMAN	HYOU1	Hypoxia up-regulated protein 1	1	0	0	0	0	0	0	0	0	0	116.731	74.0169	132.732	0	0	164.135
LAGTQPLEVLEAVQR	P22314	UBA1_HUMAN	UBA1	Ubiquitin-like modifier-activating enzyme 1	2	127.963	0	0	0	100.991	47.4252	42.8636	0	0	36.5359	43.2027	88.7421	64.3204	87.527	57.8811
LAILGIHNEVSK	P12814	ACTN1_HUMAN	ACTN1	Alpha-actinin-1	16	144.533	205.246	419.47	361.703	214.2	577.781	286.276	1285.36	405.198	238.808	219.569	316.798	454.843	460.716	521.096
LALDLEIATYR	P04264	K2C1_HUMAN	KRT1	Keratin, type II cytoskeletal 1	27	0	0	0	0	0	2.95895	104.09	0	60.8992	28.5052	0	0	0	0	0
LALDmEIHAYR	P02545	LMNA_HUMAN	LMNA	Prelamin-A/C	31	65.9558	97.8584	78.5323	0	0	41.1041	0	0	0	0	0	0	0	0	0
LALLQVR	P19367	HXK1_HUMAN	HK1	Hexokinase-1	2	0	0	0	0	0	0	0	0	44.8234	69.5331	0	0	61.5347	57.5939	110.068
LALQALTEK	Q07065	CKAP4_HUMAN	CKAP4	Cytoskeleton-associated protein 4	18	330.038	440.474	793	807.101	533.036	434.275	597.105	984.336	755.291	1496.33	582.121	1785.23	859.225	972.946	614.745
LAPEFAK	P30041	PRDX6_HUMAN	PRDX6	Peroxiredoxin-6	5	369.586	147.958	355.615	0	277.454	0	0	127.708	190.588	34.9219	0	130.654	134.728	177.477	79.165
LAPEYEAAATR	P30101	PDIA3_HUMAN	PDIA3	Protein disulfide-isomerase A3	15	748.88	1262.8	0	1511.34	2926.28	1699.52	2221.85	1801.6	2385.19	1948.83	2379.86	1870.44	1586.2	1982.94	1642.45
LAPGFDAELIVK	O95302	FKBP9_HUMAN	FKBP9	Peptidyl-prolyl cis-trans isomerase FKBP9	6	86.4093	212.324	158.933	161.304	0	115.078	149.276	156.982	163.263	68.6214	153.607	131.416	170.12	181.975	92.4881
LAPGTIVEVWK	P07686	HEXB_HUMAN	HEXB	Beta-hexosaminidase subunit beta	2	48.4863	0	0	153.884	0	52.9604	52.3043	97.1542	0	62.8201	71.1869	0	0	131.873	68.4954
LAPITSDPTEATAVGAVEASFK	P14618	KPYM_HUMAN	PKM	Pyruvate kinase PKM	17	669.267	1151.34	1344.91	1817.27	1377.42	197.013	405.87	181.816	423.528	219.083	189.864	235.745	359.274	593.912	203.607
LAQAAQSSVATITR	Q9Y490	TLN1_HUMAN	TLN1	Talin-1	16	314.116	232.386	507.766	367.039	0	205.52	253.827	0	348.044	173.791	152.475	176.445	146.129	0	138.428
LAQFEPSQR	Q08211	DHX9_HUMAN	DHX9	ATP-dependent RNA helicase A	6	0	0	0	0	0	165.817	176.538	165.034	0	104.724	129.181	125.597	178.819	0	134.614
LAQGHTTVDELAR	Q15149	PLEC_HUMAN	PLEC	Plectin	108	261.687	263.538	397.332	270.256	0	278.708	286.737	306.514	466.792	171.098	320.929	370.209	303.559	379.211	324.234
LASDLLEWIR	O43707	ACTN4_HUMAN	ACTN4	Alpha-actinin-4	28	595.156	221.63	0	965.321	1030.6	1049.98	264.259	239.311	0	374.766	838.046	1765.14	732.825	1421.05	1548.47
LASQANIAQVLAELK	P63010	AP2B1_HUMAN	AP2B1	AP-2 complex subunit beta	6	0	0	0	0	0	99.1213	0	72.7716	110.094	0	0	0	0	0	0
LASTLVHLGEYQAAVDGAR	Q00610	CLH1_HUMAN	CLTC	Clathrin heavy chain 1	24	65.0497	133.246	169.938	0	0	221.169	62.3617	159.992	391.194	66.7982	156.742	136.057	0	0	267.348
LASYLDK	P02533	K1C14_HUMAN	KRT14	Keratin, type I cytoskeletal 14	4	0	2602.5	2345.6	0	4918.51	2985.94	2208.02	1420.06	0	0	1273.09	0	3502.53	0	1523.59
LATNAAVTVLR	P50990	TCPQ_HUMAN	CCT8	T-complex protein 1 subunit theta	6	243.823	199.06	0	310.436	267.503	471.86	202.993	295.15	281.897	509.274	210.252	286.732	266.977	314.906	298.693
LATQSNEITIPVTFESR	P04792	HSPB1_HUMAN	HSPB1	Heat shock protein beta-1	9	478.002	429.384	773.806	564.604	525.548	215.566	328.062	309.223	373.661	144.702	105.235	203.878	0	277.682	92.7646
LAVNmVPFPR	P07437	TBB5_HUMAN	TUBB	Tubulin beta chain	11	136.119	448.833	696.515	441.23	630.283	47.4935	227.43	0	290.094	0	0	295.599	0	203.851	0
LAVYIDR	P02545	LMNA_HUMAN	LMNA	Prelamin-A/C	31	1089.34	803.04	995.313	1578.02	1302.54	1165.47	1246.66	1338.03	3073.99	1524.51	1194.72	2007.61	1139.09	1871.8	1092.94
LAYVYQNNIYLK	Q12884	SEPR_HUMAN	FAP	Prolyl endopeptidase FAP	1	0	0	0	0	0	0	0	0	0	40.4808	39.7819	0	0	120.846	83.0348
LcFEGLR	Q15149	PLEC_HUMAN	PLEC	Plectin	108	213.596	184.292	305.965	188.979	0	99.5997	341.491	348.581	168.045	242.537	0	355.523	421.136	209.056	295.652
LDADPSLQR	P08729	K2C7_HUMAN	KRT7	Keratin, type II cytoskeletal 7	6	0	0	0	0	0	0	151.582	0	0	219.87	0	129.892	117.8	0	159.104
LDIDSPPITAR	P14618	KPYM_HUMAN	PKM	Pyruvate kinase PKM	17	899.045	1435	2044.88	1482.16	1405.01	832.332	1767.68	948.966	0	808.871	481.981	919.288	343.511	581.651	465.039
LDLLEDR	Q14697	GANAB_HUMAN	GANAB	Neutral alpha-glucosidase AB	17	25.1461	86.6013	0	0	0	0	0	0	0	0	151.473	433.181	0	0	134.503
LDNNWGR	P17931	LEG3_HUMAN	LGALS3	Galectin-3	4	233.014	114.744	167.506	213.321	105.72	94.2011	0	0	78.4722	0	95.0464	70.5919	117.775	185.857	0
LDPGSEETQTLVR	P26641	EF1G_HUMAN	EEF1G	Elongation factor 1-gamma	6	125.051	0	0	0	0	53.5071	30.0858	0	0	21.6307	0	0	0	0	0
LDPGTISR	O15460	P4HA2_HUMAN	P4HA2	Prolyl 4-hydroxylase subunit alpha-2	4	0	0	0	0	0	320.906	315.382	412.473	484.097	432.613	381.492	0	426.39	443.736	390.241
LDPHLVLDQLR	P35579	MYH9_HUMAN	MYH9	Myosin-9	41	232.367	108.502	413.456	415.971	177.35	67.2084	175.5	195.362	94.4513	152.036	144.725	228.748	364.727	430.637	299.522
LDPITGR	Q14103	HNRPD_HUMAN	HNRNPD	Heterogeneous nuclear ribonucleoprotein D0	4	0	0	0	167.722	314.895	185.669	0	160.143	0	0	190.267	189.4	160.107	0	152.138
LDVGNAEVK	P51572	BAP31_HUMAN	BCAP31	B-cell receptor-associated protein 31	1	0	0	0	0	0	118.016	218.381	0	0	75.034	225.577	173.166	0	204.469	138.189
LEAALGEAK	P02545	LMNA_HUMAN	LMNA	Prelamin-A/C	31	2832.41	2116.55	1591.89	2141.54	0	2436.18	1348.67	1360.61	1907.01	1816.64	2254.03	1824.72	1600.08	1897.38	1429.61
LEAGDHPVELLAR	P09486	SPRC_HUMAN	SPARC	SPARC	3	0	0	0	0	0	222.297	190.601	0	195.711	205.616	305.995	456.388	0	303.263	870.704
LEANHGLLVAR	Q969G5	PRDBP_HUMAN	PRKCDBP	Protein kinase C delta-binding protein	2	0	0	197.706	0	187.104	0	141.956	0	162.922	65.0578	0	103.013	0	0	0
LEASIER	Q9UBI6	GBG12_HUMAN	GNG12	Guanine nucleotide-binding protein G(I)/G(S)/G(O) subunit gamma-12	2	0	0	0	0	0	207.536	0	163.454	160.417	0	0	0	0	0	0
LEcGGGPWGNK	P00352	AL1A1_HUMAN	ALDH1A1	Retinal dehydrogenase 1	9	235.473	283.655	349.601	307.602	266.321	0	0	99.4871	0	0	0	0	0	0	0
LEGDTLIIPR	P98160	PGBM_HUMAN	HSPG2	Basement membrane-specific heparan sulfate proteoglycan core protein	4	0	29.1248	93.8625	113.121	0	64.7369	77.0012	97.0037	215.711	126.759	95.3948	149.012	0	115.025	233.183
LEGHGLPANLPR	Q9NZN4	EHD2_HUMAN	EHD2	EH domain-containing protein 2	7	0	69.66	0	188.396	126.017	76.4338	0	0	84.8953	30.899	0	0	0	0	0
LEGLGSSEADQDGLASTVR	Q07065	CKAP4_HUMAN	CKAP4	Cytoskeleton-associated protein 4	18	171.33	304.498	0	0	0	304.813	389.213	135.233	0	367.1	333.424	444.196	0	0	608.664
LEGVLAEVAQHYQDTLIR	P46940	IQGA1_HUMAN	IQGAP1	Ras GTPase-activating-like protein IQGAP1	9	38.9004	66.9851	76.9071	0	59.2152	0	0	0	0	0	0	0	0	0	0
LEKPAKYDDIK	P04406	G3P_HUMAN	GAPDH	Glyceraldehyde-3-phosphate dehydrogenase	12	566.677	0	207.56	260.253	0	126.968	102.937	0	99.1192	66.6738	106.454	110.148	0	0	75.2952
LELAQYR	P25705	ATPA_HUMAN	ATP5A1	ATP synthase subunit alpha, mitochondrial	8	290.232	239.798	385.175	441.48	316.471	242.354	375.726	22.8023	439.923	287.124	0	384.549	402.994	332.813	305.382
LELQFPR	P48681	NEST_HUMAN	NES	Nestin	4	0	0	121.03	149.716	123.652	62.7666	0	193.782	325.957	75.3655	81.7887	146.934	0	231.108	153.299
LELQGPR	P19338	NUCL_HUMAN	NCL	Nucleolin	7	613.085	426.152	0	497.082	713.243	581.197	507.251	718.685	710.206	588.42	663.975	578.59	636.066	771.741	693.799
LELQQLQAER	P48681	NEST_HUMAN	NES	Nestin	4	0	0	0	0	0	73.8712	64.5519	108.217	0	114.991	0	0	0	48.2063	120.848
LENEIQTYR	P13645	K1C10_HUMAN	KRT10	Keratin, type I cytoskeletal 10	20	1020.08	1297.91	749.108	1097.86	1544.92	1911.02	2037.42	535.138	667.853	590.078	438.441	527.603	1292.75	541.075	720.888
LEPGGGAEAQAVR	Q14315	FLNC_HUMAN	FLNC	Filamin-C	33	536.967	341.39	540.525	526.425	0	341.27	379.819	344.969	286.223	0	307.562	428.193	438.485	0	312.68
LEPLVNDLTLR	Q70UQ0	IKIP_HUMAN	IKBIP	Inhibitor of nuclear factor kappa-B kinase-interacting protein	3	0	0	0	0	0	0	0	0	0	0	27.1468	0	35.3128	0	36.1826
LEScGVTSDNcR	P13489	RINI_HUMAN	RNH1	Ribonuclease inhibitor	2	179.356	82.8118	0	86.6121	0	0	39.1173	0	0	0	0	0	0	0	0
LESNNYNTYR	P09038	FGF2_HUMAN	FGF2	Fibroblast growth factor 2	2	0	0	0	0	0	0	0	0	0	200.643	212.385	0	230.99	283.68	221.408
LFAVAPNQNLK	P12110	CO6A2_HUMAN	COL6A2	Collagen alpha-2(VI) chain	3	181.88	158.435	311.723	0	183.36	118.187	229.505	223.733	277.229	90.7079	177.858	517.351	241.796	288.62	144.62
LFcVGFTK	P61247	RS3A_HUMAN	RPS3A	40S ribosomal protein S3a	3	87.5096	0	136.923	94.7815	0	57.0264	77.6928	0	154.61	85.1552	0	125.32	0	170.332	92.4881
LFDQAFGLPR	P04792	HSPB1_HUMAN	HSPB1	Heat shock protein beta-1	9	502.145	477.645	1341.08	760.419	674.62	231.146	355.266	407.732	583.489	184.192	146.597	301.973	286.408	344.104	128.201
LFEGNALLR	P46781	RS9_HUMAN	RPS9	40S ribosomal protein S9	5	192.56	253.562	390.934	280.927	289.573	186.386	323.97	179.032	518.252	237.979	327.329	439.069	252.206	230.843	297.256
LFFLQVK	P26038	MOES_HUMAN	MSN	Moesin	7	164.534	192.596	324.776	196.399	155.97	71.0694	107.779	137.34	139.354	58.2205	72.3189	99.6184	0	142.987	60.9217
LFIGGLSFETTDESLR	Q32P51	RA1L2_HUMAN	HNRNPA1L2	Heterogeneous nuclear ribonucleoprotein A1-like 2	1	0	0	0	0	0	131.103	325.007	0	0	95.3075	0	0	0	0	0
LFIYNPTTGEFLGR	P54709	AT1B3_HUMAN	ATP1B3	Sodium/potassium-transporting ATPase subunit beta-3	1	0	0	62.3617	121.874	48.0159	50.0219	0	0	0	0	0	0	0	0	0
LFNAIIHR	Q15149	PLEC_HUMAN	PLEC	Plectin	108	0	95.5178	0	146.049	0	99.1213	114.176	148.027	0	103.885	154.652	120.955	0	0	142.574
LFNDYGGGSFSFSNLIQAVTR	P15144	AMPN_HUMAN	ANPEP	Aminopeptidase N	18	0	0	0	45.2234	0	35.6714	33.0482	39.4788	0	19.9317	39.1506	35.6077	36.0067	0	0
LFPEYK	F2Z3M2	CQ112_HUMAN	C17orf112	Uncharacterized protein C17orf112	1	0	0	0	0	0	0	74.811	97.3047	0	0	101.795	78.7664	112.323	159.747	0
LFQEccPHSTDR	P61978	HNRPK_HUMAN	HNRNPK	Heterogeneous nuclear ribonucleoprotein K	6	133.595	0	0	0	0	0	0	0	0	0	103.928	86.8024	167.245	0	0
LFTAESLIGLK	P48444	COPD_HUMAN	ARCN1	Coatomer subunit delta	2	31.5604	18.1018	49.6505	0	41.7463	0	0	0	0	0	0	0	0	0	0
LFTQILR	P10301	RRAS_HUMAN	RRAS	Ras-related protein R-Ras	1	0	45.5131	112.469	168.139	0	0	91.4677	46.7127	102	0	0	0	61.2967	84.0809	84.0299
LFVSGAcDASAK	P62873	GBB1_HUMAN	GNB1	Guanine nucleotide-binding protein G(I)/G(S)/G(T) subunit beta-1	4	0	0	249.788	0	215.875	164.006	206.797	220.271	0	200.892	206.594	17.2081	276.792	0	189.178
LFVTNDAATILR	P50990	TCPQ_HUMAN	CCT8	T-complex protein 1 subunit theta	6	0	76.3474	256.698	139.796	0	57.4022	69.5085	109.045	98.9143	54.9883	87.8624	76.7574	80.5591	96.7654	0
LFYADHPFIFLVR	P50454	SERPH_HUMAN	SERPINH1	Serpin H1	11	145.245	319.767	353.024	254.501	0	131.444	900.268	447.391	897.179	253.145	241.803	302.111	939.923	248.661	307.022
LGAPALTSR	P34897	GLYM_HUMAN	SHMT2	Serine hydroxymethyltransferase, mitochondrial	3	0	50.7738	185.166	0	0	96.1145	0	0	0	143.251	173.287	187.806	276.792	0	0
LGDLYEEEmR	P08670	VIME_HUMAN	VIM	Vimentin	45	199.033	685.454	0	0	0	716.844	537.481	134.857	0	602.095	284.747	983.714	0	0	661.182
LGDVISIQPcPDVK	P55072	TERA_HUMAN	VCP	Transitional endoplasmic reticulum ATPase	6	0	51.7156	92.8132	80.0516	68.6641	37.4481	0	65.7127	0	28.3561	33.9172	0	0	69.8175	21.7054
LGDVYVNDAFGTAHR	P00558	PGK1_HUMAN	PGK1	Phosphoglycerate kinase 1	5	0	176.992	455.812	91.8638	127.101	0	0	0	0	0	0	0	0	0	0
LGETYKDHENIVIAK	P07237	PDIA1_HUMAN	P4HB	Protein disulfide-isomerase	19	482.468	597.961	797.735	791.263	443.474	479.035	492.323	754.055	795.481	623.643	483.722	754.412	464.459	884.737	812.657
LGEWVGLcK	P25398	RS12_HUMAN	RPS12	40S ribosomal protein S12	2	0	0	152.151	134.711	0	43.6667	0	70.8902	210.853	44.2973	0	0	0	0	68.219
LGFAGLVQEISFGTTK	P48643	TCPE_HUMAN	CCT5	T-complex protein 1 subunit epsilon	4	0	170.695	0	86.5287	101.016	0	0	0	0	0	53.4809	0	152.573	189.297	67.9057
LGFEEFK	Q96L46	CPNS2_HUMAN	CAPNS2	Calpain small subunit 2	1	78.1243	70.886	0	65.9886	0	0	0	0	0	0	0	0	0	0	0
LGFHLPLEVAYQR	Q15149	PLEC_HUMAN	PLEC	Plectin	108	86.2798	76.9046	137.179	134.711	0	71.2061	81.7849	148.403	141.518	71.4392	98.6167	106.615	171.409	162.481	69.988
LGGIGQFLAK	Q08211	DHX9_HUMAN	DHX9	ATP-dependent RNA helicase A	6	0	0	0	54.5681	0	75.7163	0	51.2788	67.3432	36.1433	56.2529	44.9599	78.5665	0	74.6318
LGGSQEDQIK	P37837	TALDO_HUMAN	TALDO1	Transaldolase	5	401.302	252.225	0	234.161	286.913	190.316	0	0	0	0	113.551	0	0	0	36.0444
LGIHEDSTNR	P08238	HS90B_HUMAN	HSP90AB1	Heat shock protein HSP 90-beta	7	94.6942	98.9172	0	0	264.35	76.6388	0	0	0	0	0	0	0	0	0
LGLAPQIQDLYGK	P46940	IQGA1_HUMAN	IQGAP1	Ras GTPase-activating-like protein IQGAP1	9	85.2442	74.4526	0	110.787	91.8969	51.1495	68.5287	72.4329	97.7758	36.5152	47.1531	57.1386	88.0143	76.4332	0
LGLQSLR	P18085	ARF4_HUMAN	ARF4	ADP-ribosylation factor 4	1	95.0826	40.7511	0	0	143.457	116.752	193.31	198.824	0	0	71.5461	206.511	157.926	0	110.51
LGNFFSPK	P46940	IQGA1_HUMAN	IQGAP1	Ras GTPase-activating-like protein IQGAP1	9	71.7812	96.7438	141.018	156.219	79.3937	75.1012	63.3992	116.495	65.385	82.8347	47.9445	117.145	69.5945	71.5993	66.3394
LGNPIVPLNIR	P78527	PRKDC_HUMAN	PRKDC	DNA-dependent protein kinase catalytic subunit	4	0	0	0	0	0	0	29.521	42.4664	0	24.7385	0	32.7951	0	0	23.3017
LGPLQVAR	P38117	ETFB_HUMAN	ETFB	Electron transfer flavoprotein subunit beta	1	0	74.2854	138.714	126.042	83.8571	71.8553	79.4218	99.2614	136.622	89.6305	114.204	157.949	141.37	135.048	130.08
LGSFGSITR	Q14315	FLNC_HUMAN	FLNC	Filamin-C	33	71.1501	0	0	225.158	167.103	0	0	0	0	0	0	0	0	0	0
LGVIEDHSNR	P14625	ENPL_HUMAN	HSP90B1	Endoplasmin	17	265.571	247.544	98.3413	218.906	559.835	111.593	0	67.6242	227.362	0	92.347	92.8987	49.6183	0	34.0321
LGVRPSQGGEAPR	P02751	FINC_HUMAN	FN1	Fibronectin	62	3866.73	3626.78	3051.97	5045.84	1193.17	3478.3	2341.16	4126.23	5591.25	2693.47	3488.81	3303.06	5844.16	7190.81	5179.45
LHFFmPGFAPLTSR	P07437	TBB5_HUMAN	TUBB	Tubulin beta chain	11	93.8528	63.0284	238.783	0	96.3996	0	0	59.9782	0	0	0	0	0	0	0
LHFIFR	P27824	CALX_HUMAN	CANX	Calnexin	5	0	0	0	0	0	87.8801	0	134.782	136.963	0	0	0	155.844	106.38	0
LHKPPADSGVDLR	O15427	MOT4_HUMAN	SLC16A3	Monocarboxylate transporter 4	1	0	0	0	0	0	0	0	0	0	0	72.6817	87.7723	115.495	147.25	142.409
LHLDYIGPcK	P09486	SPRC_HUMAN	SPARC	SPARC	3	0	0	0	0	0	47.0408	0	173.237	364.894	0	141.068	56.0856	0	89.3029	0
LIALLEVLSQK	O75369	FLNB_HUMAN	FLNB	Filamin-B	9	0	173.983	199.754	130.127	153.802	125.875	70.7765	92.4132	0	0	93.9471	74.0557	307.128	293.207	63.0224
LIAPVAEEEATVPNNK	P07195	LDHB_HUMAN	LDHB	L-lactate dehydrogenase B chain	6	433.082	390.988	243.39	356.535	196.957	132.982	410.25	207.139	0	0	129.66	371.595	0	237.724	206.371
LIELYK	P37837	TALDO_HUMAN	TALDO1	Transaldolase	5	41.237	0	0	68.6478	0	31.8411	0	0	0	9.65403	61.5211	0	129.474	0	77.6723
LIGEYGLR	P46781	RS9_HUMAN	RPS9	40S ribosomal protein S9	5	234.697	166.014	295.984	301.517	175.183	0	0	0	0	0	0	0	0	0	0
LIGQIVSSITASLR	Q71U36	TBA1A_HUMAN	TUBA1A	Tubulin alpha-1A chain	1	251.04	332.195	233.92	643.964	0	0	0	0	0	0	0	0	0	0	0
LIINSLYK	P14625	ENPL_HUMAN	HSP90B1	Endoplasmin	17	390.816	542.289	1191.87	1221.24	1226.67	842.241	1953.85	2167.34	1434.53	1922.73	1237.39	1831.65	1807.28	1336.37	2033.85
LIIWDSYTTNK	P62873	GBB1_HUMAN	GNB1	Guanine nucleotide-binding protein G(I)/G(S)/G(T) subunit beta-1	4	85.1795	210.875	236.992	172.141	162.768	190.487	126.28	176.548	191.84	125.433	117.948	132.386	191.335	128.344	107.083
LILIESR	P62277	RS13_HUMAN	RPS13	40S ribosomal protein S13	1	117.025	177.661	242.366	289.596	197.942	0	0	0	0	0	0	0	0	0	0
LISQIVSSITASLR	P68363	TBA1B_HUMAN	TUBA1B	Tubulin alpha-1B chain	4	214.761	1002.55	423.437	1533.84	436.577	458.876	159.708	377.479	0	219.798	106.222	157.186	240.21	231.725	134.872
LISWYDNEFGYSNR	P04406	G3P_HUMAN	GAPDH	Glyceraldehyde-3-phosphate dehydrogenase	12	1424.62	912.825	630.229	768.422	878.179	628.349	875.485	343.238	466.678	380.028	840.31	858.325	244.572	594.97	439.222
LITEDVQGK	P61247	RS3A_HUMAN	RPS3A	40S ribosomal protein S3a	3	526.935	0	210.119	278.28	351.744	183.345	186.048	323.371	489.22	178.059	0	0	0	0	0
LITLEEEmTK	P07237	PDIA1_HUMAN	P4HB	Protein disulfide-isomerase	19	0	0	0	0	62.0331	0	149.795	0	0	220.823	177.684	180.74	0	0	189.952
LKAEAELLQQQK	Q15149	PLEC_HUMAN	PLEC	Plectin	108	139.485	122.267	224.835	201.15	0	186.694	222.762	95.7996	0	0	0	0	187.667	221.846	0
LKDLEALLNSK	P02545	LMNA_HUMAN	LMNA	Prelamin-A/C	31	311.138	517.156	691.524	1126.21	381.401	597.256	517.51	824.795	958.63	684.971	1201.25	1080.01	1623.87	1277.27	866.282
LKGDDLQAIKK	P07910	HNRPC_HUMAN	HNRNPC	Heterogeneous nuclear ribonucleoproteins C1/C2	3	193.919	190.367	0	0	0	0	67.4913	0	0	92.7798	105.452	50.9107	0	0	49.0137
LKGELESSDQVR	Q9P2E9	RRBP1_HUMAN	RRBP1	Ribosome-binding protein 1	7	0	0	0	0	0	215.702	149.161	109.571	110.22	168.156	0	142.084	0	126.58	145.228
LKPEDITQIQPQQLVLR	P05556	ITB1_HUMAN	ITGB1	Integrin beta-1	10	160.974	136.924	337.828	0	231.146	199.473	210.831	401.26	382.883	239.802	240.599	0	484.188	172.272	267.9
LKPGAPLRPK	P21333	FLNA_HUMAN	FLNA	Filamin-A	68	528.747	145.116	0	0	371.647	76.673	118.268	99.9387	0	60.9554	0	94.6306	0	0	0
LKYENEVALR	P13645	K1C10_HUMAN	KRT10	Keratin, type I cytoskeletal 10	20	1048.56	1595.49	1394.82	1499.66	2106.53	1071.51	1567.69	815.764	862.881	515.075	535.97	440.524	1135.12	588.09	517.06
LLADPTGAFGK	P30044	PRDX5_HUMAN	PRDX5	Peroxiredoxin-5, mitochondrial	1	212.949	134.36	341.795	285.011	193.706	190.384	370.366	372.249	232.257	238.186	138.858	169.864	260.831	269.126	255.572
LLcGLLAER	P14174	MIF_HUMAN	MIF	Macrophage migration inhibitory factor	1	0	44.2257	122.578	78.8512	0	0	0	0	0	0	0	0	0	0	0
LLcQcLGFGSGHFR	P02751	FINC_HUMAN	FN1	Fibronectin	62	216.379	474.803	1144.01	1365.45	322.679	1253.97	1205.16	1770.75	2873.61	1408.89	1119.4	1048.14	5562.61	1891.2	1913.89
LLDAQLATGGIVDPR	Q15149	PLEC_HUMAN	PLEC	Plectin	108	0	0	247.613	0	0	147.435	188.929	177.903	0	119.424	176.073	189.746	0	267.626	157.224
LLDAQLSTGGIVDPSK	Q15149	PLEC_HUMAN	PLEC	Plectin	108	80.2603	251.166	200.01	148.716	0	93.3128	124.954	116.118	154.041	101.73	252.267	158.711	164.172	226.521	134.835
LLDAVDTYIPVPAR	P49411	EFTU_HUMAN	TUFM	Elongation factor Tu, mitochondrial	3	86.1504	62.5268	130.269	122.457	93.5818	0	0	89.6287	105.301	59.2564	77.1953	101.42	95.7768	108.233	58.6551
LLEAAAQSTK	Q15149	PLEC_HUMAN	PLEC	Plectin	108	499.75	621.924	386.967	476.575	660.235	0	0	306.363	580.415	0	308.302	163.514	233.998	0	0
LLEAQIATGGIIDPVHSHR	Q15149	PLEC_HUMAN	PLEC	Plectin	108	0	0	0	0	0	96.8662	0	233.817	258.329	82.5446	152.997	112.417	295.132	0	0
LLEFNQGK	P41250	SYG_HUMAN	GARS	Glycine--tRNA ligase	2	38.7402	78.4093	126.314	0	0	0	0	0	0	0	0	0	0	0	0
LLEGEEcR	O95678	K2C75_HUMAN	KRT75	Keratin, type II cytoskeletal 75	2	280.07	303.773	0	0	0	249.119	126.625	272.222	411.839	56.5215	82.6813	60.6855	154.82	137.753	105.59
LLEGEEER	Q03252	LMNB2_HUMAN	LMNB2	Lamin-B2	3	1145	703.845	0	0	0	821.74	266.738	0	0	271.336	937.403	541.944	0	0	372.661
LLEGEESR	P08670	VIME_HUMAN	VIM	Vimentin	45	8375.55	9618.65	1545.82	3347.78	5291.93	7663.88	0	992.614	901.249	922.826	2952.4	1274.67	326.063	617.375	1054.24
LLEPVLLLGK	P62249	RS16_HUMAN	RPS16	40S ribosomal protein S16	2	215.538	82.0873	228.674	201.567	201.982	76.5705	122.533	145.468	163.946	71.7707	62.3048	124.142	109.051	133.372	43.7342
LLESLDQLELR	O95816	BAG2_HUMAN	BAG2	BAG family molecular chaperone regulator 2	1	42.4473	58.9045	0	40.7802	0	30.8708	46.4543	0	0	53.2893	59.6054	70.1762	0	0	33.3908
LLETIDQLYLEYAK	P12814	ACTN1_HUMAN	ACTN1	Alpha-actinin-1	16	154.177	349.136	0	0	321.496	120.157	202.685	0	0	437.172	0	137.859	0	0	440.051
LLEVQGSRPGK	P62136	PP1A_HUMAN	PPP1CA	Serine/threonine-protein phosphatase PP1-alpha catalytic subunit	2	0	0	0	0	0	0	0	0	0	0	77.1953	73.0165	0	94.6484	53.9007
LLFNDVQTLK	Q15149	PLEC_HUMAN	PLEC	Plectin	108	165.44	368.975	434.314	386.628	244.152	141.968	158.094	316.974	237.608	164.178	179.513	224.245	309.21	344.28	254.467
LLGELLQDNAK	P37837	TALDO_HUMAN	TALDO1	Transaldolase	5	88.1569	89.3877	124.971	150.05	66.4078	102.094	46.8174	132.073	144.933	97.7938	117.077	101.627	137.9	344.545	139.976
LLGQFTLIGIPPAPR	P38646	GRP75_HUMAN	HSPA9	Stress-70 protein, mitochondrial	10	0	192.262	313.131	374.708	181.587	161.785	248.712	354.225	243.187	235.493	197.658	201.8	481.313	488.326	268.398
LLGWIQNK	O75369	FLNB_HUMAN	FLNB	Filamin-B	9	204.987	242.64	356.639	457.402	0	122.116	232.271	301.547	0	0	166.19	0	0	0	0
LLIHQSLAGGIIGVK	P61978	HNRPK_HUMAN	HNRNPK	Heterogeneous nuclear ribonucleoprotein K	6	0	57.6018	198.602	157.052	68.8217	209.586	77.347	108.819	364.211	44.2973	144.594	227.155	270.546	127.903	135.609
LLIIGDSGVGK	P61026	RAB10_HUMAN	RAB10	Ras-related protein Rab-10	2	176.767	0	0	0	200.997	186.626	0	634.851	704.855	0	0	0	835.035	0	394.388
LLLFSDGNSQGATPAAIEK	P12109	CO6A1_HUMAN	COL6A1	Collagen alpha-1(VI) chain	5	0	116.917	176.08	210.403	133.111	81.7982	105.704	0	125.351	62.24	46.2062	101.835	0	135.577	68.4401
LLLIGDSGVGK	Q15286	RAB35_HUMAN	RAB35	Ras-related protein Rab-35	1	0	167.295	358.559	447.815	0	0	201.148	0	0	387.114	248.131	256.528	0	584.121	0
LLLNNDNLLR	P47755	CAZA2_HUMAN	CAPZA2	F-actin-capping protein subunit alpha-2	1	251.914	800.254	714.942	564.521	402.683	190.213	169.794	293.344	365.122	117.684	175.507	219.673	381.184	331.578	347.95
LLLPGELAK	P06899	H2B1J_HUMAN	HIST1H2BJ	Histone H2B type 1-J	4	5672.59	7863.22	13052.5	10820.3	6274.25	9068.18	13135.2	10189.5	24603.3	5772.32	16906.3	13598.8	9467.63	6206.39	9132.72
LLLPWLEAR	Q00610	CLH1_HUMAN	CLTC	Clathrin heavy chain 1	24	249.843	0	493.946	643.547	380.318	99.1213	153.119	199.927	211.081	133.223	0	0	0	0	0
LLLSSETPIEGK	Q9HDC9	APMAP_HUMAN	APMAP	Adipocyte plasma membrane-associated protein	1	0	0	0	114.371	0	55.6255	0	0	0	190.905	92.1728	148.181	127.094	120.935	77.2301
LLLWSQR	Q15149	PLEC_HUMAN	PLEC	Plectin	108	87.2507	64.9788	0	168.889	71.7184	53.6096	64.2637	162.626	183.301	127.505	138.412	98.3714	253.098	348.779	117.144
LLPLEEHYR	Q9NZN4	EHD2_HUMAN	EHD2	EH domain-containing protein 2	7	185.958	0	221.124	144.131	0	170.601	175.27	173.914	0	0	36.8125	157.117	0	98.2649	0
LLPYIVGVAQR	P12111	CO6A3_HUMAN	COL6A3	Collagen alpha-3(VI) chain	31	30.9132	0	0	66.1136	0	114.292	55.5088	89.5535	84.9219	0	67.5296	74.4713	90.1358	137.165	60.203
LLQDFFNGK	P11142	HSP7C_HUMAN	HSPA8	Heat shock cognate 71 kDa protein	18	256.121	400.517	640.978	532.51	358.641	321.657	238.323	292.591	475.444	182.037	244.822	282.368	303.163	379.476	191.113
LLQDFFNGR	P0DMV8	HS71A_HUMAN	HSPA1A	Heat shock 70 kDa protein 1A	3	97.9952	290.789	150.487	158.469	82.8422	0	0	0	0	0	0	0	0	0	0
LLQDSVDFSLADAINTEFK	P08670	VIME_HUMAN	VIM	Vimentin	45	1412.97	4411.99	4126.88	1032.84	1538.02	1499.63	3278.89	2819.43	1782.92	1384.86	961.349	2789.73	2273.22	892.676	829.242
LLQIIER	P78527	PRKDC_HUMAN	PRKDC	DNA-dependent protein kinase catalytic subunit	4	0	0	0	0	0	0	0	0	0	0	20.9729	118.254	0	0	12.1512
LLQSNPVLEAFGNAK	O00159	MYO1C_HUMAN	MYO1C	Unconventional myosin-Ic	7	87.2507	57.4556	96.6777	123.874	136.461	0	0	0	143.567	128.624	94.9594	177.484	101.913	0	0
LLSTDPVTAK	P63010	AP2B1_HUMAN	AP2B1	AP-2 complex subunit beta	6	0	0	147.8	137.962	0	229.677	0	224.787	144.364	186.057	24.9916	0	170.715	0	31.7323
LLSVEGSTLR	O00159	MYO1C_HUMAN	MYO1C	Unconventional myosin-Ic	7	102.526	66.2606	118.022	0	0	219.939	140.285	148.027	0	333.203	137.439	92.8987	312.944	190.355	330.094
LLTPITTLTSEQIQK	P12111	CO6A3_HUMAN	COL6A3	Collagen alpha-3(VI) chain	31	103.497	124.385	194.507	0	53.6287	161.785	155.213	222.228	256.735	108.195	266.896	221.197	322.891	385.827	163.637
LLTSFLPAQLLR	P08195	4F2_HUMAN	SLC3A2	4F2 cell-surface antigen heavy chain	3	0	0	0	0	0	106.228	0	77.9893	0	42.9436	93.2831	148.423	227.421	175.624	118.443
LLVLITGGK	P12111	CO6A3_HUMAN	COL6A3	Collagen alpha-3(VI) chain	31	0	0	0	0	0	0	0	70.1903	167.703	0	124.61	87.4952	101.219	126.227	155.455
LLVPLVPDLQDVAQLR	Q9BSJ8	ESYT1_HUMAN	ESYT1	Extended synaptotagmin-1	1	30.7028	26.4346	0	39.5423	93.4734	33.594	0	24.6636	0	13.5806	0	28.9803	0	36.9008	69.3799
LLVSASQDGK	P62873	GBB1_HUMAN	GNB1	Guanine nucleotide-binding protein G(I)/G(S)/G(T) subunit beta-1	4	623.7	483.775	1011.98	525.091	691.37	442.817	599.987	558.166	756.43	449.603	525.956	485.9	539.11	627.696	418.933
LLVVTDPR	P08865	RSSA_HUMAN	RPSA	40S ribosomal protein SA	4	481.756	389.093	483.581	427.392	0	266.749	403.449	348.732	0	638.975	335.645	512.571	374.542	476.858	368.902
LLYNNVSNFGR	Q00610	CLH1_HUMAN	CLTC	Clathrin heavy chain 1	24	251.331	256.07	606.939	292.597	264.449	296.384	703.154	730.952	467.93	359.448	473.708	404.085	652.226	666.861	702.092
LmVALAK	P07355	ANXA2_HUMAN	ANXA2	Annexin A2	18	120.455	0	59.5358	0	0	0	0	0	0	0	171.502	0	227.223	362.716	159.823
LNAYTGVVYLQR	P98095	FBLN2_HUMAN	FBLN2	Fibulin-2	8	0	0	0	297.349	0	75.2037	96.482	193.706	268.462	83.4977	152.127	178.87	622.286	218.847	218.201
LNDLEDALQQAK	P04264	K2C1_HUMAN	KRT1	Keratin, type II cytoskeletal 1	27	490.688	1051.59	1353.19	881.515	519.537	699.419	741.77	0	1265.27	460.515	0	0	0	0	0
LNEAAAGLNQAATELVQASR	Q9Y490	TLN1_HUMAN	TLN1	Talin-1	16	146.151	113.797	335.269	203.067	0	66.0809	116.827	130.793	137.647	76.4947	0	0	0	0	83.0348
LNFAVASR	P30101	PDIA3_HUMAN	PDIA3	Protein disulfide-isomerase A3	15	433.988	404.864	633.044	798.515	346.03	724.703	677.795	770.611	860.604	679.17	801.124	0	540.894	720.933	604.794
LNFSHGTHEYHAETIK	P14618	KPYM_HUMAN	PKM	Pyruvate kinase PKM	17	1978.03	1248.31	2586.18	2100.7	1458.21	881.192	659.351	674.736	1013.17	570.188	0	302.18	736.195	1233.16	495.555
LNGTDPEDVIR	P19105	ML12A_HUMAN	MYL12A	Myosin regulatory light chain 12A	2	87.3802	184.404	0	0	95.1188	83.0624	162.878	0	0	246.805	158.179	207.134	0	0	0
LNIPVSQVNPR	P05023	AT1A1_HUMAN	ATP1A1	Sodium/potassium-transporting ATPase subunit alpha-1	3	97.6716	84.1493	196.938	191.73	0	69.5319	122.821	142.834	162.694	0	68.9228	103.844	130.366	153.66	188.846
LNLEAINYmAADGDFK	P09382	LEG1_HUMAN	LGALS1	Galectin-1	7	191.46	223.079	0	137.879	0	194.963	295.671	215.982	125.92	297.65	325.065	366.399	91.1966	248.044	358.564
LNLYELK	P49720	PSB3_HUMAN	PSMB3	Proteasome subunit beta type-3	1	0	55.7168	103.652	104.118	0	0	123.225	72.3276	0	0	0	0	123.624	0	0
LNPFGNTFLNR	Q9NZN4	EHD2_HUMAN	EHD2	EH domain-containing protein 2	7	71.5223	144.336	205.64	0	113.603	36.7989	69.6814	89.6287	86.4817	36.8343	36.1812	58.0392	0	0	0
LNVcVSK	P14866	HNRPL_HUMAN	HNRNPL	Heterogeneous nuclear ribonucleoprotein L	5	0	0	0	0	0	113.13	0	102.121	135.483	0	0	0	0	0	0
LNVTPLAR	P24752	THIL_HUMAN	ACAT1	Acetyl-CoA acetyltransferase, mitochondrial	1	0	0	0	0	0	0	0	0	0	85.3624	23.3752	0	79.2604	0	74.5212
LPAcVVDcGTGYTK	P61158	ARP3_HUMAN	ACTR3	Actin-related protein 3	1	0	0	248.508	246.332	140.008	86.2742	0	0	0	0	0	0	0	0	0
LPASFDAR	P07858	CATB_HUMAN	CTSB	Cathepsin B	5	733.346	475.012	0	1241.25	775.907	975.838	927.357	994.119	846.6	524.191	0	0	623.674	1306.38	291.631
LPDGYEFK	P09382	LEG1_HUMAN	LGALS1	Galectin-1	7	1868.64	2858.29	1796.63	2979.32	1872.03	5070.53	3828.73	3075.67	2264.51	6298.59	4654.36	6182.85	3066.32	3336.07	3221.88
LPDGYEFKFPNR	P09382	LEG1_HUMAN	LGALS1	Galectin-1	7	0	0	0	121.957	0	47.2202	0	123.794	0	102.145	0	216.556	325.667	709.819	148.379
LPDVYGVFQFK	P39656	OST48_HUMAN	DDOST	Dolichyl-diphosphooligosaccharide--protein glycosyltransferase 48 kDa subunit	3	0	0	0	129.793	0	71.0011	59.8834	78.19	118.292	0	25.427	121.371	0	0	32.2852
LPFAAAQIGNSFR	P41250	SYG_HUMAN	GARS	Glycine--tRNA ligase	2	126.475	189.308	291.121	0	0	57.368	86.7416	98.9603	103.343	0	43.3184	69.3449	84.8915	107.615	49.8872
LPFPIIDDR	P30041	PRDX6_HUMAN	PRDX6	Peroxiredoxin-6	5	165.505	156.93	221.508	152.884	195.676	78.2105	100.805	96.1006	0	60.2509	94.9594	142.569	84.4751	89.003	70.9831
LPIGDVATQYFADR	Q99832	TCPH_HUMAN	CCT7	T-complex protein 1 subunit eta	3	124.403	84.5951	0	0	123.652	75.3404	0	0	0	0	101.142	131.347	126.004	0	94.5336
LPLDKEPAR	Q15149	PLEC_HUMAN	PLEC	Plectin	108	0	0	0	0	0	0	0	0	0	0	70.0984	0	73.2428	98.0003	62.5249
LPLQDVYK	P68104	EF1A1_HUMAN	EEF1A1	Elongation factor 1-alpha 1	10	2191.62	3384.92	4921.54	4298.93	3364.73	1791.77	1465.67	1441.89	2039.08	889.675	775.436	2055.41	1844.95	1281.68	1207.38
LPPQDFLDR	Q07065	CKAP4_HUMAN	CKAP4	Cytoskeleton-associated protein 4	18	308.808	291.978	431.755	631.293	516.22	581.539	689.466	0	0	1277.54	620.001	1116.03	788.342	1126.19	705.814
LPQLPITNFSR	P21333	FLNA_HUMAN	FLNA	Filamin-A	68	491.141	538.054	1167.94	721.906	438.745	261.078	521.372	560.951	620.833	274.983	250.177	467.403	440.865	384.768	271.052
LPSDVVTAVR	P04181	OAT_HUMAN	OAT	Ornithine aminotransferase, mitochondrial	2	0	0	0	0	56.0623	0	0	0	0	0	155.566	142.708	0	0	391.623
LPVALDPGAK	P04843	RPN1_HUMAN	RPN1	Dolichyl-diphosphooligosaccharide--protein glycosyltransferase subunit 1	7	173.595	114.911	198.602	270.673	178.04	101.513	261.147	507.369	487.399	347.21	408.791	187.876	277.387	256.865	280.781
LPVEVAYK	Q15149	PLEC_HUMAN	PLEC	Plectin	108	0	0	0	0	0	0	251.695	0	699.96	248.794	0	0	245.96	267.626	224.338
LPVIFAK	Q9NZN4	EHD2_HUMAN	EHD2	EH domain-containing protein 2	7	122.526	110.564	192.46	209.069	95.8775	126.251	273.423	250.298	215.749	141.138	42.3551	141.253	151.279	106.645	104.098
LQAEEVAQQK	Q15149	PLEC_HUMAN	PLEC	Plectin	108	1062.15	759.573	670.282	687.145	0	897.251	630.533	751.948	787.398	392.17	855.549	786.972	713.294	720.845	686.06
LQAEIDNIK	P08729	K2C7_HUMAN	KRT7	Keratin, type II cytoskeletal 7	6	0	70.6074	0	0	0	138.107	0	123.117	0	145.572	137.759	0	89.313	89.6403	0
LQDAEIAR	P06703	S10A6_HUMAN	S100A6	Protein S100-A6	1	3554.11	1474.01	2252.19	1687.23	2063.17	913.652	217.92	657.202	948.384	190.325	612.599	0	641.221	942.955	310.689
LQDEIQNmK	P08670	VIME_HUMAN	VIM	Vimentin	45	686.096	668.736	262.585	343.781	1259.19	649.192	485.666	171.657	457.114	348.494	347.444	257.983	314.068	266.744	216.045
LQDEIQNmKEEmAR	P08670	VIME_HUMAN	VIM	Vimentin	45	2062.82	1598.28	0	993.663	1155.73	1001.81	897.963	527.086	728.992	1461.11	1237.82	943.535	228.809	1016.17	1763.52
LQDLELK	Q00341	VIGLN_HUMAN	HDLBP	Vigilin	2	0	0	0	0	0	0	69.1627	55.3726	0	37.4103	0	0	0	0	0
LQDSGTFQcVAR	Q13308	PTK7_HUMAN	PTK7	Inactive tyrosine-protein kinase 7	4	0	0	0	11.9623	56.555	107.185	0	98.2078	0	86.3155	83.0731	121.25	106.969	167.95	116.647
LQDTYNLDTDTISK	P13674	P4HA1_HUMAN	P4HA1	Prolyl 4-hydroxylase subunit alpha-1	1	0	0	0	68.6145	0	98.643	119.133	0	0	158.335	136.844	0	0	0	0
LQEAGILSAEELQR	Q15149	PLEC_HUMAN	PLEC	Plectin	108	115.989	166.794	0	259.419	0	93.0394	135.386	85.0382	0	68.0413	159.267	181.641	0	231.284	161.149
LQEALER	Q05682	CALD1_HUMAN	CALD1	Caldesmon	1	492.63	364.74	305.709	259.67	581.708	0	0	0	218.14	0	0	0	0	0	0
LQEEmLQR	P08670	VIME_HUMAN	VIM	Vimentin	45	1667.99	2407.45	1043.81	3091.03	3831.75	2751.89	678.371	1661.63	1348	3502.76	1265.69	1735.36	1647.67	2840.33	1679.49
LQEKEDLQELNDR	P02545	LMNA_HUMAN	LMNA	Prelamin-A/C	31	0	101.536	0	0	0	399.424	661.08	0	0	65.7622	435.263	244.266	0	0	242.083
LQGAVcGVSSGPPPPR	Q9UBG0	MRC2_HUMAN	MRC2	C-type mannose receptor 2	5	0	0	0	0	0	0	0	288.151	0	0	0	160.512	151.309	0	209.411
LQGEIAHVK	P35908	K22E_HUMAN	KRT2	Keratin, type II cytoskeletal 2 epidermal	17	310.426	537.831	221.38	0	657.969	160.248	52.6559	0	152.333	0	47.2402	0	189.749	0	31.7544
LQIVEmPLAHK	P50454	SERPH_HUMAN	SERPINH1	Serpin H1	11	0	0	160.852	153.634	168.483	106.126	160.054	223.056	295.559	156.636	175.115	245.167	315.257	268.861	219.473
LQLEATER	Q15149	PLEC_HUMAN	PLEC	Plectin	108	346.414	265.488	284.595	382.21	0	150.407	412.325	401.41	299.202	185.062	393.161	435.259	282.839	505.879	423.19
LQLEETDHQK	Q15149	PLEC_HUMAN	PLEC	Plectin	108	220.069	146.063	0	0	0	13.5977	25.3827	56.7046	0	16.491	126.046	0	0	0	66.8369
LQLELSK	P02545	LMNA_HUMAN	LMNA	Prelamin-A/C	31	0	823.102	1201.08	1187.89	1006.95	2387.66	1114.1	1179.25	1756.73	0	0	1546.23	995.341	995.881	902.768
LQLQAEER	P09038	FGF2_HUMAN	FGF2	Fibroblast growth factor 2	2	0	0	0	0	0	87.4359	0	206.274	0	310.578	300.16	208.589	0	0	221.242
LQLWDTAGQER	Q96AX2	RAB37_HUMAN	RAB37	Ras-related protein Rab-37	1	0	0	533.871	0	0	0	0	0	365.236	0	0	826.459	492.912	717.405	0
LQNEILK	Q07065	CKAP4_HUMAN	CKAP4	Cytoskeleton-associated protein 4	18	551.078	467.056	691.14	795.764	0	0	0	0	0	0	0	0	0	0	0
LQNNNVYTIAK	P63010	AP2B1_HUMAN	AP2B1	AP-2 complex subunit beta	6	0	193.989	333.221	263.171	169.172	118.802	183.396	343.163	279.392	0	141.634	0	243.383	294.177	186.856
LQNVQIALDYLR	Q15149	PLEC_HUMAN	PLEC	Plectin	108	91.1343	61.8581	164.179	143.048	0	79.3039	94.4647	180.16	0	103.761	84.5535	130.515	170.219	200.146	111.782
LQPVLQPLPSPGVGGK	P12111	CO6A3_HUMAN	COL6A3	Collagen alpha-3(VI) chain	31	80.8428	72.112	192.204	190.063	0	112.481	93.6002	185.654	506.526	87.6415	263.021	203.255	251.71	290.473	207.145
LQQENSILR	Q9P2E9	RRBP1_HUMAN	RRBP1	Ribosome-binding protein 1	7	0	147.958	205	133.544	211.933	246.351	243.337	231.484	0	238.725	293.151	193.071	321.8	293.119	222.237
LQQLPADFGR	Q96AG4	LRC59_HUMAN	LRRC59	Leucine-rich repeat-containing protein 59	3	0	0	0	135.962	199.42	403.182	331.289	609.641	202.884	436.343	0	253.895	161.297	142.987	451.439
LQSIGTENTEENRR	P04075	ALDOA_HUMAN	ALDOA	Fructose-bisphosphate aldolase A	7	1680.29	655.919	670.922	767.255	785.267	691.218	263.222	139.297	394.837	270.093	651.784	345.963	0	0	479.523
LQSSEAEVR	Q9P2E9	RRBP1_HUMAN	RRBP1	Ribosome-binding protein 1	7	0	80.4155	74.7541	0	88.0543	0	0	0	0	0	0	0	0	0	0
LQTQVFK	P46781	RS9_HUMAN	RPS9	40S ribosomal protein S9	5	237.609	0	0	0	0	0	140.4	131.169	0	88.9261	0	132.524	114.603	0	0
LQVELDNVTGLLSQSDSK	P35579	MYH9_HUMAN	MYH9	Myosin-9	41	290.491	306.17	0	0	0	170.054	116.208	0	0	127.961	220.962	87.8935	0	0	0
LQVTNVLSQPLTQATVK	P04844	RPN2_HUMAN	RPN2	Dolichyl-diphosphooligosaccharide--protein glycosyltransferase subunit 2	1	0	0	0	0	0	0	0	0	0	0	29.0408	0	124.715	0	77.9488
LQVVDQPLPVR	P49327	FAS_HUMAN	FASN	Fatty acid synthase	1	45.1529	19.4379	44.6343	0	34.3665	0	0	0	0	0	0	0	0	0	0
LRDLEDSLAR	P02545	LMNA_HUMAN	LMNA	Prelamin-A/C	31	509.977	373.043	268.855	387.212	0	296.476	417.743	226.367	241.593	257.828	347.967	335.225	142.659	277.594	263.644
LRENELTYYccK	P13987	CD59_HUMAN	CD59	CD59 glycoprotein	3	88.6747	0	116.128	131.127	0	123.005	0	0	0	107.532	139.282	117.699	139.784	0	105.258
LREQLQLLEEQHR	Q15149	PLEC_HUMAN	PLEC	Plectin	108	0	134.137	0	165.888	0	165.236	158.44	0	0	0	192.313	158.78	75.1165	186.915	139.589
LRSEIDNVKK	P04264	K2C1_HUMAN	KRT1	Keratin, type II cytoskeletal 1	27	387.191	712.761	588.768	599.783	621.908	465.026	113.83	121.462	58.1326	149.384	138.847	150.536	309.507	194.942	98.8457
LSDAGITPLFLTR	P12111	CO6A3_HUMAN	COL6A3	Collagen alpha-3(VI) chain	31	97.6716	51.5484	111.726	125.875	0	88.1192	105.243	195.738	178.064	88.8846	153.955	161.135	234.956	210.732	137.433
LSDGVAVLK	P10809	CH60_HUMAN	HSPD1	60 kDa heat shock protein, mitochondrial	12	206.864	166.348	222.787	317.439	234.792	231.625	183.569	277.917	388.462	251.736	384.191	449.253	359.373	507.467	330.923
LSDLLAPISEQIK	Q01518	CAP1_HUMAN	CAP1	Adenylyl cyclase-associated protein 1	5	217.738	113.852	279.604	198.566	236.861	41.5483	97.2312	84.1351	160.758	56.2832	44.1054	69.622	0	62.2933	44.6022
LSEDYGVLK	P32119	PRDX2_HUMAN	PRDX2	Peroxiredoxin-2	4	80.7781	23.1828	53.2335	0	0	0	0	0	0	0	0	0	0	0	0
LSEGVTISYK	P05556	ITB1_HUMAN	ITGB1	Integrin beta-1	10	0	0	0	0	0	33.0632	0	218.465	110.17	0	0	0	0	0	0
LSELQLR	Q9BVK6	TMED9_HUMAN	TMED9	Transmembrane emp24 domain-containing protein 9	2	0	0	0	0	0	105.272	123.513	0	165.882	150.13	0	0	0	0	0
LSFAVPFR	P78527	PRKDC_HUMAN	PRKDC	DNA-dependent protein kinase catalytic subunit	4	0	0	0	0	0	20.6511	21.7863	35.415	0	15.9909	0	0	32.7451	0	18.1328
LSFQHDPETSVLVLR	Q14697	GANAB_HUMAN	GANAB	Neutral alpha-glucosidase AB	17	83.7555	220.516	303.821	236.412	138.924	112.447	0	139.071	0	108.982	177.815	104.191	0	253.248	266.795
LSFSGLR	Q15149	PLEC_HUMAN	PLEC	Plectin	108	0	137.258	0	0	0	167.901	183.973	0	0	0	186.087	0	261.921	0	374.375
LSGSNPYTTVTPQIINSK	O43707	ACTN4_HUMAN	ACTN4	Alpha-actinin-4	28	205.505	308.789	561.383	494.664	298.441	318.104	211.177	633.948	601.023	347.168	237.29	319.569	497.274	727.901	318.927
LSILYPATTGR	P30041	PRDX6_HUMAN	PRDX6	Peroxiredoxin-6	5	117.284	0	476.415	371.79	0	106.912	0	233.893	220.417	140.309	161.183	345.131	357.49	0	217.648
LSIYNALK	Q15149	PLEC_HUMAN	PLEC	Plectin	108	0	37.4213	0	223.908	0	0	0	0	206.071	0	145.465	284.862	295.628	0	399.418
LSKDPNIVIAK	P30101	PDIA3_HUMAN	PDIA3	Protein disulfide-isomerase A3	15	356.252	462.542	501.624	517.755	666.048	458.534	703.731	705.516	660.112	540.767	517.683	442.741	423.416	823.167	537.349
LSKEDIER	P11142	HSP7C_HUMAN	HSPA8	Heat shock cognate 71 kDa protein	18	180.133	143.89	89.9595	0	74.1324	73.5295	0	0	0	0	0	0	0	0	38.3718
LSLEGDHSTPPSAYGSVK	P07355	ANXA2_HUMAN	ANXA2	Annexin A2	18	1148.24	1148	1887.49	2019	1930.16	1678.33	1284.12	1262.78	1368.5	925.726	1963.63	1471.42	1901.46	2278.44	1214.56
LSLNIDPDAK	P14625	ENPL_HUMAN	HSP90B1	Endoplasmin	17	54.5317	131.407	0	0	117.839	321.897	321.03	0	0	0	95.09	0	0	0	0
LSNIFVIGK	P62701	RS4X_HUMAN	RPS4X	40S ribosomal protein S4, X isoform	3	96.5713	138.707	210.759	170.39	137.545	103.802	84.0327	98.4336	340.302	46.3278	109.763	100.865	80.4104	137.253	99.6749
LSNRPAFmPSEGR	P12814	ACTN1_HUMAN	ACTN1	Alpha-actinin-1	16	0	0	292.656	307.185	446.528	221.477	0	332.778	580.131	392.75	213.996	0	394.766	0	293.828
LSPEDYTLK	P07339	CATD_HUMAN	CTSD	Cathepsin D	6	178.191	149.072	217.797	252.25	176.168	128.882	211.465	158.036	0	304.528	164.971	167.578	186.973	281.652	299.799
LSPEELLLR	P13796	PLSL_HUMAN	LCP1	Plastin-2	1	43.9102	60.855	79.3768	0	0	24.2114	0	0	0	19.0242	0	0	0	0	0
LSPFmADIR	P21333	FLNA_HUMAN	FLNA	Filamin-A	68	70.163	144.168	0	244.915	0	99.7364	260.34	443.252	0	191.071	0	140.052	359.274	215.318	111.763
LSPSPTSQR	P02545	LMNA_HUMAN	LMNA	Prelamin-A/C	31	114.177	2.5373	334.629	224.241	486.728	74.4862	0	0	0	26.7897	67.3119	31.4373	33.5085	0	27.8791
LSSTWEGIQAGK	P37837	TALDO_HUMAN	TALDO1	Transaldolase	5	99.0956	0	0	0	0	0	64.206	0	0	0	74.8986	141.877	173.689	140.605	82.2055
LSVAAQEAAR	Q15149	PLEC_HUMAN	PLEC	Plectin	108	0	423.533	908.041	1051.18	0	467.418	560.391	0	677.759	0	972.67	716.31	664.618	826.431	799.389
LSVDYGK	Q9BQE3	TBA1C_HUMAN	TUBA1C	Tubulin alpha-1C chain	5	0	1429.98	0	1933.14	0	657.734	0	593.762	0	459.548	546.419	0	558.442	0	467.582
LSVYAALQR	Q15149	PLEC_HUMAN	PLEC	Plectin	108	56.4735	64.0872	108.754	114.788	0	73.8028	151.351	251.653	92.0262	121.289	75.236	108.001	70.9131	85.0777	106.364
LSYTQLLR	Q15149	PLEC_HUMAN	PLEC	Plectin	108	108.093	119.927	221.764	258.169	83.3644	71.0694	94.4647	225.69	499.239	233.918	233.893	299.34	436.602	677.446	189.675
LTAEDLFEAR	Q15149	PLEC_HUMAN	PLEC	Plectin	108	118.384	44.5322	0	93.0309	24.7699	253.731	125.012	57.4722	0	69.5745	125.611	136.196	0	0	122.838
LTDYISK	O75915	PRAF3_HUMAN	ARL6IP5	PRA1 family protein 3	2	0	0	0	0	0	0	76.3672	122.816	138.557	0	0	0	0	0	0
LTFDSSFSPNTGK	P21796	VDAC1_HUMAN	VDAC1	Voltage-dependent anion-selective channel protein 1	4	130.423	176.546	269.367	266.338	284.844	251.511	107.779	329.316	293.851	234.788	384.583	238.17	257.857	236.489	312.624
LTFDTTFSPNTGK	P45880	VDAC2_HUMAN	VDAC2	Voltage-dependent anion-selective channel protein 2	4	0	0	0	240.83	130.451	54.8054	68.2405	216.283	177.267	159.371	131.141	190.716	238.029	198.559	179.282
LTGmAFR	P04406	G3P_HUMAN	GAPDH	Glyceraldehyde-3-phosphate dehydrogenase	12	1214.26	884.403	0	1381.29	2036.57	366.622	0	0	691.421	0	0	0	0	356.1	106.917
LTLDTIFVPNTGK	Q9Y277	VDAC3_HUMAN	VDAC3	Voltage-dependent anion-selective channel protein 3	1	0	0	0	55.8936	0	26.1351	0	0	61.6962	0	58.2557	0	36.5123	66.051	0
LTLHGLQQYYVK	Q13838	DX39B_HUMAN	DDX39B	Spliceosome RNA helicase DDX39B	5	0	0	0	0	0	131.239	0	140.2	0	90.6665	103.537	0	158.025	0	103.821
LTLLNPK	P53396	ACLY_HUMAN	ACLY	ATP-citrate synthase	5	0	0	66.3116	0	0	0	0	0	0	71.8122	58.3428	89.1578	136.314	127.639	93.9255
LTLSALIDGK	P21796	VDAC1_HUMAN	VDAC1	Voltage-dependent anion-selective channel protein 1	4	135.083	0	99.9088	86.362	0	56.138	0	98.2078	125.351	57.3503	88.8203	87.0795	115.991	0	0
LTLSALVDGK	P45880	VDAC2_HUMAN	VDAC2	Voltage-dependent anion-selective channel protein 2	4	0	83.2019	0	0	36.7755	26.4324	42.1201	0	59.2256	37.9614	69.5759	74.5406	56.5679	87.7504	76.6773
LTNVAATSGDGYR	Q32P28	P3H1_HUMAN	P3H1	Prolyl 3-hydroxylase 1	6	0	48.1304	142.425	123.208	85.0952	0	0	131.207	208.462	213.116	0	109.248	156.34	0	261.543
LTPEELER	P11021	GRP78_HUMAN	HSPA5	78 kDa glucose-regulated protein	20	712.634	0	0	413.304	487.713	0	1436.28	0	609.106	1147.83	1538.25	1451.33	2146.15	842.662	1147.67
LTPEWK	Q15084	PDIA6_HUMAN	PDIA6	Protein disulfide-isomerase A6	7	243.24	204.912	327.975	0	385.244	189.12	0	258.727	317.418	0	263.849	0	0	0	0
LTSLNVK	P26599	PTBP1_HUMAN	PTBP1	Polypyrimidine tract-binding protein 1	1	37.6058	0	297.391	0	0	210.27	0	167.141	238.377	0	178.424	0	143.353	0	93.2068
LTTLELLEVR	Q01082	SPTB2_HUMAN	SPTBN1	Spectrin beta chain, non-erythrocytic 1	3	62.3894	41.7403	65.5054	0	0	97.2079	93.5426	69.5958	0	95.7219	146.728	156.84	47.4869	0	86.3517
LTVADIR	P11413	G6PD_HUMAN	G6PD	Glucose-6-phosphate 1-dehydrogenase	5	84.2733	110.843	134.491	0	116.657	0	0	0	0	0	0	52.6911	0	0	0
LTVDEAVR	Q15149	PLEC_HUMAN	PLEC	Plectin	108	1062.8	575.113	1104.34	889.483	720.337	0	0	0	0	0	1279.62	1926.56	915.039	1480.15	819.844
LTVDELK	Q86V35	CABP7_HUMAN	CABP7	Calcium-binding protein 7	1	0	0	175.696	0	308.195	323.092	0	342.862	0	376.755	0	0	287.102	0	0
LTVEDPVTVEYITR	O14818	PSA7_HUMAN	PSMA7	Proteasome subunit alpha type-7	2	77.9302	78.1864	0	0	0	35.5347	58.3849	0	55.4116	39.6935	0	0	0	0	0
LTVEEAVR	Q15149	PLEC_HUMAN	PLEC	Plectin	108	378	0	0	0	0	420.95	392.498	314.491	348.5	364.862	276.04	340.767	546.421	452.424	312.845
LTVGLTR	P02751	FINC_HUMAN	FN1	Fibronectin	62	0	0	2545.23	0	364.75	1553.96	0	2956.02	0	1837.78	0	0	3908.99	3796.52	2929.44
LTVNEAVK	Q15149	PLEC_HUMAN	PLEC	Plectin	108	355.799	270.225	360.99	412.304	0	278.23	246.335	278.368	425.805	205.284	333.207	319.499	266.482	325.403	278.349
LTVSSLQESGLK	P21333	FLNA_HUMAN	FLNA	Filamin-A	68	222.205	426.319	544.236	347.532	248.389	298.833	665.115	332.853	372.522	164.882	211.34	479.526	337.662	281.563	464.652
LTVTSLQETGLK	Q14315	FLNC_HUMAN	FLNC	Filamin-C	33	0	121.821	0	166.639	0	142.173	185.414	92.6389	186.261	47.9438	27.5459	43.8284	0	0	104.927
LVAIVDPHIK	Q14697	GANAB_HUMAN	GANAB	Neutral alpha-glucosidase AB	17	0	0	0	69.5898	0	0	0	74.8787	0	104.175	0	0	89.6798	102.411	116.481
LVAIVDVIDQNR	P50914	RL14_HUMAN	RPL14	60S ribosomal protein L14	2	106.992	0	109.884	0	0	66.3201	109.335	0	0	72.8067	88.0366	109.386	0	158.159	0
LVDYLDVGFDTTR	P12111	CO6A3_HUMAN	COL6A3	Collagen alpha-3(VI) chain	31	0	19.75	0	0	0	41.0358	48.9845	0	0	0	87.1658	101.905	0	0	66.2288
LVEIDNGK	P02545	LMNA_HUMAN	LMNA	Prelamin-A/C	31	2077.71	1468.15	3371.24	2196.15	2028.69	0	0	0	0	0	0	0	0	0	0
LVFDEYLK	P08133	ANXA6_HUMAN	ANXA6	Annexin A6	10	93.5939	0	155.734	139.13	99.8087	88.0509	0	0	0	31.9695	98.6167	91.3746	97.4621	174.654	87.7338
LVIEEAER	P50991	TCPD_HUMAN	CCT4	T-complex protein 1 subunit delta	4	180.974	72.6693	0	0	0	89.2468	0	0	0	0	92.9566	104.676	0	0	112.114
LVIITAGAR	P00338	LDHA_HUMAN	LDHA	L-lactate dehydrogenase A chain	8	832.377	583.472	1339.8	893.63	650.284	484.16	572.725	494.802	743.792	491.455	734.509	596.81	585.903	662.715	345.241
LVILEGELER	P07951	TPM2_HUMAN	TPM2	Tropomyosin beta chain	4	36.4537	102.985	0	0	32.4551	157.309	81.1509	36.1074	59.4191	50.0157	176.596	133.91	0	46.5303	115.044
LVINGNPITIFQER	P04406	G3P_HUMAN	GAPDH	Glyceraldehyde-3-phosphate dehydrogenase	12	4449.92	2060.26	5020.08	3565.35	2406.05	1436.08	2091.6	1332.01	2164.32	928.627	1344.5	1918.24	1788.44	1782.71	713.148
LVINGNPITIFQERDPSK	P04406	G3P_HUMAN	GAPDH	Glyceraldehyde-3-phosphate dehydrogenase	12	365.314	219.903	925.7	637.212	176.857	113.814	164.204	213.498	245.009	73.7598	120.735	165.292	184.198	342.692	93.7596
LVINSGNGAVEDR	P16070	CD44_HUMAN	CD44	CD44 antigen	4	509.588	483.162	514.932	338.946	584.172	410.358	475.205	292.065	322.086	288.865	246.825	0	260.831	363.951	280.007
LVLEVAQHLGESTVR	P06576	ATPB_HUMAN	ATP5B	ATP synthase subunit beta, mitochondrial	10	84.4028	0	305.069	0	192.326	114.087	142.302	202.21	239.43	109.79	284.138	280.982	519.282	462.039	283.711
LVLSLPVNVR	Q6UVY6	MOXD1_HUMAN	MOXD1	DBH-like monooxygenase protein 1	1	0	25.7965	61.948	43.9313	34.8986	0	0	15.8882	33.905	22.6542	3.29158	0	0	26.6744	0
LVLVGDGGTGK	P62826	RAN_HUMAN	RAN	GTP-binding nuclear protein Ran	2	341.883	156.596	315.178	234.661	340.808	108.244	169.218	131.772	240.568	0	0	158.988	130.068	147.838	0
LVLVNAVYFK	P07093	GDN_HUMAN	SERPINE2	Glia-derived nexin	1	0	0	0	0	0	0	0	63.8313	0	0	23.4372	33.7303	69.9118	84.7778	0
LVPGGGATEIELAK	P50990	TCPQ_HUMAN	CCT8	T-complex protein 1 subunit theta	6	0	0	0	223.658	0	0	0	0	0	0	146.292	360.511	0	0	298.969
LVPLKETIK	P06576	ATPB_HUMAN	ATP5B	ATP synthase subunit beta, mitochondrial	10	100.843	0	0	0	174.296	127.72	102.13	102.949	156.432	114.576	145.726	0	0	203.587	56.886
LVPVGYGIK	P24534	EF1B_HUMAN	EEF1B2	Elongation factor 1-beta	2	140.197	231.438	385.431	312.437	358.74	170.327	191.062	261.737	279.62	133.431	0	0	217.21	0	0
LVPVGYGIR	P29692	EF1D_HUMAN	EEF1D	Elongation factor 1-delta	3	0	155.37	284.851	0	185.035	77.698	123.398	117.097	397.684	0	0	0	119.56	133.99	0
LVPVLSAK	P37837	TALDO_HUMAN	TALDO1	Transaldolase	5	96.2476	67.9882	114.145	0	153.999	0	93.7155	95.6491	127.855	88.4288	107.02	151.852	213.641	206.056	87.0151
LVQAFQFTDK	Q06830	PRDX1_HUMAN	PRDX1	Peroxiredoxin-1	6	295.216	790.223	1414.02	895.297	695.213	255.132	865.687	535.74	508.803	544.496	345.659	914.439	782.79	478.623	683.848
LVQAFQYTDK	Q13162	PRDX4_HUMAN	PRDX4	Peroxiredoxin-4	5	174.048	114.493	0	230.243	272.627	147.23	228.698	260.759	203.225	140.133	340.217	146.102	211.262	247.427	0
LVQDVANNTNEEAGDGTTTATVLAR	P10809	CH60_HUMAN	HSPD1	60 kDa heat shock protein, mitochondrial	12	0	0	0	0	0	266.066	563.273	0	0	333.701	282.092	0	0	0	0
LVQLLVR	P35222	CTNB1_HUMAN	CTNNB1	Catenin beta-1	2	0	0	0	49.7665	14.7053	60.7165	138.729	163.153	73.2977	234.249	69.1405	127.467	163.874	113.349	91.6036
LVQNcLWTLR	P35222	CTNB1_HUMAN	CTNNB1	Catenin beta-1	2	0	0	0	0	0	51.7987	49.5493	73.2156	0	41.235	0	0	0	0	0
LVSIDSK	O75369	FLNB_HUMAN	FLNB	Filamin-B	9	333.21	404.474	0	0	685.655	0	0	0	0	0	0	0	0	0	0
LVSNHSLHETSSVFVDSLTK	P21333	FLNA_HUMAN	FLNA	Filamin-A	68	0	294.077	667.85	524.924	0	210.201	639.179	836.083	546.374	410.485	172.198	340.074	253.395	281.387	0
LVTGIEELR	Q5T9S5	CCD18_HUMAN	CCDC18	Coiled-coil domain-containing protein 18	1	0	0	0	0	0	42.3683	71.4681	186.632	0	51.3832	60.6286	197.366	0	0	150.425
LVTLPVSFAQLK	Q96AG4	LRC59_HUMAN	LRRC59	Leucine-rich repeat-containing protein 59	3	57.1574	36.0672	0	166.889	87.0067	108.552	123.744	147.726	168.728	100.114	142.287	158.156	102.905	121.023	118.25
LVVLGSGGVGK	P61224	RAP1B_HUMAN	RAP1B	Ras-related protein Rap-1b	1	342.789	300.541	348.321	417.722	293.022	221.033	293.308	335.336	994.266	326.739	430.561	268.859	325.171	373.83	254.246
LVVPATQcGSLIGK	Q15365	PCBP1_HUMAN	PCBP1	Poly(rC)-binding protein 1	2	112.106	0	181.199	203.734	0	90.6135	0	0	0	63.3588	0	62.265	73.6691	0	0
LVWVPSDK	P35579	MYH9_HUMAN	MYH9	Myosin-9	41	130.941	149.24	186.445	196.065	118.923	62.0491	152.158	163.604	93.2103	253.352	129.138	374.643	206.305	171.567	198.852
LWDLTTGTTTR	P63244	GBLP_HUMAN	GNB2L1	Guanine nucleotide-binding protein subunit beta-2-like 1	8	234.049	438.691	663.756	795.598	597.67	277.239	286.852	495.328	883.261	195.09	417.934	363.212	742.937	657.687	332.139
LWEEQLAAAK	P14314	GLU2B_HUMAN	PRKCSH	Glucosidase 2 subunit beta	5	172.689	359.836	382.872	336.695	397.954	624.932	561.889	926.138	1401.13	368.011	244.691	389.329	557.153	495.735	310.689
LYAQDADGcPIDIK	Q14315	FLNC_HUMAN	FLNC	Filamin-C	33	136.248	29.3269	0	0	0	171.694	222.3	0	0	57.3503	91.0408	0	0	0	178.232
LYDAYELK	P08758	ANXA5_HUMAN	ANXA5	Annexin A5	8	503.828	560.624	747.061	734.244	808.322	850.441	333.191	0	0	0	363.205	1071.69	0	0	0
LYGPSSVSFADDFVR	P50454	SERPH_HUMAN	SERPINH1	Serpin H1	11	567.13	499.211	502.136	360.37	725.559	482.11	730.243	450.326	566.298	426.812	505.057	686.453	244.473	277.153	351.543
LYLDPGLR	O60568	PLOD3_HUMAN	PLOD3	Procollagen-lysine,2-oxoglutarate 5-dioxygenase 3	1	0	0	0	0	0	68.9168	0	125.375	0	51.4246	0	0	25.1281	22.3581	42.037
LYPEGLAQLAR	P61421	VA0D1_HUMAN	ATP6V0D1	V-type proton ATPase subunit d 1	1	0	0	0	0	0	0	0	0	0	0	30.8085	0	54.9123	0	41.1525
LYQVEYAFK	P60900	PSA6_HUMAN	PSMA6	Proteasome subunit alpha type-6	2	0	0	160.724	0	0	72.9486	0	123.268	0	96.1777	29.0698	138.759	66.1908	0	0
LYSNAYLNDLAGcIK	P00352	AL1A1_HUMAN	ALDH1A1	Retinal dehydrogenase 1	9	175.149	126.893	273.206	190.897	124.835	54.0196	50.604	73.2608	109.013	0	27.9305	60.54	109.646	0	32.4013
LYSVSYLLK	P21333	FLNA_HUMAN	FLNA	Filamin-A	68	305.96	935.116	702.401	479.242	392.633	413.774	278.38	334.584	357.722	158.293	157.743	255.073	276.098	373.389	167.617
LYVHEAVK	Q15149	PLEC_HUMAN	PLEC	Plectin	108	266.801	218.175	355.711	256.919	0	0	50.0219	21.7713	32.9373	0	106.323	111.811	110.538	142.369	71.0384
MALDIEIATYR	P41219	PERI_HUMAN	PRPH	Peripherin	1	0	0	0	0	0	152.184	0	155.552	108.091	51.0931	27.5024	131.277	62.6219	0	0
mALDIEIATYR	P08670	VIME_HUMAN	VIM	Vimentin	45	131.07	684.897	704.097	439.813	238.24	334.197	249.677	363.783	508.689	334.82	369.867	354.345	429.662	660.069	337.391
NADPILISLK	Q9ULV4	COR1C_HUMAN	CORO1C	Coronin-1C	5	59.9622	0	0	169.973	0	109.543	67.0878	96.0254	0	67.5026	105.539	0	0	106.733	106.475
NAGVEGSLIVEK	P10809	CH60_HUMAN	HSPD1	60 kDa heat shock protein, mitochondrial	12	77.4124	104.434	0	139.213	144.048	109.372	0	87.1453	234.42	116.234	283.964	160.2	0	0	150.811
NAVITVPAYFNDSQR	P38646	GRP75_HUMAN	HSPA9	Stress-70 protein, mitochondrial	10	0	0	0	0	75.9157	0	0	113.334	107.692	77.7378	0	0	151.185	222.993	79.6625
NcIVLIDSTPYR	P62241	RS8_HUMAN	RPS8	40S ribosomal protein S8	3	44.0396	0	63.7907	68.4061	52.7321	0	0	0	0	0	0	0	0	0	0
NDLAVVDVR	P19338	NUCL_HUMAN	NCL	Nucleolin	7	69.5158	0	0	0	0	97.1396	134.464	0	0	386.783	216.086	166.885	0	0	373.214
NDNDTFTVK	P21333	FLNA_HUMAN	FLNA	Filamin-A	68	666.031	716.105	0	0	0	388.832	234.577	294.247	0	225.879	0	302.942	165.857	236.312	0
NELESYAYSLK	P11021	GRP78_HUMAN	HSPA5	78 kDa glucose-regulated protein	20	199.033	276.244	156.885	308.352	241.295	509.445	257.285	336.917	258.899	474.88	520.295	485.969	269.059	686.002	649.573
NFINNPLAQADWAAK	P35579	MYH9_HUMAN	MYH9	Myosin-9	41	332.045	174.874	427.788	215.322	248.389	113.916	147.778	222.303	204.933	168.114	166.364	254.657	311.094	197.941	327.164
NFSDNQLQEGK	P37802	TAGL2_HUMAN	TAGLN2	Transgelin-2	2	277.739	254.844	350.049	0	204.741	151.398	128.873	0	0	69.0669	146.554	118.046	0	0	190.726
NFVINVVNR	P12110	CO6A2_HUMAN	COL6A2	Collagen alpha-2(VI) chain	3	63.0108	64.7002	0	168.889	0	152.116	59.2494	96.7779	0	0	248.349	150.19	147.417	129.844	121.512
NGHVGISFVPK	P21333	FLNA_HUMAN	FLNA	Filamin-A	68	174.566	76.4031	313.387	135.816	0	71.2744	0	135.459	259.695	118.389	65.8751	0	0	0	82.7584
NGPVEGAFSVYSDFLLYK	P07858	CATB_HUMAN	CTSB	Cathepsin B	5	109.047	306.894	0	0	121.386	150.168	126.625	143.286	0	42.4326	68.9446	121.925	110.538	127.021	111.616
NIEDVIAQGIGK	P05387	RLA2_HUMAN	RPLP2	60S acidic ribosomal protein P2	1	24.7383	0	0	0	0	19.8174	0	29.2742	0	16.1608	0	0	0	0	19.9405
NIFPSNLVSAAFR	Q15758	AAAT_HUMAN	SLC1A5	Neutral amino acid transporter B(0)	1	0	0	0	0	0	55.3863	0	131.772	0	0	29.8789	0	164.767	0	59.8713
NINLIVQK	P63010	AP2B1_HUMAN	AP2B1	AP-2 complex subunit beta	6	0	0	0	0	0	0	94.2342	146.672	0	245.521	0	0	153.366	162.305	114.657
NIYSEELR	P02545	LMNA_HUMAN	LMNA	Prelamin-A/C	31	0	669.293	0	671.723	0	852.15	745.805	606.631	809.257	757.902	941.757	856.94	567.166	818.757	773.959
NKLNDLEDALQQAK	P04264	K2C1_HUMAN	KRT1	Keratin, type II cytoskeletal 1	27	0	0	0	0	0	95.397	67.8371	0	0	29.6116	0	0	0	0	68.0531
NKPLFFADK	P08133	ANXA6_HUMAN	ANXA6	Annexin A6	10	157.414	138.15	227.522	0	0	76.8096	0	0	0	0	164.666	152.545	180.331	206.762	157.335
NKYEDEINKR	P04264	K2C1_HUMAN	KRT1	Keratin, type II cytoskeletal 1	27	1499.7	1711.96	470.4	1026.17	883.499	1875.14	1097.38	644.559	655.102	628.201	381.144	596.186	818.281	423.58	644.598
NLDIERPTYTNLNR	Q6PEY2	TBA3E_HUMAN	TUBA3E	Tubulin alpha-3E chain	7	1292.58	1457.29	1470.32	1347.11	630.184	562.747	622.464	532.504	1000.98	309.377	340.434	757.876	513.235	671.359	404.449
NLDLDSIIAEVK	O95678	K2C75_HUMAN	KRT75	Keratin, type II cytoskeletal 75	2	52.1854	179.723	0	0	0	65.0217	72.6353	0	0	130.033	0	0	0	0	0
NLEGYVGFANLPNQVYR	Q16181	SEPT7_HUMAN	39326	Septin-7	2	100.455	122.825	221.572	167.055	114.883	43.0517	0	0	0	0	0	0	62.8631	0	0
NLEPEWAAAASEVK	Q15084	PDIA6_HUMAN	PDIA6	Protein disulfide-isomerase A6	7	102.073	164.955	0	0	0	122.082	130.775	101.895	0	90.1278	153.128	169.795	0	120.053	151.862
NLGLYVK	Q14697	GANAB_HUMAN	GANAB	Neutral alpha-glucosidase AB	17	0	0	0	117.372	0	0	76.7706	101.519	131.499	80.3484	103.885	0	118.271	126.845	0
NLGTALAELR	Q9Y490	TLN1_HUMAN	TLN1	Talin-1	16	64.0076	74.3411	119.443	101.284	0	42.6416	47.2842	67.0898	97.5253	0	29.8985	39.9721	112.62	44.8367	56.112
NLILVVR	Q00610	CLH1_HUMAN	CLTC	Clathrin heavy chain 1	24	0	0	0	75.2417	0	0	0	139.297	62.9941	86.1912	53.597	89.712	107.614	0	100.394
NLLSVAYK	P63104	1433Z_HUMAN	YWHAZ	14-3-3 protein zeta/delta	5	859.562	867.128	1931	1372.96	1028.63	909.893	835.14	2016.08	653.394	434.685	498.09	644.194	620.403	609.084	872.363
NLQEAEEWYK	P08670	VIME_HUMAN	VIM	Vimentin	45	3550.87	4709.57	428.939	795.014	369.479	4807.44	11446.4	2505.99	889.636	5415.95	6025.85	4395.54	275.999	879.357	8397.46
NLQNLLILTAIK	Q00610	CLH1_HUMAN	CLTC	Clathrin heavy chain 1	24	196.379	84.5394	0	126.459	149.467	155.225	0	85.4709	0	0	113.507	180.602	254.684	233.313	144.122
NLQPASEYTVSLVAIK	P02751	FINC_HUMAN	FN1	Fibronectin	62	466.481	1035.98	1617.48	1322.11	201.884	447.601	858.77	1532.94	1283.11	501.401	931.743	888.807	1698.23	1826.81	1143.8
NLQYYDISAK	P62826	RAN_HUMAN	RAN	GTP-binding nuclear protein Ran	2	110.811	43.3188	104.74	0	57.0279	0	0	0	0	0	0	0	0	0	0
NLTNPNTVIILIGNK	P61106	RAB14_HUMAN	RAB14	Ras-related protein Rab-14	2	26.0911	0	0	0	0	60.3065	0	94.445	0	103.181	117.077	112.227	0	102.94	73.5261
NLVDNITGQR	Q15149	PLEC_HUMAN	PLEC	Plectin	108	142.656	166.794	283.571	231.41	121.78	106.399	328.119	193.029	262.997	137.16	165.885	404.293	260.038	232.784	151.696
NNLAGAEELFAR	Q00610	CLH1_HUMAN	CLTC	Clathrin heavy chain 1	24	0	225.475	15.0999	0	0	109.338	79.71	105.809	107.499	71.1492	87.8189	128.853	136.909	150.044	99.7302
NNLcPSGSNIISNLFK	P60033	CD81_HUMAN	CD81	CD81 antigen	2	0	0	0	0	0	0	75.7908	296.881	149.715	0	0	0	0	0	0
NNPSKPLHVIK	O75083	WDR1_HUMAN	WDR1	WD repeat-containing protein 1	7	260.781	112.069	300.078	214.738	203.263	61.4682	68.1253	91.2091	0	0	0	0	0	0	77.0642
NNRPSEGPLQTR	Q00610	CLH1_HUMAN	CLTC	Clathrin heavy chain 1	24	479.167	242.695	190.924	347.615	429.089	90.8868	57.3244	197.093	265.274	76.5361	114.857	124.073	280.361	230.138	124.663
NPEPELLVR	Q14697	GANAB_HUMAN	GANAB	Neutral alpha-glucosidase AB	17	335.605	464.381	327.847	573.44	308.786	340.416	304.374	384.779	314.117	509.274	443.666	317.906	667.096	602.027	331.531
NPLIcAR	P98095	FBLN2_HUMAN	FBLN2	Fibulin-2	8	228.289	231.884	337.956	430.393	261.197	148.716	0	423.987	534.647	293.381	371.347	245.305	505.502	471.698	233.349
NPNGPYPYTLK	P14866	HNRPL_HUMAN	HNRNPL	Heterogeneous nuclear ribonucleoprotein L	5	0	84.0935	0	122.207	117.544	147.811	103.629	147.124	172.827	0	129.617	107.377	0	0	110.234
NPPGFAFVEFEDPR	Q16629	SRSF7_HUMAN	SRSF7	Serine/arginine-rich splicing factor 7	3	141.426	0	0	0	0	140.055	191.35	0	0	71.3978	0	167.716	0	0	95.1417
NQLTSNPENTVFDAK	P11021	GRP78_HUMAN	HSPA5	78 kDa glucose-regulated protein	20	340.718	563.41	551.018	579.359	364.849	519.695	1138.88	1060.34	650.434	898.377	673.119	1456.17	502.231	600.528	1013.33
NQVALNPQNTVFDAK	P0DMV8	HS71A_HUMAN	HSPA1A	Heat shock 70 kDa protein 1A	3	124.08	141.828	223.683	223.324	122.864	45.1479	172.907	121.01	77.1231	0	70.3596	119.57	0	0	109.736
NQVAmNPQNTVFDAK	P34931	HS71L_HUMAN	HSPA1L	Heat shock 70 kDa protein 1-like	2	155.278	199.228	320.809	210.82	174.493	246.385	235.73	190.32	0	288.906	230.585	0	196.788	169.626	231.082
NQVAmNPTNTVFDAK	P11142	HSP7C_HUMAN	HSPA8	Heat shock cognate 71 kDa protein	18	129.711	143.555	316.458	274.424	186.021	101.206	131.236	218.089	272.219	118.969	226.797	161.482	190.542	279.711	197.36
NSITLTNLTPGTEYVVSIVALNGR	P02751	FINC_HUMAN	FN1	Fibronectin	62	0	0	0	0	0	0	0	0	0	0	150.809	0	322.792	384.151	345.186
NSNLVGAAHEELQQSR	P02545	LMNA_HUMAN	LMNA	Prelamin-A/C	31	781.891	577.899	748.213	1037.84	523.084	704.886	791.913	963.264	1346.86	951.004	1471.63	1109.1	1022.11	1078.8	812.104
NSRPEANEALER	Q9Y696	CLIC4_HUMAN	CLIC4	Chloride intracellular channel protein 4	2	345.443	0	0	0	0	75.9213	59.5472	66.0363	0	42.8124	0	100.311	0	0	20.0124
NSSYFVEWIPNNVK	P07437	TBB5_HUMAN	TUBB	Tubulin beta chain	11	817.49	576.785	863.637	583.527	615.799	208.083	272.501	208.08	350.549	99.7414	151.082	306.06	220.383	294.266	124.829
NSTFSEIFK	P29401	TKT_HUMAN	TKT	Transketolase	12	40.1496	55.8395	100.235	138.213	63.4716	0	0	79.8456	75.5178	0	61.6953	60.6855	135.224	0	0
NSYLEVLLK	Q15084	PDIA6_HUMAN	PDIA6	Protein disulfide-isomerase A6	7	82.461	65.8148	121.234	123.791	96.242	86.24	70.2578	143.06	130.929	70.3204	120.865	129.944	163.279	142.546	80.934
NTFAEVTGLSPGVTYYFK	P02751	FINC_HUMAN	FN1	Fibronectin	62	0	436.573	1467.76	2618.37	288.687	778.688	1113.38	1747.42	0	1295.35	931.307	1481.81	3161.5	1197	1034.34
NTGIIcTIGPASR	P14618	KPYM_HUMAN	PKM	Pyruvate kinase PKM	17	832.377	844.836	1929.72	1373.79	989.22	242.08	712.376	487.652	591.687	265.328	238.378	409.696	449.093	557.393	526.126
NTNPNFVR	P35579	MYH9_HUMAN	MYH9	Myosin-9	41	800.014	500.66	717.629	748.915	885.174	0	0	117.943	324.705	141.594	214.214	220.366	389.313	362.451	243.687
NVDGVNYASITR	Q9UBR2	CATZ_HUMAN	CTSZ	Cathepsin Z	2	0	0	0	121.374	0	117.709	0	0	0	0	73.538	0	146.624	69.8616	0
NVLVTLYER	P09486	SPRC_HUMAN	SPARC	SPARC	3	0	0	0	0	0	0	0	0	0	0	339.825	177.605	0	0	135.443
NVNIQNFHISWK	P12814	ACTN1_HUMAN	ACTN1	Alpha-actinin-1	16	0	123.772	117.51	114.121	0	46.0926	0	136.964	0	68.4142	0	0	126.499	0	56.0568
NVNVQNFHISWK	O43707	ACTN4_HUMAN	ACTN4	Alpha-actinin-4	28	0	43.9471	163.54	254.835	0	318.104	0	0	0	37.3771	0	316.936	175.176	255.63	0
NVQALEIELQSQLALK	P13645	K1C10_HUMAN	KRT10	Keratin, type I cytoskeletal 10	20	0	0	0	0	0	131	177.057	129.928	0	0	0	0	0	0	0
NVQDAIADAEQR	P35908	K22E_HUMAN	KRT2	Keratin, type II cytoskeletal 2 epidermal	17	649.202	720.563	0	637.99	754.066	865.475	380.568	0	0	217.384	0	0	0	0	0
NWQWWR	P35579	MYH9_HUMAN	MYH9	Myosin-9	41	0	0	74.4246	65.4634	0	16.9644	29.1578	68.1058	0	43.7586	37.5832	0	95.4793	85.9421	66.9475
NYYEQWGK	P22626	ROA2_HUMAN	HNRNPA2B1	Heterogeneous nuclear ribonucleoproteins A2/B1	7	164.598	0	0	0	0	288.309	227.833	0	0	270.839	261.628	104.069	0	0	0
QAASSLQQASLK	P38646	GRP75_HUMAN	HSPA9	Stress-70 protein, mitochondrial	10	250.619	0	165.16	0	127.167	212.559	265.758	0	0	234.995	280.437	247.799	260.831	404.968	325.45
QAFQIGSPWR	P00352	AL1A1_HUMAN	ALDH1A1	Retinal dehydrogenase 1	9	0	553.881	517.107	362.37	195.184	0	0	0	0	0	0	0	0	0	0
QAGPASVPLR	P30101	PDIA3_HUMAN	PDIA3	Protein disulfide-isomerase A3	15	579.428	353.817	425.868	469.072	811.968	619.466	599.41	582.474	667.512	614.112	661.798	416.208	535.739	554.659	580.469
QASNGVLIR	P15144	AMPN_HUMAN	ANPEP	Aminopeptidase N	18	567.647	350.209	552.938	765.921	281.593	550.446	0	569.793	583.945	374.89	331.944	264.217	618.618	519.993	326.279
QASPNIVIALAGNK	P51148	RAB5C_HUMAN	RAB5C	Ras-related protein Rab-5C	2	60.37	151.58	137.563	118.123	79.9258	45.0676	51.555	88.4999	99.6201	59.7537	59.0829	74.7484	133.241	0	137.212
QAVTNPNNTFYATK	P38646	GRP75_HUMAN	HSPA9	Stress-70 protein, mitochondrial	10	0	0	0	208.569	0	166.603	191.754	211.692	391.763	191.112	308.912	204.432	181.323	228.638	245.069
QccDccGLGLR	P98095	FBLN2_HUMAN	FBLN2	Fibulin-2	8	51.6579	0	180.559	46.0382	0	0	0	0	0	89.4648	0	0	0	0	0
QDGHLWcSTTSNYEQDQK	P02751	FINC_HUMAN	FN1	Fibronectin	62	0	0	0	0	0	0	232.848	0	0	164.716	262.934	356.562	0	0	459.677
QDIAFAYQR	P07355	ANXA2_HUMAN	ANXA2	Annexin A2	18	2482.89	1732.03	2556.75	2780.09	2532.17	3305.75	1688.15	2103.38	1572.29	2780.49	2969.82	2955.3	3244.77	3068.79	2769.67
QDVDNASLAR	P08670	VIME_HUMAN	VIM	Vimentin	45	42233.7	31804	16481.9	17622.5	37805.1	32104.2	15077.5	19476	16861.4	18096	33486.1	14499.4	10042.6	15533.6	21704
QEISAAFK	P08758	ANXA5_HUMAN	ANXA5	Annexin A5	8	981.894	610.222	0	939.479	915.422	441.792	117.75	541.234	0	303.161	505.057	1054.38	0	0	305.216
QESTEYR	P08670	VIME_HUMAN	VIM	Vimentin	45	39.6123	14.3151	0	0	40.9383	65.6709	0	0	0	0	63.8287	0	0	0	0
QEYDEAGPSIVHR	P68133	ACTS_HUMAN	ACTA1	Actin, alpha skeletal muscle	2	0	0	0	0	0	364.572	384.372	300.192	0	520.876	199.323	180.74	0	195.824	427.17
QEYDESGPSIVHR	P60709	ACTB_HUMAN	ACTB	Actin, cytoplasmic 1	16	14077.9	12471.9	3803.13	3208.57	9852.79	24881.1	16835.4	9421.93	7539.25	19169.2	15800.4	12566.6	4873.6	10197	18376
QEYEQLIAK	P35527	K1C9_HUMAN	KRT9	Keratin, type I cytoskeletal 9	10	250.749	512.865	0	0	0	345.438	0	0	0	244.236	192.4	214.477	248.24	0	145.947
QFASQANVVGPWIQTK	O43707	ACTN4_HUMAN	ACTN4	Alpha-actinin-4	28	128.416	0	341.539	0	170.158	125.294	139.19	232.162	0	143.044	143.767	151.229	247.15	0	0
QFFPTDEDEIGAAK	O15460	P4HA2_HUMAN	P4HA2	Prolyl 4-hydroxylase subunit alpha-2	4	0	0	0	0	0	45.3067	47.0652	0	0	46.7836	73.3203	0	0	0	0
QFGAQANVIGPWIQTK	P12814	ACTN1_HUMAN	ACTN1	Alpha-actinin-1	16	0	277.414	673.481	315.188	642.993	110.021	220.456	426.922	244.553	185.56	169.194	0	331.318	259.776	0
QFGVAPFTIAR	P12111	CO6A3_HUMAN	COL6A3	Collagen alpha-3(VI) chain	31	0	0	0	0	0	79.5772	69.7391	86.6938	103.07	60.6239	103.711	85.6247	0	130.726	75.4057
QFLPFLQR	Q7KZF4	SND1_HUMAN	SND1	Staphylococcal nuclease domain-containing protein 1	3	81.6843	67.9882	98.3637	0	58.3975	25.5542	31.4287	65.0805	0	34.5221	0	36.6191	0	60.5908	37.2938
QGGLGPIR	Q13162	PRDX4_HUMAN	PRDX4	Peroxiredoxin-4	5	0	139.766	0	145.215	117.839	0	0	0	0	0	0	0	0	0	0
QGLQSQIAQVLEGR	P48681	NEST_HUMAN	NES	Nestin	4	0	0	0	0	0	0	0	0	0	0	47.6321	75.7876	108.456	96.5008	60.4794
QGSVTTFLAK	P98095	FBLN2_HUMAN	FBLN2	Fibulin-2	8	79.8719	0	0	235.578	0	99.1897	116.193	212.821	285.995	196.126	201.718	391.892	302.469	239.047	275.253
QGVDADINGLR	P35527	K1C9_HUMAN	KRT9	Keratin, type I cytoskeletal 9	10	325.507	552.877	0	375.041	260.212	503.978	385.063	215.38	236.242	171.719	414.059	255.281	342.024	44.4574	208.084
QIDNPDYK	P27797	CALR_HUMAN	CALR	Calreticulin	7	0	834.805	420.366	446.315	0	775.613	0	126.127	117.836	85.1552	185.652	121.51	90.6613	0	98.4034
QIFHPEQLITGK	Q6PEY2	TBA3E_HUMAN	TUBA3E	Tubulin alpha-3E chain	7	625.966	0	2596.41	2309.1	0	588.373	830.529	0	0	0	539.017	1160.37	395.955	0	0
QIFLGGVDK	P12236	ADT3_HUMAN	SLC25A6	ADP/ATP translocase 3	6	0	0	0	0	0	0	0	0	0	0	106.671	160.096	265.664	0	329.375
QIGENLIVPGGVK	Q16555	DPYL2_HUMAN	DPYSL2	Dihydropyrimidinase-related protein 2	5	164.534	252.113	691.908	592.864	299.032	72.1628	103.514	142.157	248.652	0	70.8821	197.089	0	323.463	0
QINVGNALEYVSR	P12111	CO6A3_HUMAN	COL6A3	Collagen alpha-3(VI) chain	31	0	0	0	85.3617	0	77.2196	64.2637	104.303	93.0965	70.8176	122.955	80.6369	173.59	142.546	88.0655
QINWTVLYR	P83731	RL24_HUMAN	RPL24	60S ribosomal protein L24	1	48.4216	39.5892	52.9776	44.1772	24.3659	0	0	0	0	0	0	0	0	0	0
QISNLQQSISDAEQR	P04264	K2C1_HUMAN	KRT1	Keratin, type II cytoskeletal 1	27	366.22	687.683	533.231	840.279	441.897	359.447	1016.12	293.946	490.7	582.619	230.367	432.696	715.674	300.352	421.531
QITLNDLPVGR	Q13162	PRDX4_HUMAN	PRDX4	Peroxiredoxin-4	5	0	121.264	0	0	146.708	72.3336	128.7	138.996	406.906	88.8846	132.403	183.165	346.981	266.039	195.867
QITVNDLPVGR	P32119	PRDX2_HUMAN	PRDX2	Peroxiredoxin-2	4	535.026	792.452	1475.44	1020.34	764.576	261.658	750.992	809.744	431.042	354.254	282.527	653.477	314.167	472.713	594.29
QKDYETATLSEIK	P12814	ACTN1_HUMAN	ACTN1	Alpha-actinin-1	16	87.9627	81.4743	0	0	0	112.754	104.767	0	0	164.551	0	139.729	0	119.016	186.856
QLAEEDLAQQR	Q15149	PLEC_HUMAN	PLEC	Plectin	108	0	0	0	0	0	30.2387	51.0075	133.201	0	36.6727	469.79	249.161	0	0	198.834
QLALWNPK	Q9ULV4	COR1C_HUMAN	CORO1C	Coronin-1C	5	121.038	221.909	358.559	397.299	186.612	245.155	378.608	254.287	279.164	220.285	160.312	212.676	284.723	262.069	364.424
QLAPIWDK	P07237	PDIA1_HUMAN	P4HB	Protein disulfide-isomerase	19	238.71	301.767	429.835	427.642	429.68	609.557	765.401	982.078	576.772	328.48	280.524	715.618	487.657	385.297	891.712
QLASGLLLVTGPLVLNR	Q02878	RL6_HUMAN	RPL6	60S ribosomal protein L6	4	0	0	0	0	0	0	0	0	0	0	39.1796	62.3389	171.805	0	53.4364
QLDAGEEATTTK	O15460	P4HA2_HUMAN	P4HA2	Prolyl 4-hydroxylase subunit alpha-2	4	0	0	0	0	0	292.615	0	132.524	0	158.293	324.281	122.756	0	0	145.007
QLEEEQQALQK	P07951	TPM2_HUMAN	TPM2	Tropomyosin beta chain	4	0	0	0	0	0	194.792	202.474	0	0	301.379	0	295.876	0	0	282.053
QLEPVYNSLAK	P13667	PDIA4_HUMAN	PDIA4	Protein disulfide-isomerase A4	10	114.953	0	0	0	109.464	0	48.6675	83.3825	0	109.562	0	0	0	0	151.309
QLFHPEQLITGK	Q6PEY2	TBA3E_HUMAN	TUBA3E	Tubulin alpha-3E chain	7	0	1249.98	0	0	1857.25	0	0	401.786	2165.46	418.524	0	0	0	562.774	416.39
QLGTVQQVISER	P12111	CO6A3_HUMAN	COL6A3	Collagen alpha-3(VI) chain	31	0	0	0	125.708	0	89.5543	214.865	316.146	0	169.689	172.764	352.405	316.249	197.677	280.173
QLIVGVNK	P68104	EF1A1_HUMAN	EEF1A1	Elongation factor 1-alpha 1	10	2474.48	2457.05	2796.04	2129.87	3477.05	1313.76	1578.06	1435.11	0	0	0	0	1023.1	2162.01	0
QLLEEELAR	Q15149	PLEC_HUMAN	PLEC	Plectin	108	84.7264	178.441	0	0	0	228.823	372.902	0	0	0	238.77	222.929	0	0	408.429
QLLLESQSQLDAAK	Q9P2E9	RRBP1_HUMAN	RRBP1	Ribosome-binding protein 1	7	0	0	62.7126	101.284	73.4328	83.9166	0	242.547	0	218.461	0	0	119.362	112.114	34.2062
QLLLTADDR	P04075	ALDOA_HUMAN	ALDOA	Fructose-bisphosphate aldolase A	7	231.072	261.977	226.626	154.968	229.767	139.61	156.942	114.162	116.242	88.7603	232.5	139.223	0	82.1932	97.6847
QLLQANPILEAFGNAK	P35579	MYH9_HUMAN	MYH9	Myosin-9	41	849.853	781.306	1737.13	1131.63	1337.52	256.943	433.247	226.819	648.271	573.503	420.329	668.787	968.871	993.234	438.337
QLPLVKPYLR	Q00610	CLH1_HUMAN	CLTC	Clathrin heavy chain 1	24	0	0	0	0	0	0	0	220.046	0	0	0	162.521	0	105.763	48.9944
QLQLAQEAAQK	Q15149	PLEC_HUMAN	PLEC	Plectin	108	286.154	0	360.478	250.917	0	242.388	321.088	334.509	302.845	159.246	561.658	487.146	483.593	413.701	370.727
QLSSGVSEIR	P04792	HSPB1_HUMAN	HSPB1	Heat shock protein beta-1	9	806.487	294.049	1106.39	0	0	358.08	0	0	0	0	0	0	0	0	0
QLVEQVEQIQK	Q9BVK6	TMED9_HUMAN	TMED9	Transmembrane emp24 domain-containing protein 9	2	145.31	124.441	0	148.633	0	194.279	164.78	152.993	0	0	209.686	189.33	209.279	229.961	635.199
QNGDDPLLTYR	P02545	LMNA_HUMAN	LMNA	Prelamin-A/C	31	341.171	545.243	291.761	343.197	294.5	267.501	821.307	459.808	243.301	365.442	472.838	653.893	609.869	0	238.158
QPDSGISSIR	P04843	RPN1_HUMAN	RPN1	Dolichyl-diphosphooligosaccharide--protein glycosyltransferase subunit 1	7	641.824	322.526	0	438.229	785.957	0	579.238	576.303	709.637	668.396	536.405	511.947	0	646.308	527.066
QPGITFIAAK	P07339	CATD_HUMAN	CTSD	Cathepsin D	6	146.669	173.593	274.357	281.76	283.563	230.941	322.644	342.26	334.724	150.793	204.635	351.643	179.141	301.499	317.434
QPLALNVAYR	Q12905	ILF2_HUMAN	ILF2	Interleukin enhancer-binding factor 2	4	0	0	0	0	85.601	0	0	261.963	0	192.604	90.6925	173.328	141.172	0	86.1859
QPSSQDALQGR	Q13308	PTK7_HUMAN	PTK7	Inactive tyrosine-protein kinase 7	4	0	0	103.485	155.718	0	204.495	0	155.326	146.413	0	0	86.8024	131.555	126.492	0
QPVLSQTEAR	P28070	PSB4_HUMAN	PSMB4	Proteasome subunit beta type-4	2	253.985	0	177.744	163.846	251.147	103.768	0	59.4308	0	5.0513	136.322	0	129.672	167.333	0
QQGLASYDYVR	Q15149	PLEC_HUMAN	PLEC	Plectin	108	105.05	191.816	302.382	260.003	0	0	239.822	248.718	0	0	249.045	0	0	269.743	211.18
QQHQEQQALQQSTTAK	Q15075	EEA1_HUMAN	EEA1	Early endosome antigen 1	3	50.2274	0	0	0	0	42.4366	32.9157	70.9504	109.864	45.7476	45.6293	40.1314	54.3472	65.0674	42.8497
QQYESVAAK	P08670	VIME_HUMAN	VIM	Vimentin	45	1479.64	4915.77	2070.48	1618.87	7259.53	1359.89	246.68	456.346	646.563	404.394	821.153	435.744	586.993	501.469	362.489
QREELGQGLQGVEQK	Q07065	CKAP4_HUMAN	CKAP4	Cytoskeleton-associated protein 4	18	0	0	0	0	0	102.162	0	0	0	384.255	96.6139	0	0	172.78	310.468
QRYEILTPNSIPK	P35579	MYH9_HUMAN	MYH9	Myosin-9	41	85.6973	0	0	0	0	121.672	0	249.771	0	177.065	0	0	0	0	0
QSGVVPFIFQAK	P12111	CO6A3_HUMAN	COL6A3	Collagen alpha-3(VI) chain	31	0	0	95.6156	116.289	0	51.0128	59.4223	129.439	141.404	53.7037	97.9636	113.612	165.064	144.487	94.5889
QSLEASLAETEGR	P13645	K1C10_HUMAN	KRT10	Keratin, type I cytoskeletal 10	20	264.6	573.998	0	195.732	166.216	314.311	629.381	145.995	155.977	329.971	212.646	355.315	125.508	144.839	197.304
QSLGELIGTLNAAK	P60174	TPIS_HUMAN	TPI1	Triosephosphate isomerase	9	77.736	48.5001	154.07	78.4344	94.6163	24.2456	0	0	55.9922	0	0	0	0	51.0466	25.8724
QSVEADINGLR	P13645	K1C10_HUMAN	KRT10	Keratin, type I cytoskeletal 10	20	130.358	594.06	243.774	350.867	428.104	495.094	0	0	0	0	0	0	0	0	0
QSVEADINGLRR	P13645	K1C10_HUMAN	KRT10	Keratin, type I cytoskeletal 10	20	151.783	483.05	391.062	338.279	503.379	426.758	505.522	0	522.579	213.323	0	0	728.462	0	268.73
QTESLESLLSK	Q07065	CKAP4_HUMAN	CKAP4	Cytoskeleton-associated protein 4	18	89.6456	176.435	0	169.64	121.288	129.462	126.337	177.527	145.161	120.295	189.004	161.828	0	0	0
QTLENERGELANEVK	P35579	MYH9_HUMAN	MYH9	Myosin-9	41	0	0	0	0	0	183.995	0	0	0	0	147.773	40.6025	0	0	219.915
QTLSIYQALK	Q15149	PLEC_HUMAN	PLEC	Plectin	108	53.3278	0	85.0969	96.6988	0	46.6051	61.0361	108.367	0	95.5147	155.087	116.66	0	0	96.4685
QTNLENLDQAFSVAER	Q15149	PLEC_HUMAN	PLEC	Plectin	108	0	0	0	0	0	62.4591	75.3297	84.2856	0	94.4788	108.718	0	0	0	0
QTQVSVLPEGGETPLFK	P06396	GELS_HUMAN	GSN	Gelsolin	5	115.536	113.964	161.876	136.212	0	0	82.1884	0	0	0	0	0	0	0	0
QTVAVGVIK	P68104	EF1A1_HUMAN	EEF1A1	Elongation factor 1-alpha 1	10	2599.4	1108.43	2197.16	1186.23	1616.84	706.936	770.012	1104.64	1671.19	413.8	507.234	683.543	386.537	724.02	409.977
QVATALQNLQTK	P18206	VINC_HUMAN	VCL	Vinculin	7	117.219	60.4649	0	0	249.177	0	0	0	0	56.19	0	0	0	0	0
QVDQLTNDK	P08670	VIME_HUMAN	VIM	Vimentin	45	1010.37	3280.71	911.752	901.966	4721.45	1531.07	226.969	293.57	346.906	207.936	818.54	352.405	797.313	289.326	276.58
QVDQLTNDKAR	P08670	VIME_HUMAN	VIM	Vimentin	45	146.799	99.0286	224.451	170.39	302.283	0	0	39.9153	0	0	75.4537	0	0	103.557	0
QVEEEILALK	Q15149	PLEC_HUMAN	PLEC	Plectin	108	0	0	0	0	0	39.1565	0	0	0	57.2674	99.9229	122.964	0	174.742	0
QVHPDTGISSK	P06899	H2B1J_HUMAN	HIST1H2BJ	Histone H2B type 1-J	4	217.803	417.904	219.972	127.542	335.389	216.591	0	0	33.6659	0	246.085	62.8122	0	0	0
QVLDNLTmEK	P35527	K1C9_HUMAN	KRT9	Keratin, type I cytoskeletal 9	10	256.121	483.106	232.641	326.442	147.102	510.47	292.846	178.053	229.525	172.548	150.907	153.03	470.11	156.13	157.39
QVLLGDQIPK	P28072	PSB6_HUMAN	PSMB6	Proteasome subunit beta type-6	3	0	0	0	0	0	0	137.807	152.542	0	97.338	0	0	91.6824	40.3182	49.948
QVQSLTcEVDALK	P08670	VIME_HUMAN	VIM	Vimentin	45	2956.69	8141.86	7686.87	9144.7	4376.61	11128.5	6945.09	7322.31	13047.4	10678.6	8167.99	6842.36	12659.9	4623.04	13135.2
QVQSLTcEVDALKGTNESLER	P08670	VIME_HUMAN	VIM	Vimentin	45	297.546	487.787	109.078	458.152	0	1073.9	249.735	391.853	561.858	212.453	522.037	757.876	82.0165	463.98	723.099
QVQVALETAQR	Q15149	PLEC_HUMAN	PLEC	Plectin	108	203.175	214.386	368.924	262.337	0	316.43	319.993	292.892	345.426	0	284.007	223.345	240.508	322.404	327.993
QVTPLFIHFR	P15144	AMPN_HUMAN	ANPEP	Aminopeptidase N	18	52.4864	198.503	175.824	167.055	0	96.7296	50.3677	126.278	191.84	48.4411	79.7206	182.541	449.093	163.099	128.809
QVTQEEGQQLAR	P62070	RRAS2_HUMAN	RRAS2	Ras-related protein R-Ras2	1	261.364	119.857	209.735	0	288.292	0	0	179.408	0	0	0	0	0	0	254.08
QVVESAYEVIK	P00338	LDHA_HUMAN	LDHA	L-lactate dehydrogenase A chain	8	565.123	466.276	488.443	581.61	420.517	210.27	0	487.427	258.557	265.949	224.01	0	0	410.613	0
QVVNIPSFIVR	P46781	RS9_HUMAN	RPS9	40S ribosomal protein S9	5	101.426	60.6878	157.141	0	0	50.5345	0	0	0	0	0	0	0	0	0
QWLQEIDR	Q9H0U4	RAB1B_HUMAN	RAB1B	Ras-related protein Rab-1B	5	71.3281	0	0	0	0	172.343	156.538	96.3264	0	157.506	157.787	99.6184	0	207.203	239.596
QYASLTGTQALPPLFSLGYHQSR	Q14697	GANAB_HUMAN	GANAB	Neutral alpha-glucosidase AB	17	0	0	0	0	0	0	0	0	0	0	34.251	54.4969	233.965	0	0
QYNVGPSVSK	P02751	FINC_HUMAN	FN1	Fibronectin	62	1809.74	1639.52	2170.29	2630.04	576.092	2137.89	1753.85	2725.74	3818.58	2298.98	2945.44	2376.16	5007.44	4122.01	2795.65
RAEDGSVIDYELIDQDAR	P07355	ANXA2_HUMAN	ANXA2	Annexin A2	18	53.1919	82.2545	0	0	0	122.39	227.257	0	0	0	95.3512	291.651	0	0	72.5863
RAEFTVETR	P21333	FLNA_HUMAN	FLNA	Filamin-A	68	0	0	0	368.456	0	190.418	0	0	0	0	83.8568	202.285	184.594	257.747	0
RDHALLEEQSK	O43707	ACTN4_HUMAN	ACTN4	Alpha-actinin-4	28	287.837	189.085	175.184	234.578	173.705	188.266	58.0967	154.348	134.686	262.22	125.35	206.372	88.6884	166.892	167.175
RDQALTEEHAR	P12814	ACTN1_HUMAN	ACTN1	Alpha-actinin-1	16	54.933	9.2397	0	0	187.301	36.0472	0	0	0	0	38.6543	0	0	0	0
RGDLPFVVPR	P35579	MYH9_HUMAN	MYH9	Myosin-9	41	63.1856	0	0	0	81.6008	60.1357	305.411	172.71	0	239.885	79.8947	289.919	0	0	279.952
RISGLIYEETR	P62805	H4_HUMAN	HIST1H4A	Histone H4	8	202.075	180.782	0	0	0	280.348	342.817	253.007	0	267.731	478.498	707.997	205.116	585.179	0
RLEEELR	Q07065	CKAP4_HUMAN	CKAP4	Cytoskeleton-associated protein 4	18	615.868	390.932	0	307.019	0	361.839	146.049	197.845	0	263.256	359.809	295.253	0	186.121	0
RLTVSSLQESGLK	P21333	FLNA_HUMAN	FLNA	Filamin-A	68	0	0	307.5	254.251	0	122.356	155.155	169.098	0	0	114.03	0	0	218.582	105.203
RPGGEPSPEGTTGQSYNQYSQR	P02751	FINC_HUMAN	FN1	Fibronectin	62	1816.21	1674.63	2307.21	2415.8	1192.19	1836.19	2493.32	3047.08	3086.52	2084.33	2139.52	2270.86	3257.66	3761.24	2506.52
RPPLcYHNGVQYR	P07996	TSP1_HUMAN	THBS1	Thrombospondin-1	4	0	0	0	0	0	108.176	0	0	0	0	113.768	0	155.15	0	129.915
RQVDQLTNDK	P08670	VIME_HUMAN	VIM	Vimentin	45	375.799	942.918	226.115	553.767	1102.53	485.869	0	0	0	0	427.948	0	0	0	0
RQVDQLTNDKAR	P08670	VIME_HUMAN	VIM	Vimentin	45	85.762	36.552	0	71.157	104.637	44.3842	0	0	0	0	52.552	0	0	0	0
RQVQSLTcEVDALK	P08670	VIME_HUMAN	VIM	Vimentin	45	0	327.625	322.472	401.467	304.451	404.891	327.428	429.405	374.572	571.845	412.884	383.441	400.416	343.663	356.906
SADTLWGIQK	P00338	LDHA_HUMAN	LDHA	L-lactate dehydrogenase A chain	8	318.582	0	384.152	0	195.184	51.6278	235.73	0	0	80.97	109.763	0	158.025	0	0
SAEPLALGR	P98160	PGBM_HUMAN	HSPG2	Basement membrane-specific heparan sulfate proteoglycan core protein	4	0	0	0	0	0	81.9007	113.196	101.067	95.5784	0	0	0	0	0	0
SAINEVVTR	P62899	RL31_HUMAN	RPL31	60S ribosomal protein L31	1	193.143	299.371	357.407	238.329	494.314	383.706	306.045	229.227	232.143	257.62	249.394	277.241	181.025	245.398	198.161
SALDQYR	Q15149	PLEC_HUMAN	PLEC	Plectin	108	225.376	186.8	0	238.496	262.38	203.539	177.345	177.602	0	218.71	188.917	215.17	201.745	287.209	161.315
SALQSINEWAAQTTDGK	P50454	SERPH_HUMAN	SERPINH1	Serpin H1	11	69.5158	74.3969	0	49.8332	0	91.2627	79.71	63.4851	62.4134	51.839	13.2469	84.3085	0	0	0
SALQSINEWAAQTTDGKLPEVTK	P50454	SERPH_HUMAN	SERPINH1	Serpin H1	11	298.063	182.286	0	0	0	190.657	264.547	221.25	0	0	172.634	310.701	0	0	0
SALSGHLETVILGLLK	A6NMY6	AXA2L_HUMAN	ANXA2P2	Putative annexin A2-like protein	3	0	341.223	1162.05	687.478	81.4628	219.529	167.201	207.629	455.293	162.064	510.379	879.108	1242.19	1563.95	217.759
ScLLLR	Q9H0U4	RAB1B_HUMAN	RAB1B	Ras-related protein Rab-1B	5	0	0	0	0	0	75.7504	0	154.198	0	0	0	120.47	163.081	0	126.211
ScNcLLLK	P06733	ENOA_HUMAN	ENO1	Alpha-enolase	12	400.978	386.418	650.319	481.076	314.796	238.014	0	0	353.395	96.5507	197.625	75.9954	0	0	0
SDEGQLSPATR	Q15149	PLEC_HUMAN	PLEC	Plectin	108	400.654	86.2391	0	0	0	45.9047	98.384	178.956	146.755	0	289.885	210.044	322.717	0	184.147
SDPVVSYR	P13639	EF2_HUMAN	EEF2	Elongation factor 2	10	438.907	193.655	234.176	205.652	242.181	0	0	0	0	0	0	0	0	0	0
SDTFINLR	P17655	CAN2_HUMAN	CAPN2	Calpain-2 catalytic subunit	1	0	0	214.598	168.056	90.9658	0	0	0	0	0	0	0	0	0	0
SEDLLDYGPFR	P04843	RPN1_HUMAN	RPN1	Dolichyl-diphosphooligosaccharide--protein glycosyltransferase subunit 1	7	56.4605	12.1529	0	0	0	0	0	0	0	0	52.4214	53.5224	0	0	54.6194
SEGTYccGPVPVR	P21980	TGM2_HUMAN	TGM2	Protein-glutamine gamma-glutamyltransferase 2	6	0	0	0	0	0	0	76.4536	172.936	0	124.646	86.9046	0	207.396	245.133	0
SEIDLFNIR	P08758	ANXA5_HUMAN	ANXA5	Annexin A5	8	622.147	237.067	443.591	0	0	210.236	148.181	232.783	154.155	95.1004	200.804	257.983	361.108	309.879	150.425
SEIDLLNIR	P08133	ANXA6_HUMAN	ANXA6	Annexin A6	10	95.6004	80.9728	155.222	113.538	83.4728	28.4483	44.4716	0	0	21.3075	74.2346	88.8807	58.1045	90.4143	48.2619
SEISGDLAR	P08133	ANXA6_HUMAN	ANXA6	Annexin A6	10	273.273	200.454	0	0	221.688	0	0	0	0	0	201.849	193.21	103.698	0	0
SEITELR	P13645	K1C10_HUMAN	KRT10	Keratin, type I cytoskeletal 10	20	509.588	588.488	0	0	526.927	558.647	540.218	227.646	0	276.516	277.041	232.242	5.52295	237.812	237.44
SELELTLGK	Q15149	PLEC_HUMAN	PLEC	Plectin	108	0	0	0	0	0	97.2079	110.142	0	0	0	92.347	163.837	0	0	142.574
SEPIPESNDGPVK	P30101	PDIA3_HUMAN	PDIA3	Protein disulfide-isomerase A3	15	686.743	0	0	0	0	0	0	0	0	788.566	1042.33	731.551	0	383.092	893.37
SESPKEPEQLR	P09651	ROA1_HUMAN	HNRNPA1	Heterogeneous nuclear ribonucleoprotein A1	5	379.683	0	0	148.216	0	296.749	105.012	132.9	146.755	139.563	175.856	142.431	0	0	106.419
SEVATLTAAGK	P36542	ATPG_HUMAN	ATP5C1	ATP synthase subunit gamma, mitochondrial	1	0	0	0	0	0	0	0	33.6202	0	74.0498	112.157	87.0968	66.1247	0	98.7351
SFVLNLGK	P09382	LEG1_HUMAN	LGALS1	Galectin-1	7	866.682	1022.61	1841.42	1708.07	736.397	1143.6	1178.65	1693.99	2796.2	978.353	2727.74	1863.52	1541.59	3790.35	2067.58
SGAQASSTPLSPTR	P02545	LMNA_HUMAN	LMNA	Prelamin-A/C	31	2539.2	2192.9	1961.71	2251.58	2424.77	1441.55	1243.78	1490.05	1949.14	1397.29	1541.73	1542.08	1407.75	1845.33	0
SGDRGETGPAGPTGPVGPVGAR	P02452	CO1A1_HUMAN	COL1A1	Collagen alpha-1(I) chain	24	492.824	287.947	0	423.724	197.253	337.17	0	539.503	951.116	571.845	653.526	579.214	659.463	621.521	270.167
SGEPQTFTLK	P05556	ITB1_HUMAN	ITGB1	Integrin beta-1	10	145.116	85.5425	307.532	295.098	226.22	245.736	235.384	399.002	432.295	285.633	328.983	290.611	513.532	391.296	383.11
SGEYWIDPNQGcNLDAIK	P02452	CO1A1_HUMAN	COL1A1	Collagen alpha-1(I) chain	24	100.714	103.933	0	77.5508	0	119.93	193.713	131.47	109.07	174.993	210.643	177.623	0	0	144.509
SGGGFSSGSAGIINYQR	P04264	K2C1_HUMAN	KRT1	Keratin, type II cytoskeletal 1	27	0	0	114.529	0	0	17.5752	0	96.0254	88.975	0	0	0	286.111	0	0
SGGGGGGGLGSGGSIR	P35527	K1C9_HUMAN	KRT9	Keratin, type I cytoskeletal 9	10	0	427.685	765.104	1362.95	824.58	90.0497	151.899	0	600.112	109.21	0	0	0	0	0
SGPFGQIFRPDNFVFGQSGAGNNWAK	P07437	TBB5_HUMAN	TUBB	Tubulin beta chain	11	1747.6	1613.33	2922.73	1557.18	2400.88	481.769	572.149	0	0	0	209.511	417.871	0	1009.99	97.6294
SGTSEFLNK	P14625	ENPL_HUMAN	HSP90B1	Endoplasmin	17	765.062	538.555	654.03	653.467	925.768	727.095	396.648	750.593	879.845	755.416	920.858	568.961	777.436	971.182	691.588
SGYLLPDTK	P14625	ENPL_HUMAN	HSP90B1	Endoplasmin	17	177.479	209.872	185.933	315.021	403.767	202.719	209.851	275.283	797.986	260.355	413.929	222.721	158.223	278.741	185.363
SIAAATSALVK	Q9Y490	TLN1_HUMAN	TLN1	Talin-1	16	75.6648	99.2516	163.795	113.871	0	0	68.5287	78.3405	103.73	0	0	0	0	0	0
SIEALLEAGQAR	Q9P2E9	RRBP1_HUMAN	RRBP1	Ribosome-binding protein 1	7	0	0	0	0	0	72.2995	0	0	0	66.3838	78.7192	84.447	87.9548	100.735	71.9782
SIFSPVVK	Q9NZM1	MYOF_HUMAN	MYOF	Myoferlin	12	0	0	0	0	0	0	0	0	0	51.2174	44.5843	96.501	127.689	84.1427	57.6047
SILFVPTSAPR	P14625	ENPL_HUMAN	HSP90B1	Endoplasmin	17	312.562	1100.07	960.123	719.822	482.491	394.982	400.279	802.971	753.47	441.315	517.248	624.936	1837.02	1048.81	1363.83
SINDNIAIFTEVQK	Q07065	CKAP4_HUMAN	CKAP4	Cytoskeleton-associated protein 4	18	0	125.555	0	153.801	161.093	86.3083	112.966	155.928	180.569	138.403	166.495	151.852	162.288	162.393	170.769
SIQEELQQLR	Q15149	PLEC_HUMAN	PLEC	Plectin	108	159.55	173.147	354.976	323.691	0	78.0738	99.8248	180.913	301.365	13.8113	149.035	160.096	201.547	183.475	153.852
SIQFVDWcPTGFK	P68363	TBA1B_HUMAN	TUBA1B	Tubulin alpha-1B chain	4	49.8455	0	0	845.281	0	339.22	341.318	298.198	0	0	0	0	173.615	617.905	0
SIQLPTTVR	P15144	AMPN_HUMAN	ANPEP	Aminopeptidase N	18	0	443.818	0	828.692	0	372.773	340.396	709.655	630.055	355.041	469.79	0	654.902	637.664	0
SIRPGLSPYR	Q14697	GANAB_HUMAN	GANAB	Neutral alpha-glucosidase AB	17	0	0	154.614	166.305	279.622	107.253	100.632	187.234	0	170.808	150.559	203.324	215.525	295.589	172.095
SISISVAR	P04264	K2C1_HUMAN	KRT1	Keratin, type II cytoskeletal 1	27	392.369	685.454	0	429.059	940.842	598.281	677.795	276.487	602.503	292.47	305.559	5.49425	715.376	341.457	288.853
SISLYYTGEK	P19338	NUCL_HUMAN	NCL	Nucleolin	7	79.2894	116.137	0	0	0	110.328	120.458	178.505	175.331	231.1	166.712	216.902	194.31	209.585	137.433
SIVNYKPK	P12814	ACTN1_HUMAN	ACTN1	Alpha-actinin-1	16	0	328.349	0	300.683	404.063	219.666	0	192.427	177.153	97.9596	110.459	106.477	241.202	211.614	99.896
SIYYITGESK	P08238	HS90B_HUMAN	HSP90AB1	Heat shock protein HSP 90-beta	7	170.165	173.648	251.324	276.592	164.739	120.818	0	145.393	164.288	0	0	272.392	150.094	159.658	168.391
SKAEAESLYQSK	P04264	K2C1_HUMAN	KRT1	Keratin, type II cytoskeletal 1	27	1167.66	1334.69	603.612	900.299	910.299	1236.54	144.665	156.982	0	0	164.666	166.4	495.588	0	0
SKEEAEALYHSK	P35908	K22E_HUMAN	KRT2	Keratin, type II cytoskeletal 2 epidermal	17	623.506	589.602	243.262	376.042	0	490.652	240.571	144.866	202.77	129.701	157.917	136.265	196.391	126.668	200.013
SKEQAELEAAR	Q15149	PLEC_HUMAN	PLEC	Plectin	108	0	31.138	0	186.312	0	0	0	0	31.7646	22.1777	53.1616	70.869	0	0	40.2625
SKFADLSEAANR	P08670	VIME_HUMAN	VIM	Vimentin	45	359.683	162.447	407.953	242.997	0	0	0	0	0	0	0	0	0	0	0
SLAAEEEAAR	Q15149	PLEC_HUMAN	PLEC	Plectin	108	409.457	270.448	0	0	0	333.616	0	0	0	0	563.399	321.993	0	0	263.091
SLDLDGIIAEVK	P08729	K2C7_HUMAN	KRT7	Keratin, type II cytoskeletal 7	6	6.18943	21.316	0	0	0	94.8845	53.3513	0	0	38.3578	0	0	0	0	0
SLDLDSIIAEVK	P04264	K2C1_HUMAN	KRT1	Keratin, type II cytoskeletal 1	27	487.776	1235.49	0	0	0	385.073	1197.09	872.757	1320.37	114.038	13.0139	62.1195	0	0	16.524
SLESLHSFVAAATK	Q15149	PLEC_HUMAN	PLEC	Plectin	108	0	0	0	81.7938	0	0	0	0	0	0	0	73.8479	150.392	0	91.8247
SLETENAGLR	P02545	LMNA_HUMAN	LMNA	Prelamin-A/C	31	2473.18	2190.11	1385.86	1953.15	2382.4	1975.59	2132.52	1660.88	1799.99	1424.23	2038.95	2072.73	1254.09	1549.83	1682.81
SLGPPGPPFNITPR	Q9NZM1	MYOF_HUMAN	MYOF	Myoferlin	12	0	0	0	0	0	0	0	114.312	57.6469	20.9815	0	0	0	0	0
SLLAWQSLR	Q15149	PLEC_HUMAN	PLEC	Plectin	108	51.0365	101.592	160.468	155.218	0	54.4638	69.8543	141.028	111.575	52.9164	95.09	101.35	162.189	107.703	84.638
SLLEGEGSSGGGGR	P13645	K1C10_HUMAN	KRT10	Keratin, type I cytoskeletal 10	20	688.038	1034.31	430.091	591.03	962.519	1075.27	582.119	414.73	593.395	522.534	344.353	385.727	529.89	319.229	401.685
SLLLSVNAR	Q14697	GANAB_HUMAN	GANAB	Neutral alpha-glucosidase AB	17	42.4279	0	0	103.118	71.482	0	0	231.484	54.0567	119.756	98.0942	180.394	113.711	110.967	143.625
SLNILTAFQK	P30040	ERP29_HUMAN	ERP29	Endoplasmic reticulum resident protein 29	2	58.2923	50.6902	57.9107	0	0	21.191	0	0	0	0	0	0	0	0	0
SLNNQFASFIDK	P04264	K2C1_HUMAN	KRT1	Keratin, type II cytoskeletal 1	27	612.762	837.034	1382.02	1308.77	869.114	620.149	820.731	591.58	824.058	429.713	322.365	449.045	1285.81	638.281	352.262
SLNNQIETLLTPEGSR	P08123	CO1A2_HUMAN	COL1A2	Collagen alpha-2(I) chain	16	144.08	150.298	191.692	182.477	141.387	181.466	172.964	283.787	275.521	183.032	227.319	198.752	255.378	264.98	0
SLQEEHVAVAQLR	Q15149	PLEC_HUMAN	PLEC	Plectin	108	0	0	0	0	0	148.289	0	121.236	0	0	309.434	149.289	170.616	0	189.896
SLSAIYLEK	Q15149	PLEC_HUMAN	PLEC	Plectin	108	44.8487	55.349	106.864	110.12	0	42.4708	114.81	198.372	109.525	76.246	109.458	184.689	84.019	106.733	113.606
SLSQQIENIR	P02452	CO1A1_HUMAN	COL1A1	Collagen alpha-1(I) chain	24	630.043	714.433	1106.39	825.274	252.527	761.263	878.366	952.728	1240.98	697.817	613.905	637.544	1023.1	982.649	688.271
SLTATGGNHVTAR	Q14315	FLNC_HUMAN	FLNC	Filamin-C	33	32.986	0	120.607	91.3637	0	0	0	33.9475	38.8006	0	50.5057	0	48.508	43.4959	0
SLTNDWEDHLAVK	P07900	HS90A_HUMAN	HSP90AA1	Heat shock protein HSP 90-alpha	9	84.5969	208.59	0	0	0	119.144	154.809	0	0	152.119	0	0	0	0	184.81
SLVNLGGSK	P04264	K2C1_HUMAN	KRT1	Keratin, type II cytoskeletal 1	27	0	762.916	1315.48	1001.17	861.035	838.141	1408.61	557.113	1083.64	604.996	391.811	395.495	993.358	630.695	447.957
SLVPAAELLESR	Q15149	PLEC_HUMAN	PLEC	Plectin	108	143.627	141.326	147.032	189.98	58.2792	109.44	142.59	163.454	150.74	101.979	178.12	169.795	163.478	241.428	157.003
SLYASSPGGVYATR	P08670	VIME_HUMAN	VIM	Vimentin	45	1726.24	4159.54	5199.23	4148.04	5519.53	739.737	3048.92	887.257	6069.43	1174.35	117.818	1325.94	0	520.963	0
SLYYYIQQDTK	P07355	ANXA2_HUMAN	ANXA2	Annexin A2	18	599.946	537.608	832.542	797.598	911.383	470.835	0	996.376	810.282	775.306	1390.21	2051.25	2644	2031.46	0
SNFAEALAAHK	P07237	PDIA1_HUMAN	P4HB	Protein disulfide-isomerase	19	100.714	0	0	0	160.6	0	185.644	149.08	0	300.799	232.674	0	0	305.115	146.61
SNFGYNIPLK	P25788	PSA3_HUMAN	PSMA3	Proteasome subunit alpha type-3	2	102.008	128.174	246.333	217.906	159.32	75.8529	0	106.712	225.312	61.0383	0	0	252.107	0	0
SNGLIcGGNGVcK	P05556	ITB1_HUMAN	ITGB1	Integrin beta-1	10	0	0	0	0	0	218.128	0	220.742	293.168	114.949	152.693	0	210.072	165.421	103.674
SNVSDAVAQSTR	P60174	TPIS_HUMAN	TPI1	Triosephosphate isomerase	9	847.911	459.254	737.208	567.855	721.519	264.358	230.312	211.166	399.164	159.122	260.931	283.199	463.369	436.459	179.78
SPAGLQVLNDYLADK	P24534	EF1B_HUMAN	EEF1B2	Elongation factor 1-beta	2	91.3285	59.3503	105.834	69.373	0	56.9922	78.2115	67.9402	0	40.6901	33.3087	87.2181	0	72.7019	54.0058
SPFEVQVSPEAGVQK	Q14315	FLNC_HUMAN	FLNC	Filamin-C	33	0	272.343	332.198	382.544	0	243.037	349.848	245.933	357.722	175.242	122.171	281.675	149.797	299.735	112.003
SPFEVYVDK	P21333	FLNA_HUMAN	FLNA	Filamin-A	68	227.706	372.876	267.447	0	0	431.883	606.903	399.378	246.375	266.405	240.816	439.069	174.581	195.295	374.099
SPFSVAVSPSLDLSK	P21333	FLNA_HUMAN	FLNA	Filamin-A	68	176.832	230.658	402.962	0	148.58	123.586	153.714	237.655	267.096	109.148	106.802	141.738	211.857	192.119	90.7191
SPFVVNVAPPLDLSK	Q14315	FLNC_HUMAN	FLNC	Filamin-C	33	115.018	104.1	216.389	156.885	0	58.0172	58.5578	161.347	180.91	66.7878	62.9579	93.5221	183.801	190.796	96.966
SPPIPLAK	P13667	PDIA4_HUMAN	PDIA4	Protein disulfide-isomerase A4	10	0	0	0	0	0	138.141	0	0	0	0	0	0	113.512	147.133	105.093
SPYTVTVGQAcNPSAcR	P21333	FLNA_HUMAN	FLNA	Filamin-A	68	204.405	240.188	670.922	474.658	151.24	190.384	218.093	405.173	356.242	117.145	117.295	187.945	383.563	440.163	220.026
SQAPVLDAIR	P12111	CO6A3_HUMAN	COL6A3	Collagen alpha-3(VI) chain	31	0	0	0	0	0	113.164	0	184.3	93.29	68.1698	147.86	0	194.409	149.603	116.536
SQIFSTASDNQPTVTIK	P11021	GRP78_HUMAN	HSPA5	78 kDa glucose-regulated protein	20	0	420.133	0	535.261	651.86	563.43	688.745	841.351	842.502	791.881	645.253	905.433	1089.52	768.742	635.752
SQIHDIVLVGGSTR	P11142	HSP7C_HUMAN	HSPA8	Heat shock cognate 71 kDa protein	18	57.9945	137.537	254.011	296.348	204.445	100.591	0	150.585	275.749	169.274	216.042	382.956	158.719	139.547	273.595
SQVEEELFSVR	Q15149	PLEC_HUMAN	PLEC	Plectin	108	82.9788	225.866	0	0	0	110.021	100.228	0	0	33.8798	137.41	122.687	0	86.7889	189.122
SQYEQLAEQNR	P13645	K1C10_HUMAN	KRT10	Keratin, type I cytoskeletal 10	20	871.86	1053.26	545.516	0	1254.26	1747.01	1462.79	384.929	0	573.088	404.698	483.752	623.872	262.687	597.607
SQYEQLAEQNRK	P13645	K1C10_HUMAN	KRT10	Keratin, type I cytoskeletal 10	20	1043.38	1713.08	867.22	1689.73	1656.25	1922.29	1053.58	611.597	1173.81	778.207	456.728	337.026	1095.47	851.835	562.779
SSDRVDGPASNLK	P12111	CO6A3_HUMAN	COL6A3	Collagen alpha-3(VI) chain	31	0	0	0	0	0	0	0	0	0	0	81.8105	0	69.773	71.8022	0
SSFYVNGLTLGGQK	P07737	PROF1_HUMAN	PFN1	Profilin-1	4	231.46	756.786	863.509	694.314	315.979	105.442	128.066	0	220.075	0	116.12	127.883	0	0	0
SSPVVIDASTAIDAPSNLR	P02751	FINC_HUMAN	FN1	Fibronectin	62	583.376	603.534	1457.52	1437.98	255.483	1169.23	1082.97	1353.84	1176.09	749.2	1223.46	1279.52	1795.38	2487.5	1009.46
STAGDTHLGGEDFDNR	P11142	HSP7C_HUMAN	HSPA8	Heat shock cognate 71 kDa protein	18	0	0	0	0	0	370.723	432.382	0	0	0	329.201	249.254	0	0	251.813
STATISGLKPGVDYTITVYAVTGR	P02751	FINC_HUMAN	FN1	Fibronectin	62	264.988	165.944	397.588	392.63	0	212.286	252.386	597.751	623.337	184.109	336.864	390.299	786.16	626.549	367.299
STELLIR	P68431	H31_HUMAN	HIST1H3A	Histone H3.1	3	3564.46	1633.94	0	1891.46	636.391	3115.44	3141.72	3446.68	2266.79	2761.43	4828.52	4920.65	4168.73	5283.73	3460.15
STGEAFVQFASQEIAEK	P31943	HNRH1_HUMAN	HNRNPH1	Heterogeneous nuclear ribonucleoprotein H	4	135.925	135.363	0	0	0	101.445	0	0	0	79.3125	165.406	149.843	0	0	141.303
STGGAPTFNVTVTK	P07737	PROF1_HUMAN	PFN1	Profilin-1	4	983.189	1132.95	1887.49	1562.19	1304.51	659.1	515.377	508.799	753.242	244.443	349.621	628.4	361.555	517.17	439.388
STLNEIYFGK	P47756	CAPZB_HUMAN	CAPZB	F-actin-capping protein subunit beta	1	0	0	2495.32	90.9469	95.9267	73.1537	0	0	172.03	0	105.844	113.266	100.773	0	0
STLPDADRER	O43707	ACTN4_HUMAN	ACTN4	Alpha-actinin-4	28	168.611	48.3905	0	72.3852	0	80.8415	0	0	0	0	45.5422	18.1156	0	0	0
STLTDSLVcK	P13639	EF2_HUMAN	EEF2	Elongation factor 2	10	115.73	0	0	99.6164	88.143	17.7446	89.7963	0	59.1269	0	0	0	0	0	0
STPAITLESPDIK	P00387	NB5R3_HUMAN	CYB5R3	NADH-cytochrome b5 reductase 3	3	54.0657	0	0	0	135.279	141.114	74.2346	92.4132	0	129.245	168.149	159.126	152.672	126.051	0
STTPDITGYR	P02751	FINC_HUMAN	FN1	Fibronectin	62	921.699	759.294	1743.53	1835.61	454.706	1409.43	1745.78	3278.86	4169.25	1634.32	1977.56	2450.28	4111.23	3890.46	2994.12
STTTGHLIYK	P68104	EF1A1_HUMAN	EEF1A1	Elongation factor 1-alpha 1	10	2378.04	1479.02	1924.6	2657.55	2358.76	440.767	243.337	253.308	685.273	239.844	197.277	226.601	210.271	384.768	202.446
STVAQLVK	P25705	ATPA_HUMAN	ATP5A1	ATP synthase subunit alpha, mitochondrial	8	0	0	218.565	0	0	177.161	113.946	189.417	0	154.108	0	190.993	0	233.754	165.185
SVEDAQDVSLALTQR	P12111	CO6A3_HUMAN	COL6A3	Collagen alpha-3(VI) chain	31	0	0	0	0	0	34.783	0	0	0	47.2394	71.4046	46.1792	0	0	54.9014
SVGELPSTVESLQK	Q07065	CKAP4_HUMAN	CKAP4	Cytoskeleton-associated protein 4	18	267.513	312.467	465.665	585.528	225.629	550.105	543.734	601.739	360.682	735.94	508.54	447.105	512.541	412.995	716.465
SVPTSTVFYPSDGVATEK	P29401	TKT_HUMAN	TKT	Transketolase	12	0	515.261	0	755.751	582.595	0	0	439.263	682.426	0	494.607	493.451	850.996	0	488.258
SWSLATFR	Q15149	PLEC_HUMAN	PLEC	Plectin	108	59.1014	210.596	157.525	131.127	0	49.4411	0	0	0	44.5874	84.2922	79.667	119.064	142.546	0
SYELPDGQVITIGNER	P60709	ACTB_HUMAN	ACTB	Actin, cytoplasmic 1	16	8310.82	10304.1	2646.32	5936.14	3330.24	9034.02	10282.2	7022.8	5516.11	9766.95	10897.9	11479	2564.69	7707.71	12565.8
SYLYFTQFK	Q969H8	MYDGF_HUMAN	MYDGF	Myeloid-derived growth factor	2	0	69.1584	0	85.0282	0	47.8693	59.2494	131.772	137.077	53.3722	49.3736	85.2783	142.758	112.643	0
SYSPYDmLESIR	P07355	ANXA2_HUMAN	ANXA2	Annexin A2	18	113.012	89.527	149.463	171.39	143.457	103.973	103.744	155.251	254.885	84.9066	120.909	226.185	226.926	287.209	268.177
SYTITGLQPGTDYK	P02751	FINC_HUMAN	FN1	Fibronectin	62	792.247	920.626	1360.27	1724.74	470.372	716.161	2557.87	3248.76	1669.06	1669.54	1412.85	1978.51	3105.98	3408.4	3214.7
SYVDPSTDER	Q15149	PLEC_HUMAN	PLEC	Plectin	108	229.519	173.37	0	0	0	208.596	162.187	90.6823	76.6904	148.265	226.187	150.397	0	0	235.062
TAAENDFVTLK	P35908	K22E_HUMAN	KRT2	Keratin, type II cytoskeletal 2 epidermal	17	435.865	561.738	0	441.397	482.786	271.601	410.884	219.519	186.944	299.929	0	330.168	373.451	211.349	283.546
TAAENDFVTLKK	P35908	K22E_HUMAN	KRT2	Keratin, type II cytoskeletal 2 epidermal	17	187.188	166.627	187.597	0	211.736	249.46	421.489	0	0	95.6805	0	0	246.852	0	147.108
TAAYVNAIEK	P00367	DHE3_HUMAN	GLUD1	Glutamate dehydrogenase 1, mitochondrial	2	0	0	0	106.452	82.724	108.962	0	0	0	0	74.8442	84.932	0	0	85.0802
TADGIVSHLK	P30101	PDIA3_HUMAN	PDIA3	Protein disulfide-isomerase A3	15	423.697	349.526	508.918	469.656	0	414.458	361.029	423.234	0	466.178	459.776	384.688	490.136	512.936	407.047
TAIEEVQAER	Q32P28	P3H1_HUMAN	P3H1	Prolyl 3-hydroxylase 1	6	150.682	0	0	0	57.3432	4001.07	3505.97	0	0	1837.78	296.155	2312.42	0	2812.99	996.086
TALIHDGLAR	P25398	RS12_HUMAN	RPS12	40S ribosomal protein S12	2	0	116.081	0	0	0	81.8665	97.2312	80.8239	0	0	61.2164	0	75.979	0	0
TALINSTGEEVAmR	P02545	LMNA_HUMAN	LMNA	Prelamin-A/C	31	0	167.686	205.384	164.805	226.614	164.416	182.013	146.07	419.999	211.749	138.542	214.616	152.077	299.47	236.666
TASDFITK	P06396	GELS_HUMAN	GSN	Gelsolin	5	246.606	157.654	254.267	179.768	0	0	0	0	163.832	0	91.4762	0	0	0	0
TASLFEQK	Q9NZM1	MYOF_HUMAN	MYOF	Myoferlin	12	0	0	0	0	0	0	0	156.154	176.356	164.302	0	103.359	254.089	195.207	0
TASNVEEAFINTAK	P61019	RAB2A_HUMAN	RAB2A	Ras-related protein Rab-2A	2	0	0	0	0	0	129.394	0	208.908	0	234.498	149.601	248.492	527.015	203.322	337.17
TATESFASDPILYRPVAVALDTK	P14618	KPYM_HUMAN	PKM	Pyruvate kinase PKM	17	1441.45	868.242	1247.79	1152.88	1229.63	357.055	522.812	424.363	543.869	293.63	372.392	469.828	320.908	716.699	313.896
TATPQQAQEVHEK	P60174	TPIS_HUMAN	TPI1	Triosephosphate isomerase	9	331.009	286.999	354.976	211.654	390.86	108.586	0	0	0	0	110.111	0	0	0	0
TAVAHRPGAFK	Q969H8	MYDGF_HUMAN	MYDGF	Myeloid-derived growth factor	2	149.776	93.9017	0	0	93.5029	117.06	0	0	136.622	116.897	137.759	0	163.18	306.615	114.491
TAVAPIER	P12236	ADT3_HUMAN	SLC25A6	ADP/ATP translocase 3	6	0	0	0	0	0	0	0	0	0	0	38.7174	0	0	120.846	120.904
TAVETAVLLLR	P49368	TCPG_HUMAN	CCT3	T-complex protein 1 subunit gamma	3	32.3199	51.175	63.8973	0	57.1166	30.0849	0	0	0	0	0	0	0	39.8529	0
TAWLDGK	P23284	PPIB_HUMAN	PPIB	Peptidyl-prolyl cis-trans isomerase B	10	179.485	175.042	325.544	215.738	232.723	216.557	364.43	270.316	266.754	245.023	322.409	271.976	269.357	225.198	245.787
TcTFILR	Q99832	TCPH_HUMAN	CCT7	T-complex protein 1 subunit eta	3	0	0	86.8756	0	0	0	0	0	0	0	40.7354	0	67.8795	0	87.5127
TDAGFTLR	P18206	VINC_HUMAN	VCL	Vinculin	7	88.8041	86.2669	134.747	0	0	0	57.503	65.3891	0	26.8477	0	0	0	0	0
TDLEKDIISDTSGDFR	A6NMY6	AXA2L_HUMAN	ANXA2P2	Putative annexin A2-like protein	3	0	132.243	0	0	0	175.794	102.418	0	0	0	91.0408	141.115	0	0	104.871
TDLLLEPYNK	P35579	MYH9_HUMAN	MYH9	Myosin-9	41	191.33	206.528	261.177	263.087	234.299	132.879	258.438	160.067	0	347.624	260.844	547.97	298.8	327.961	870.151
TDYNASVSVPDSSGPER	P61978	HNRPK_HUMAN	HNRNPK	Heterogeneous nuclear ribonucleoprotein K	6	221.751	233.389	0	0	0	418.558	199.534	0	0	0	429.429	261.031	0	0	288.797
TEIDKPSQmQVTDVQDNSISVK	P02751	FINC_HUMAN	FN1	Fibronectin	62	0	0	0	0	0	83.4553	257.055	399.604	0	0	0	298.44	175.176	0	381.894
TELQTITNDPR	P12111	CO6A3_HUMAN	COL6A3	Collagen alpha-3(VI) chain	31	0	0	0	0	0	122.185	106.165	92.8647	0	195.546	195.927	0	0	121.288	166.014
TEWLDGK	P62937	PPIA_HUMAN	PPIA	Peptidyl-prolyl cis-trans isomerase A	4	447.128	357.829	0	251.083	438.942	0	349.675	0	0	98.5397	221.528	217.179	328.079	291.913	94.2572
TFAPEEISAmVLTK	P11021	GRP78_HUMAN	HSPA5	78 kDa glucose-regulated protein	20	0	0	0	0	0	0	0	0	0	33.8052	43.9748	31.0771	65.5398	0	0
TFEINPR	P14625	ENPL_HUMAN	HSP90B1	Endoplasmin	17	385.055	429.649	1279.65	1241.25	0	975.838	504.484	994.119	703.944	433.857	498.961	472.529	484.683	1306.38	340.045
TFHETLDccGSSTLTALTTSVLK	P60033	CD81_HUMAN	CD81	CD81 antigen	2	131.588	0	223.939	175.225	0	0	0	153.294	0	0	86.5127	0	175.969	0	0
TFIAIKPDGVQR	P15531	NDKA_HUMAN	NME1	Nucleoside diphosphate kinase A	2	116.442	132.354	228.674	129.96	301.594	86.8892	87.4332	0	209.487	0	0	0	0	0	0
TFSVWYVPEVTGTHK	P21333	FLNA_HUMAN	FLNA	Filamin-A	68	127.769	117.363	207.943	153.968	0	86.2058	143.916	161.874	127.4	58.9249	64.4383	105.091	132.745	124.551	76.8431
TFTAWcNSHLR	O43707	ACTN4_HUMAN	ACTN4	Alpha-actinin-4	28	126.41	0	232.641	177.476	132.126	129.599	0	184.45	0	197.825	0	84.5163	173.392	168.568	67.445
TFTWLVGK	O00159	MYO1C_HUMAN	MYO1C	Unconventional myosin-Ic	7	0	0	0	0	0	0	35.3767	49.6307	0	44.9189	39.6557	0	84.5643	0	0
TFVNITPAEVGVLVGK	P07737	PROF1_HUMAN	PFN1	Profilin-1	4	1059.57	873.815	1475.44	1314.6	1205	346.805	376.188	473.034	502.883	167.783	179.571	430.202	252.008	319.405	228.005
TFVSGAcDASIK	P62879	GBB2_HUMAN	GNB2	Guanine nucleotide-binding protein G(I)/G(S)/G(T) subunit beta-2	1	0	0	0	159.22	0	114.565	0	211.166	0	92.7384	0	0	0	0	108.133
TFYScTTEGR	P02751	FINC_HUMAN	FN1	Fibronectin	62	624.347	734.495	1622.6	1107.03	333.221	920.144	1229.37	2234.32	1156.73	1068.69	2133.86	1470.03	2640.03	3608.63	2162.11
TGAIVDVPVGEELLGR	P25705	ATPA_HUMAN	ATP5A1	ATP synthase subunit alpha, mitochondrial	8	76.1826	60.4091	55.6265	53.9929	99.4146	56.8897	71.2952	45.6045	50.9258	0	71.927	89.9891	0	73.6899	69.1588
TGAQELLR	P06396	GELS_HUMAN	GSN	Gelsolin	5	257.027	173.983	391.446	0	0	0	0	0	0	0	0	0	0	0	0
TGEAIVDAALSALR	Q15084	PDIA6_HUMAN	PDIA6	Protein disulfide-isomerase A6	7	276.833	0	0	253.334	347.508	140.567	0	0	0	363.536	126.598	201.431	116.387	240.811	266.408
TGHPGTVGPAGIR	P08123	CO1A2_HUMAN	COL1A2	Collagen alpha-2(I) chain	16	523.116	229.599	254.651	267.506	0	443.5	219.534	316.598	491.497	184.441	286.924	189.261	146.823	0	0
TGISDVFAK	P19338	NUCL_HUMAN	NCL	Nucleolin	7	62.8878	23.4225	0	0	69.9154	101.65	306.506	298.988	169.07	312.857	168.41	328.228	204.719	0	286.918
TGLDSPTGIDFSDITANSFTVHWIAPR	P02751	FINC_HUMAN	FN1	Fibronectin	62	0	0	0	0	0	0	230.6	227.12	0	0	156.764	301.141	220.878	363.421	204.933
TGLIDYNQLALTAR	P34897	GLYM_HUMAN	SHMT2	Serine hydroxymethyltransferase, mitochondrial	3	0	0	0	0	0	25.0793	0	0	0	0	50.8975	51.0215	94.6962	73.8222	0
TGPPGPAGQDGRPGPPGPPGAR	P02452	CO1A1_HUMAN	COL1A1	Collagen alpha-1(I) chain	24	803.25	0	0	192.564	0	1107.73	1092.77	909.081	1444.78	513.832	225.36	0	0	0	191.389
TGTQYLLR	P35237	SPB6_HUMAN	SERPINB6	Serpin B6	1	79.4189	0	151.127	129.126	0	0	0	0	0	0	0	0	0	0	0
TGVAVNKPAEFTVDAK	P21333	FLNA_HUMAN	FLNA	Filamin-A	68	597.486	425.428	713.406	949.482	241.393	1288.47	647.824	736.446	940.528	447.945	504.621	633.872	880.242	903.261	361.605
TGVELGKPTHFTVNAK	P21333	FLNA_HUMAN	FLNA	Filamin-A	68	60.8263	0	192.46	187.979	0	0	454.053	241.305	0	205.036	162.881	0	0	138.047	119.908
TGYTLDVTTGQR	O43390	HNRPR_HUMAN	HNRNPR	Heterogeneous nuclear ribonucleoprotein R	1	0	104.1	0	0	0	96.6612	103.398	164.507	0	161.443	187.35	0	145.831	160.1	139.866
THILLFLPK	P07237	PDIA1_HUMAN	P4HB	Protein disulfide-isomerase	19	120.844	225.643	284.211	280.426	0	0	129.911	232.162	0	0	171.85	288.117	0	264.804	176.905
THNLEPYFESFINNLR	P04264	K2C1_HUMAN	KRT1	Keratin, type II cytoskeletal 1	27	258.322	602.977	0	398.778	426.034	304.129	764.824	367.169	312.523	119.549	190.79	303.566	620.502	205.351	252.034
TIAIIAEGIPEALTR	P53396	ACLY_HUMAN	ACLY	ATP-citrate synthase	5	0	0	0	0	61.7967	0	0	0	0	0	0	95.3926	73.9863	126.051	58.6551
TIAPALVSK	P06733	ENOA_HUMAN	ENO1	Alpha-enolase	12	1006.49	1033.2	2019.29	1077.86	1300.57	0	816.696	0	864.247	339.668	520.295	0	515.614	0	0
TIAQDYGVLK	Q06830	PRDX1_HUMAN	PRDX1	Peroxiredoxin-1	6	311.721	0	738.487	0	686.542	0	229.62	180.612	266.982	90.4282	103.362	182.334	201.943	277.859	289.682
TIGGGDDSFNTFFSETGAGK	P68363	TBA1B_HUMAN	TUBA1B	Tubulin alpha-1B chain	4	1100.99	699.944	0	290.513	155.575	319.334	394.919	97.8315	0	132.643	209.076	361.203	0	148.632	170.879
TIIPLISQcTPK	P40926	MDHM_HUMAN	MDH2	Malate dehydrogenase, mitochondrial	10	0	139.654	176.592	164.054	0	39.464	0	94.445	0	55.6513	0	85.7633	200.258	160.629	120.848
TILPAAAQDVYYR	P04843	RPN1_HUMAN	RPN1	Dolichyl-diphosphooligosaccharide--protein glycosyltransferase subunit 1	7	0	166.069	0	0	68.8217	64.5433	44.1719	78.0394	0	58.0133	99.8358	73.5708	110.538	89.2676	140.308
TINEVENQILTR	O43707	ACTN4_HUMAN	ACTN4	Alpha-actinin-4	28	486.222	994.187	1384.58	1501.33	765.266	1291.21	944.647	1680.44	1490.32	1807.94	838.133	1217.17	2353.52	1131.72	2024.46
TIPIDGNFFTYTR	P00352	AL1A1_HUMAN	ALDH1A1	Retinal dehydrogenase 1	9	325.378	284.38	801.702	401.883	372.829	129.599	173.656	202.812	241.365	84.5336	82.7248	189.469	200.555	221.934	80.1601
TIPWLENR	P12814	ACTN1_HUMAN	ACTN1	Alpha-actinin-1	16	114.306	186.912	221.636	248.666	206.317	172.788	139.939	298.537	445.615	143.541	178.294	161.689	436.602	209.497	330.425
TIQVSDFVR	O95302	FKBP9_HUMAN	FKBP9	Peptidyl-prolyl cis-trans isomerase FKBP9	6	103.562	156.651	399.124	0	227.304	115.18	125.3	566.896	498.442	277.925	412.274	471.075	783.285	432.93	191.887
TITLEVEPSDTIENVK	P0CG48	UBC_HUMAN	UBC	Polyubiquitin-C	5	252.108	972.454	0	0	0	379.606	980.958	0	79.514	165.794	512.894	352.821	0	164.686	276.635
TITSSYYR	Q9H0U4	RAB1B_HUMAN	RAB1B	Ras-related protein Rab-1B	5	265.442	187.915	278.708	270.09	391.057	280.417	219.88	405.399	347.02	320.896	243.08	254.727	415.485	449.249	385.321
TKDGVVEITGK	P04792	HSPB1_HUMAN	HSPB1	Heat shock protein beta-1	9	419.619	355.768	411.632	0	0	0	0	0	110.356	0	0	0	0	0	0
TKGVDEVTIVNILTNR	P07355	ANXA2_HUMAN	ANXA2	Annexin A2	18	123.627	76.8489	374.298	296.849	204.051	0	0	0	0	0	126.525	0	0	0	0
TKPYIQVDIGGGQTK	P11021	GRP78_HUMAN	HSPA5	78 kDa glucose-regulated protein	20	244.082	209.091	414.991	380.793	492.048	855.225	459.99	567.874	988.346	342.486	454.986	750.255	374.938	574.153	434.855
TKTETITGFQVDAVPANGQTPIQR	P02751	FINC_HUMAN	FN1	Fibronectin	62	516.967	1157.47	2799.88	2417.47	677.379	789.964	843.209	4005.82	5237.17	1623.13	3019.89	2949.76	7833.85	3784.17	1683.36
TLAESALQLLYTAK	Q9Y490	TLN1_HUMAN	TLN1	Talin-1	16	55.8802	144.336	110.477	0	0	0	0	0	0	0	0	0	163.081	0	0
TLEGELHDLR	P02545	LMNA_HUMAN	LMNA	Prelamin-A/C	31	241.234	365.743	0	262.087	147.89	239.552	500.796	213.423	1008.04	699.475	599.102	320.954	0	341.369	971.319
TLGDQLSLLLGAR	Q9UBG0	MRC2_HUMAN	MRC2	C-type mannose receptor 2	5	69.7423	98.8615	0	211.404	0	0	0	0	0	0	76.1939	121.232	126.202	196.442	96.7449
TLGILGLGR	O43175	SERA_HUMAN	PHGDH	D-3-phosphoglycerate dehydrogenase	4	60.8425	29.4383	150.103	0	0	0	0	0	0	0	0	0	0	0	0
TLHPDLGTDK	P00338	LDHA_HUMAN	LDHA	L-lactate dehydrogenase A chain	8	36.225	31.1891	0	0	165.428	0	0	0	0	0	0	0	0	0	0
TLLDIDNTR	P35527	K1C9_HUMAN	KRT9	Keratin, type I cytoskeletal 9	10	226.8	862.112	261.049	439.729	287.406	554.205	1211.5	158.487	0	196.624	216.87	656.803	417.666	238.165	532.926
TLLEGEESR	P04264	K2C1_HUMAN	KRT1	Keratin, type II cytoskeletal 1	27	2052.46	2647.08	400.787	888.628	1091.69	2469.32	2252.98	560.349	731.383	967.164	924.776	1050.22	380.787	600.704	1108.97
TLQALQIPAAK	P46940	IQGA1_HUMAN	IQGAP1	Ras GTPase-activating-like protein IQGAP1	9	91.5226	131.462	205.896	141.714	111.928	96.6612	202.07	177.451	144.478	136.621	66.1363	97.748	96.4013	112.056	65.1784
TLSDYNIQK	P0CG48	UBC_HUMAN	UBC	Polyubiquitin-C	5	1332.71	1178.09	1462.64	1342.95	2058.25	1451.46	1200.55	1189.03	1408.34	1079.05	1476.86	1149.28	1128.18	1104.38	1054.24
TNAENEFVTIK	P04264	K2C1_HUMAN	KRT1	Keratin, type II cytoskeletal 1	27	720.401	1347.5	881.296	988.662	1339.98	2177.18	989.603	579.012	634.381	1107.23	485.899	374.781	1402.8	380.446	624.696
TNAENEFVTIKK	P04264	K2C1_HUMAN	KRT1	Keratin, type II cytoskeletal 1	27	327.708	467.725	450.054	499.082	879.657	604.773	605.174	174.893	554.571	317.789	190.18	293.59	824.031	479.24	247.391
TNEKVELQELNDR	P08670	VIME_HUMAN	VIM	Vimentin	45	5856.41	6637.2	839.196	979.492	0	9621.7	14040	2834.1	1420.87	4980.86	8855.91	7343.22	473.084	1103.5	5061.69
TNQELQEINR	P07355	ANXA2_HUMAN	ANXA2	Annexin A2	18	5060.93	3759.97	2828.03	3665.38	3349.95	2864.3	3150.94	2224.54	2114.22	2519.43	5346.63	4366.45	2515.12	4146.71	4420.41
TNSTFNQVVLK	Q07020	RL18_HUMAN	RPL18	60S ribosomal protein L18	2	0	0	0	0	0	0	0	0	0	118.057	118.296	103.429	0	0	101.665
TPAQFDADELR	P04083	ANXA1_HUMAN	ANXA1	Annexin A1	7	268.872	333.031	0	0	100.893	112.72	0	0	0	0	135.451	206.441	0	0	85.4672
TPAQYDASELK	P07355	ANXA2_HUMAN	ANXA2	Annexin A2	18	5123.71	3853.03	3640.61	4198.89	4121.42	2811	3348.05	2905.6	3273.23	2797.48	4784.98	4630.39	3789.04	6029.09	4339.15
TPAYIPIR	Q8NBJ5	GT251_HUMAN	COLGALT1	Procollagen galactosyltransferase 1	1	0	0	0	0	0	27.2626	0	91.8111	0	65.8451	0	0	66.3527	0	0
TPcEEILVK	P21333	FLNA_HUMAN	FLNA	Filamin-A	68	421.302	459.756	674.377	0	536.583	374.823	589.612	423.309	551.611	322.968	587.781	488.047	372.46	488.767	328.38
TPcEEVYVK	Q14315	FLNC_HUMAN	FLNC	Filamin-C	33	0	0	0	0	0	0	86.1652	37.5021	0	20.65	0	0	0	0	0
TPLWIGLAGEEGSR	Q9UBG0	MRC2_HUMAN	MRC2	C-type mannose receptor 2	5	56.8748	54.5689	0	0	0	0	62.2464	0	48.5008	37.7915	92.1293	72.7394	66.8187	0	77.3959
TPVTDPATGAVK	P49748	ACADV_HUMAN	ACADVL	Very long-chain specific acyl-CoA dehydrogenase, mitochondrial	4	174.76	0	0	0	0	0	0	162.476	0	140.268	153.955	0	166.749	199.529	161.757
TSFFQALGITTK	P05388	RLA0_HUMAN	RPLP0	60S acidic ribosomal protein P0	5	142.786	103.431	278.58	0	153.679	71.4111	110.603	130.116	220.644	79.5196	75.802	125.597	179.538	154.542	98.3619
TSFLLNLR	O00159	MYO1C_HUMAN	MYO1C	Unconventional myosin-Ic	7	0	0	0	0	0	12.8916	22.6508	29.2065	0	30.1711	0	25.6597	0	0	5.11919
TSIAIDTIINQK	P25705	ATPA_HUMAN	ATP5A1	ATP synthase subunit alpha, mitochondrial	8	0	0	0	0	69.4523	0	40.5351	0	0	30.66	91.9987	76.9653	0	0	48.2785
TSLDWWITDK	Q14108	SCRB2_HUMAN	SCARB2	Lysosome membrane protein 2	4	0	0	0	0	0	0	0	20.0856	0	0	16.4405	0	0	16.3738	20.1727
TSRPENAIIYNNNEDFQVGQAK	P29401	TKT_HUMAN	TKT	Transketolase	12	224.017	294.411	0	96.0319	0	130.59	0	0	0	144.95	166.495	492.896	0	285.18	268.619
TTDGYLLR	P61247	RS3A_HUMAN	RPS3A	40S ribosomal protein S3a	3	193.401	0	173.905	145.548	135.771	0	109.911	98.3583	134.459	93.8158	0	0	138.495	0	0
TTGIVmDSGDGVTHTVPIYEGYALPHAILR	P60709	ACTB_HUMAN	ACTB	Actin, cytoplasmic 1	16	904.87	1678.53	2981.59	1880.62	4780.57	515.937	1182.11	2190.67	1572.29	1215.79	974.411	932.45	2532.96	2180.53	2117.88
TTGKPIEASIR	P08133	ANXA6_HUMAN	ANXA6	Annexin A6	10	491.53	156.651	201.289	212.404	271.937	0	0	0	102.205	37.6796	231.368	122.341	130.961	184.71	62.8013
TTIFSPEGR	P25789	PSA4_HUMAN	PSMA4	Proteasome subunit alpha type-4	1	0	62.7497	0	0	0	15.0225	0	0	150.17	18.2189	0	0	0	0	0
TTPSVVAFTADGER	P38646	GRP75_HUMAN	HSPA9	Stress-70 protein, mitochondrial	10	74.1113	139.766	166.355	175.975	143.259	225.577	291.924	0	140.948	233.462	153.607	0	157.53	0	193.103
TTPSYVAFTDTER	P11142	HSP7C_HUMAN	HSPA8	Heat shock cognate 71 kDa protein	18	464.539	786.879	980.725	804.601	443.178	852.833	1267.41	880.484	0	605.824	589.088	917.903	0	0	985.14
TVDNFVALATGEK	P23284	PPIB_HUMAN	PPIB	Peptidyl-prolyl cis-trans isomerase B	10	414.57	965.209	741.814	670.139	441.306	460.243	421.72	415.633	590.89	344.682	484.593	572.356	366.611	605.467	457.742
TVEIPDPVEAGEEVK	P21980	TGM2_HUMAN	TGM2	Protein-glutamine gamma-glutamyltransferase 2	6	0	0	0	0	0	42.1291	0	0	0	0	59.4748	99.1335	0	0	85.6331
TVESITDIR	P11279	LAMP1_HUMAN	LAMP1	Lysosome-associated membrane glycoprotein 1	4	213.661	222.689	194.891	0	347.212	176.016	286.852	287.399	0	489.384	266.766	333.839	398.632	439.722	386.703
TVFDEAIR	P15153	RAC2_HUMAN	RAC2	Ras-related C3 botulinum toxin substrate 2	1	0	0	0	0	0	167.321	102.534	106.11	0	126.262	84.6405	245.582	117.974	0	236.997
TVFEYR	P02461	CO3A1_HUMAN	COL3A1	Collagen alpha-1(III) chain	3	0	0	0	0	0	113.301	0	115.065	89.1003	58.2992	106.933	0	140.081	0	74.3554
TVGATALPR	P50990	TCPQ_HUMAN	CCT8	T-complex protein 1 subunit theta	6	241.817	151.023	0	217.572	299.328	177.708	0	151.413	179.886	129.95	122.781	0	0	173.684	0
TVIDYNGER	P07237	PDIA1_HUMAN	P4HB	Protein disulfide-isomerase	19	0	690.47	373.786	553.121	1106.47	927.319	897.386	695.657	624.818	745.885	646.124	956.004	899.871	1242.8	1030.47
TVSYNGILGPEcGTK	P21980	TGM2_HUMAN	TGM2	Protein-glutamine gamma-glutamyltransferase 2	6	0	0	0	0	0	0	32.7178	128.159	0	23.523	44.4537	0	115.793	0	139.368
TVTAEVQPQcGR	Q32P28	P3H1_HUMAN	P3H1	Prolyl 3-hydroxylase 1	6	0	0	0	0	0	73.3757	0	211.09	214.838	161.526	116.468	0	120.254	184.71	162.697
TVTAMDVVYALK	P62805	H4_HUMAN	HIST1H4A	Histone H4	8	133.465	34.4901	0	0	0	61.9124	45.6762	48.5395	0	33.4239	20.2578	44.5997	0	66.245	25.7784
TVTAmDVVYALK	P62805	H4_HUMAN	HIST1H4A	Histone H4	8	167.123	267.662	185.933	0	82.4777	187.377	176.077	251.803	96.068	167.285	208.815	211.36	326.262	346.133	241.475
TVTAmDVVYALKR	P62805	H4_HUMAN	HIST1H4A	Histone H4	8	0	0	0	0	0	0	0	0	0	132.27	90.4893	0	183.9	183.328	242.139
TVTATFGYPFR	Q16563	SYPL1_HUMAN	SYPL1	Synaptophysin-like protein 1	1	76.6356	103.041	0	150.05	93.9857	107.253	0	120.333	0	0	86.774	87.5818	163.379	0	78.2805
TVTNAVVTVPAYFNDSQR	P11142	HSP7C_HUMAN	HSPA8	Heat shock cognate 71 kDa protein	18	395.8	520.332	684.742	627.375	410.369	217.923	278.553	397.948	499.581	254.513	290.669	328.713	450.679	527.843	263.367
TYHVGEQWQK	P02751	FINC_HUMAN	FN1	Fibronectin	62	558.651	692.699	799.527	1088.69	501.605	678.235	639.755	797.703	1278.55	837.878	1294.43	823.688	1422.62	1409.58	1236.12
TYLGNALVcTcYGGSR	P02751	FINC_HUMAN	FN1	Fibronectin	62	149.841	346.238	825.504	820.939	0	179.929	330.828	841.351	1082.5	184.109	646.124	385.658	1298.7	1057.63	655.101
TYSLGSALRPSTSR	P08670	VIME_HUMAN	VIM	Vimentin	45	0	370.201	340.643	0	878.376	0	428.751	0	630.396	0	0	182.195	0	0	0
VAALQNLVK	Q14974	IMB1_HUMAN	KPNB1	Importin subunit beta-1	2	77.4771	128.063	153.782	0	129.269	0	0	79.6198	0	115.861	0	102.667	65.7282	0	64.6809
VAASVLNPYVK	P48047	ATPO_HUMAN	ATP5O	ATP synthase subunit O, mitochondrial	1	0	0	114.99	112.287	109.76	149.827	168.008	201.006	165.085	145.365	50.2009	160.927	0	0	0
VAAYDKLEK	P35579	MYH9_HUMAN	MYH9	Myosin-9	41	558.521	332.808	346.146	300.85	515.178	254.312	173.867	0	182.96	125.005	166.625	182.818	207.197	0	232.741
VAGVVAPTLPR	P46063	RECQ1_HUMAN	RECQL	ATP-dependent DNA helicase Q1	1	0	0	0	0	0	35.1589	0	83.5331	50.2313	50.3887	70.3161	166.192	105.978	90.1497	50.9431
VAHSDKPGSTSTASFR	Q9P0L0	VAPA_HUMAN	VAPA	Vesicle-associated membrane protein-associated protein A	1	0	51.9273	0	93.4477	0	60.3407	27.0426	0	0	33.5275	0	0	0	0	0
VAIDVGYR	P15121	ALDR_HUMAN	AKR1B1	Aldose reductase	1	86.6682	0	126.11	0	86.6552	0	0	0	0	0	0	0	0	0	0
VALTGLTVAEYFR	P06576	ATPB_HUMAN	ATP5B	ATP synthase subunit beta, mitochondrial	10	224.34	611.336	1434.49	317.355	725.485	466.393	341.203	907.575	324.591	515.075	338.072	658.95	417.567	370.919	725.863
VANPSGNLTETYVQDR	P21333	FLNA_HUMAN	FLNA	Filamin-A	68	1038.85	1235.49	1998.82	1674.72	657.181	742.47	1190.75	1363.62	1322.96	1295.77	659.186	1519.22	1107.37	1443.1	863.517
VANVELYYR	Q00610	CLH1_HUMAN	CLTC	Clathrin heavy chain 1	24	173.725	125.462	336.037	187.673	142.274	175.248	169.564	551.845	230.663	98.9955	154.26	228.263	357.391	342.626	281.611
VAPEEHPTLLTEAPLNPK	P68032	ACTC_HUMAN	ACTC1	Actin, alpha cardiac muscle 1	3	195.926	533.874	956.028	626.875	339.428	1553.96	1824.17	2245.61	1601.89	2049.94	552.515	507.998	1348.27	944.719	2242.27
VAPEEHPVLLTEAPLNPK	P60709	ACTB_HUMAN	ACTB	Actin, cytoplasmic 1	16	11404.7	31430.6	38056.9	33277.7	29932.8	36833.1	65819.8	67262.9	35851.9	64809.1	32049.3	57775.9	86110.8	47721.1	47764.3
VAQGVSGAVQDK	P12268	IMDH2_HUMAN	IMPDH2	Inosine-5-monophosphate dehydrogenase 2	2	267.836	76.8675	176.507	0	0	47.186	0	50.3757	0	0	0	0	0	0	0
VAQLEQVYIR	P62318	SMD3_HUMAN	SNRPD3	Small nuclear ribonucleoprotein Sm D3	1	0	198.392	416.911	204.026	292.825	136.774	470.306	218.465	116.698	443.802	164.1	377.76	210.469	272.919	162.144
VAQLLER	Q15149	PLEC_HUMAN	PLEC	Plectin	108	667.326	467.948	1069.66	682.393	0	14.1387	522.121	648.773	944.057	0	533.357	0	845.445	1137.9	0
VAQPTITDNK	P21333	FLNA_HUMAN	FLNA	Filamin-A	68	0	0	0	0	0	0	225.989	277.465	0	279.665	240.163	269.552	311.49	0	0
VAQPTITDNKDGTVTVR	P21333	FLNA_HUMAN	FLNA	Filamin-A	68	395.994	284.826	419.214	427.725	278.834	274.54	324.546	359.493	528.499	229.277	170.37	301.765	343.214	444.838	231.414
VASLEESEGNKQDLK	Q07065	CKAP4_HUMAN	CKAP4	Cytoskeleton-associated protein 4	18	0	0	0	0	0	564.797	277.631	253.609	0	464.521	412.448	427.985	0	0	678.873
VATWFNQPAR	P26373	RL13_HUMAN	RPL13	60S ribosomal protein L13	1	97.0891	111.066	0	0	106.509	42.7783	151.927	0	0	35.7652	41.8065	0	0	0	0
VAVEEVDEEGKFVR	P02545	LMNA_HUMAN	LMNA	Prelamin-A/C	31	312.627	182.732	0	0	0	285.371	470.306	120.634	0	242.081	530.745	1456.87	0	0	955.287
VAVGQEQAFSVNTR	Q14315	FLNC_HUMAN	FLNC	Filamin-C	33	264.988	238.572	381.08	286.929	0	133.118	212.791	408.334	0	126.552	171.937	176.168	303.856	291.178	0
VAVIQFSDDPK	P12111	CO6A3_HUMAN	COL6A3	Collagen alpha-3(VI) chain	31	0	0	0	0	0	58.8031	53.578	70.6569	0	45.7891	0	249.046	0	0	98.5692
VAVLGASGGIGQPLSLLLK	P40926	MDHM_HUMAN	MDH2	Malate dehydrogenase, mitochondrial	10	0	127.617	257.594	279.426	309.575	173.778	0	201.42	267.096	135.668	139.036	221.22	411.817	190.62	180.498
VAVTEGcQPSR	O75369	FLNB_HUMAN	FLNB	Filamin-B	9	0	0	92.1989	0	0	0	53.2149	54.2062	88.3602	0	0	52.4486	112.422	74.9248	0
VAVVNQIAR	Q01082	SPTB2_HUMAN	SPTBN1	Spectrin beta chain, non-erythrocytic 1	3	0	130.181	0	0	0	0	197.056	209.435	0	0	120.038	0	223.456	226.433	0
VAVVQYSGTGQQRPER	P12109	CO6A1_HUMAN	COL6A1	Collagen alpha-1(VI) chain	5	1006.49	594.618	784.299	1158.72	1028.63	800.556	661.657	588.645	541.364	430.541	676.166	504.188	468.623	762.568	422.913
VcADLIR	P60866	RS20_HUMAN	RPS20	40S ribosomal protein S20	1	151.394	0	201.417	107.953	0	0	0	0	0	0	0	0	0	0	0
VcAYGPGLK	Q14315	FLNC_HUMAN	FLNC	Filamin-C	33	0	0	0	0	0	11.4326	19.2849	25.1803	38.0947	13.8652	0	0	0	0	0
VcNPIITK	P11142	HSP7C_HUMAN	HSPA8	Heat shock cognate 71 kDa protein	18	791.6	579.014	883.856	808.018	792.558	529.262	572.667	634.475	906.145	572.26	436.264	524.347	612.075	762.656	0
VcTLAIIDPGDSDIIR	P62888	RL30_HUMAN	RPL30	60S ribosomal protein L30	1	72.1695	51.5484	0	55.285	46.0519	0	54.7192	42.7825	0	47.6952	52.2037	67.5646	0	0	46.9075
VDALNDEINFLR	P08729	K2C7_HUMAN	KRT7	Keratin, type II cytoskeletal 7	6	0	0	0	0	0	29.6715	34.0857	0	0	32.7361	6.90534	0	0	0	35.0714
VDATAETDLAK	P13667	PDIA4_HUMAN	PDIA4	Protein disulfide-isomerase A4	10	0	139.766	0	0	0	211.773	89.3063	0	0	0	175.464	202.493	0	265.708	281.721
VDATEESDLAQQYGVR	P07237	PDIA1_HUMAN	P4HB	Protein disulfide-isomerase	19	230.943	394.276	0	151.3	0	567.53	894.504	176.699	0	564.801	706.644	545.754	0	193.09	1284.22
VDFPQDQLTALTGR	P40926	MDHM_HUMAN	MDH2	Malate dehydrogenase, mitochondrial	10	195.408	172.088	0	199.4	209.347	67.2084	82.8665	108.199	61.514	74.8371	96.4687	123.311	175.969	195.442	170.934
VDNLTYR	Q01130	SRSF2_HUMAN	SRSF2	Serine/arginine-rich splicing factor 2	2	231.46	151.357	140.89	175.225	138.924	186.626	0	157.132	171.802	132.685	0	0	0	0	0
VDPEIQNVK	P35908	K22E_HUMAN	KRT2	Keratin, type II cytoskeletal 2 epidermal	17	1473.16	1276.73	1226.29	1537.18	1948.88	1180.16	1869.12	0	986.638	573.088	0	0	0	0	0
VDVGKDQEFTVK	P21333	FLNA_HUMAN	FLNA	Filamin-A	68	393.858	375.551	143.705	0	0	328.764	709.494	0	0	274.279	223.749	205.056	0	0	196.088
VDVIPVNLPGEHGQR	P02751	FINC_HUMAN	FN1	Fibronectin	62	271.008	839.821	1145.93	1523.84	0	795.089	2675.44	2816.79	1677.03	1294.94	1078.03	2544.5	2931.5	3019.4	3414.27
VEEVGPYTYR	Q14108	SCRB2_HUMAN	SCARB2	Lysosome membrane protein 2	4	0	159.605	0	212.654	133.382	207.741	0	114.388	0	0	266.287	169.067	0	0	201.561
VEGTEPTTAFNLFVGNLNFNK	P19338	NUCL_HUMAN	NCL	Nucleolin	7	0	99.0286	0	0	0	71.5136	40.2104	0	0	28.91	0	0	0	0	0
VEHSDLSFSK	P61769	B2MG_HUMAN	B2M	Beta-2-microglobulin	2	106.539	100.868	0	0	0	67.0034	64.2925	0	0	103.637	109.371	0	0	0	0
VEIIANDQGNR	P11142	HSP7C_HUMAN	HSPA8	Heat shock cognate 71 kDa protein	18	0	2682.75	2556.75	0	4434.74	0	3729.02	2374.3	3412.13	0	2901.9	0	0	2715.96	0
VEILANDQGNR	P11142	HSP7C_HUMAN	HSPA8	Heat shock cognate 71 kDa protein	18	4134.7	0	0	2898.46	0	2738.56	0	0	0	2744.03	0	2865.93	1731.93	0	2320.77
VELQELNDR	P08670	VIME_HUMAN	VIM	Vimentin	45	4709.47	6146.8	822.304	1797.26	1679.9	6283.49	8166.96	2189.17	1618.97	5217.05	15495.7	5742.95	927.332	1813.58	6059
VENQYQLLK	Q70UQ0	IKIP_HUMAN	IKBIP	Inhibitor of nuclear factor kappa-B kinase-interacting protein	3	117.025	0	0	125.375	0	46.1097	0	118.075	0	158.666	112.941	0	201.15	0	161.371
VEPGLGADNSVVR	P21333	FLNA_HUMAN	FLNA	Filamin-A	68	391.075	441.477	702.529	756.585	328.886	390.54	664.538	509.025	852.862	351.643	628.273	495.737	504.015	457.717	368.239
VESLQEEIAFLK	P08670	VIME_HUMAN	VIM	Vimentin	45	225.441	242.695	378.457	160.97	203.066	183.79	294.057	159.465	167.817	191.9	323.802	244.543	465.773	228.55	289.405
VESLQEEIAFLKK	P08670	VIME_HUMAN	VIM	Vimentin	45	51.1918	263.872	0	69.173	0	77.9372	73.2548	0	0	40.5844	62.5225	0	0	92.6196	0
VETGVLKPGmVVTFAPVNVTTEVK	P68104	EF1A1_HUMAN	EEF1A1	Elongation factor 1-alpha 1	10	225.57	234.671	723.003	443.397	315.585	20.1591	136.02	0	0	0	0	0	0	0	0
VEVERDNLAEDImR	P08670	VIME_HUMAN	VIM	Vimentin	45	240.263	208.256	0	0	0	220.657	478.318	0	0	149.218	610.422	498.716	0	0	370.727
VFASLPQVER	O75083	WDR1_HUMAN	WDR1	WD repeat-containing protein 1	7	84.9206	110.23	230.593	130.793	146.806	71.3428	167.95	0	80.1515	0	0	0	0	0	0
VFAVSHGR	P02751	FINC_HUMAN	FN1	Fibronectin	62	0	25.9901	120.543	76.9839	0	0	24.6911	50.6165	62.1288	19.1983	0	0	66.4221	62.5755	49.6827
VFIGNLNTLVVK	P07910	HNRPC_HUMAN	HNRNPC	Heterogeneous nuclear ribonucleoproteins C1/C2	3	296.122	378.393	471.296	519.839	318.343	404.549	276.132	619.725	485.577	264.458	407.833	311.74	411.718	393.854	252.974
VFLENVIR	P62805	H4_HUMAN	HIST1H4A	Histone H4	8	2788.4	3060.02	2423.66	2974.32	1094.64	4001.07	2707.72	4868.25	3909.66	1830.32	5263.91	4600.6	7621.69	4731.54	4568.57
VFNLYPR	Q16555	DPYL2_HUMAN	DPYSL2	Dihydropyrimidinase-related protein 2	5	221.881	262.757	546.411	273.007	270.163	166.33	263.625	287.098	434.344	83.0004	76.8034	185.659	102.112	124.992	95.2385
VFNVFcLYGNVEK	P14866	HNRPL_HUMAN	HNRNPL	Heterogeneous nuclear ribonucleoprotein L	5	0	0	0	0	0	8.44633	84.4938	32.2317	0	0	0	0	0	0	0
VFQEFIK	P08133	ANXA6_HUMAN	ANXA6	Annexin A6	10	156.961	0	193.739	0	218.042	0	0	0	92.6752	75.7488	75.1054	286.663	0	152.514	0
VFSVAITPDHLEPR	P12109	CO6A1_HUMAN	COL6A1	Collagen alpha-1(VI) chain	5	0	0	0	0	0	28.479	0	0	0	0	91.9551	0	0	94.4719	68.6612
VGAAEEELQK	Q9P2E9	RRBP1_HUMAN	RRBP1	Ribosome-binding protein 1	7	376.576	321.272	0	184.895	173.606	104.372	172.503	229.879	154.952	199.317	275.778	183.442	351.517	154.895	190.449
VGAPGPAGAR	P08123	CO1A2_HUMAN	COL1A2	Collagen alpha-2(I) chain	16	0	95.2391	0	27.2757	88.744	0	0	0	0	0	0	0	0	0	0
VGDTYERPK	P02751	FINC_HUMAN	FN1	Fibronectin	62	13.3336	33.8659	0	0	10.2962	21.3174	0	0	0	0	37.4961	0	0	0	0
VGDVYIPR	Q01130	SRSF2_HUMAN	SRSF2	Serine/arginine-rich splicing factor 2	2	0	101.425	253.627	0	0	42.9264	72.4095	0	429.107	0	241.339	0	0	0	0
VGDYGSLSGR	Q9UBR2	CATZ_HUMAN	CTSZ	Cathepsin Z	2	169.323	145.617	213.062	191.564	226.417	62.2882	105.07	135.083	0	152.243	110.416	175.683	205.512	223.698	165.793
VGEVIVTK	P10809	CH60_HUMAN	HSPD1	60 kDa heat shock protein, mitochondrial	12	310.642	267.457	360.606	495.498	555.303	316.635	199.131	303.353	541.023	284.514	554.256	421.681	384.257	490.884	489.419
VGFAEAAR	P07339	CATD_HUMAN	CTSD	Cathepsin D	6	529.006	0	756.946	733.16	659.447	423.683	170.256	275.132	639.846	369.545	473.273	274.332	367.602	560.128	280.616
VGFQYEGTYK	P11413	G6PD_HUMAN	G6PD	Glucose-6-phosphate 1-dehydrogenase	5	0	118.533	164.179	71.0653	0	33.3616	0	0	0	0	0	0	0	0	0
VGGTSDVEVNEK	P10809	CH60_HUMAN	HSPD1	60 kDa heat shock protein, mitochondrial	12	0	625.268	0	0	0	647.483	290.195	306.213	0	230.727	664.846	552.543	0	219.464	533.534
VGINYQPPTVVPGGDLAK	Q6PEY2	TBA3E_HUMAN	TUBA3E	Tubulin alpha-3E chain	7	1871.88	2351.72	4755.19	3176.89	1455.26	988.48	1138.3	959.501	1757.87	554.441	680.085	883.265	878.259	1596.58	416.058
VGIVAWHPTAR	Q9ULV4	COR1C_HUMAN	CORO1C	Coronin-1C	5	213.078	183.457	421.261	274.424	324.354	338.468	570.938	745.476	1127.81	410.485	0	0	0	0	0
VGLEHLR	P12111	CO6A3_HUMAN	COL6A3	Collagen alpha-3(VI) chain	31	0	0	0	0	0	0	0	0	0	0	81.3315	112.712	147.021	0	88.1761
VGLQVVAVK	P10809	CH60_HUMAN	HSPD1	60 kDa heat shock protein, mitochondrial	12	94.349	86.2112	186.531	144.881	107.198	72.2995	105.761	150.585	134.459	117.767	163.795	93.5914	175.374	163.451	108.852
VGPPGPSGNAGPPGPPGPAGK	P02452	CO1A1_HUMAN	COL1A1	Collagen alpha-1(I) chain	24	0	232.887	0	0	0	285.474	410.654	248.793	399.847	89.4648	0	0	0	0	0
VGQDPVLR	Q04837	SSBP_HUMAN	SSBP1	Single-stranded DNA-binding protein, mitochondrial	1	457.095	0	378.905	500.166	403.472	353.297	0	354.978	417.949	339.751	389.416	0	321.602	466.979	336.285
VGVNGFGR	P04406	G3P_HUMAN	GAPDH	Glyceraldehyde-3-phosphate dehydrogenase	12	2625.94	0	4866.52	0	3343.05	826.524	0	1000.14	2485.38	670.882	0	1147.2	1108.36	1655.68	0
VGVTEGcDPTR	Q14315	FLNC_HUMAN	FLNC	Filamin-C	33	199.809	196.998	187.085	168.473	0	0	0	182.117	0	0	0	0	189.848	0	0
VGVVQFSNDVFPEFYLK	P12111	CO6A3_HUMAN	COL6A3	Collagen alpha-3(VI) chain	31	0	0	0	0	0	0	0	0	0	0	31.2068	0	86.4479	0	110.289
VGWEQLLTTIAR	O43707	ACTN4_HUMAN	ACTN4	Alpha-actinin-4	28	1639.51	1038.21	521.074	253.918	1626.69	280.28	215.269	248.342	2422.76	1451.58	1561.1	1979.21	3540.2	1148.48	3655.3
VGYTPDWIFLLR	Q00610	CLH1_HUMAN	CLTC	Clathrin heavy chain 1	24	121.197	158.546	239.611	176.058	65.0678	0	89.5849	196.867	176.963	84.8237	55.7848	0	322.296	165.304	0
VHAIPLR	P62873	GBB1_HUMAN	GNB1	Guanine nucleotide-binding protein G(I)/G(S)/G(T) subunit beta-1	4	293.338	0	0	0	373.815	224.005	0	226.593	215.749	93.4843	107.194	0	0	288.091	0
VHGPGIQSGTTNKPNK	P21333	FLNA_HUMAN	FLNA	Filamin-A	68	464.151	377	0	0	134.392	268.97	0	0	0	0	220.179	0	0	0	0
VHIEIGPDGR	P31943	HNRH1_HUMAN	HNRNPH1	Heterogeneous nuclear ribonucleoprotein H	4	93.5939	146.063	115.54	148.466	0	0	0	113.485	0	93.0285	144.246	122.341	0	123.228	102.715
VHSFPTLK	P07237	PDIA1_HUMAN	P4HB	Protein disulfide-isomerase	19	527.582	477.338	1096.09	748.582	843.94	508.42	638.391	802.218	875.405	458.982	318.316	506.474	724.794	644.897	404.173
VHVIFNYK	P27797	CALR_HUMAN	CALR	Calreticulin	7	171.524	242.528	399.124	0	364.06	0	0	336.014	541.82	0	0	0	0	0	0
VIDPATATSVDLR	P50991	TCPD_HUMAN	CCT4	T-complex protein 1 subunit delta	4	145.051	130.125	150.231	0	0	0	0	0	0	197.411	94.4804	0	0	0	192.716
VIFGLFGK	P23284	PPIB_HUMAN	PPIB	Peptidyl-prolyl cis-trans isomerase B	10	374.699	271.785	862.869	502.5	497.073	254.996	304.835	536.041	764.741	375.097	596.489	632.071	516.903	430.637	321.027
VIGNQSLVNELAFTAR	Q13011	ECH1_HUMAN	ECH1	Delta(3,5)-Delta(2,4)-dienoyl-CoA isomerase, mitochondrial	1	34.3954	0	0	0	0	20.9176	0	0	0	0	61.9565	28.4169	0	0	25.0597
VIGSGcNLDSAR	P07195	LDHB_HUMAN	LDHB	L-lactate dehydrogenase B chain	6	2471.24	53.2592	2066.64	1391.3	1939.03	566.847	704.307	924.884	888.953	473.637	459.776	780.737	773.173	852.276	543.029
VIHDNFGIVEGLmTTVHAITATQK	P04406	G3P_HUMAN	GAPDH	Glyceraldehyde-3-phosphate dehydrogenase	12	0	200.732	191.564	198.899	0	0	0	0	259.468	0	0	0	0	373.918	0
VIIWNTK	Q9NZM1	MYOF_HUMAN	MYOF	Myoferlin	12	88.3511	90.0007	156.373	0	87.3252	66.9351	114.407	173.689	0	267.856	0	0	0	140.341	103.213
VILDLTPNYR	P08195	4F2_HUMAN	SLC3A2	4F2 cell-surface antigen heavy chain	3	0	85.5982	85.6343	57.0023	53.7075	92.2536	61.3243	148.252	289.752	103.595	111.33	90.474	164.767	118.377	198.908
VINEPTAAALAYGLDK	P38646	GRP75_HUMAN	HSPA9	Stress-70 protein, mitochondrial	10	75.6	0	165.203	161.887	119.81	67.0034	89.681	126.504	176.812	152.492	143.549	118.808	301.576	288.179	128.367
VINSVDIK	O75083	WDR1_HUMAN	WDR1	WD repeat-containing protein 1	7	250.943	197.779	0	298.349	399.53	0	0	0	0	0	0	0	0	0	0
VIPNGDGTFR	Q14315	FLNC_HUMAN	FLNC	Filamin-C	33	0	0	0	510.67	0	354.664	426.849	507.896	571.99	261.184	344.745	364.113	394.964	581.651	278.128
VIQcFAETGQVQK	Q00610	CLH1_HUMAN	CLTC	Clathrin heavy chain 1	24	138.514	0	379.673	433.644	82.6846	194.621	242.876	262.414	435.71	136.994	256.969	189.815	317.438	337.841	169.442
VIQYLAYVASSHK	P35579	MYH9_HUMAN	MYH9	Myosin-9	41	0	121.153	272.182	259.67	136.165	226.807	215.557	253.986	222.466	440.901	239.379	499.755	421.235	319.934	681.637
VISGVLQLGNIVFK	P35579	MYH9_HUMAN	MYH9	Myosin-9	41	529.524	573.441	641.746	132.461	0	56.2405	207.892	350.061	529.6	360.594	0	112.504	265.887	329.549	62.8566
VKPLLQVSR	P35579	MYH9_HUMAN	MYH9	Myosin-9	41	467.71	278.25	506.87	359.703	225.235	155.191	252.271	197.093	266.982	240.009	262.978	327.535	364.43	0	331.642
VLAAVYK	P09972	ALDOC_HUMAN	ALDOC	Fructose-bisphosphate aldolase C	1	0	775.176	0	0	0	470.493	0	470.344	0	325.537	385.715	0	394.369	0	317.821
VLADPSDDTK	Q15149	PLEC_HUMAN	PLEC	Plectin	108	1714.59	856.539	1604.84	497.332	230.457	958.754	131.582	334.885	276.432	401.908	618.694	541.181	173.193	313.583	508.602
VLALPEPSPAAPTLR	Q15149	PLEC_HUMAN	PLEC	Plectin	108	212.949	598.519	975.479	755.418	0	266.544	286.852	413.978	455.634	179.593	343.003	300.864	511.649	532.607	263.036
VLANPGNSQVAR	Q14974	IMB1_HUMAN	KPNB1	Importin subunit beta-1	2	0	490.574	453.893	567.355	823.299	291.863	0	238.935	0	185.187	265.764	339.866	203.827	0	290.345
VLAQNSGFDLQETLVK	P40227	TCPZ_HUMAN	CCT6A	T-complex protein 1 subunit zeta	4	71.7812	77.4062	119.66	87.7792	72.6643	28.2364	0	15.5477	0	0	0	0	0	0	0
VLATAFDTTLGGR	P34932	HSP74_HUMAN	HSPA4	Heat shock 70 kDa protein 4	1	39.758	0	94.6431	86.362	67.1369	30.9425	24.0802	38.2747	0	0	0	0	0	0	0
VLcDDVIcDETK	P02452	CO1A1_HUMAN	COL1A1	Collagen alpha-1(I) chain	24	112.623	0	0	0	0	342.363	209.217	0	0	0	171.24	206.372	0	0	450.057
VLDELTLAR	P02533	K1C14_HUMAN	KRT14	Keratin, type I cytoskeletal 14	4	0	188.584	0	192.481	145.624	152.765	385.467	303.503	0	333.411	0	213.646	597.898	145.721	174.638
VLDELTLTK	P13645	K1C10_HUMAN	KRT10	Keratin, type I cytoskeletal 10	20	549.913	473.465	1087.19	708.235	837.093	0	0	0	0	0	0	0	0	0	0
VLDIIATINK	P07686	HEXB_HUMAN	HEXB	Beta-hexosaminidase subunit beta	2	0	79.1895	0	126.625	40.2092	0	0	74.6304	87.4266	58.9249	58.1686	0	83.7811	132.49	37.2385
VLDLELK	P04083	ANXA1_HUMAN	ANXA1	Annexin A1	7	109.516	99.2516	152.79	80.7185	71.1765	95.4995	40.2729	0	0	0	0	57.4642	0	0	0
VLDPFTIKPLDR	P29401	TKT_HUMAN	TKT	Transketolase	12	219.68	405.756	462.594	448.649	96.3799	193.869	143.455	172.56	208.918	89.8377	196.537	206.926	298.107	443.427	144.896
VLDSGAPIK	P06576	ATPB_HUMAN	ATP5B	ATP synthase subunit beta, mitochondrial	10	0	0	0	0	0	170.601	0	0	317.988	155.89	269.77	234.96	336.241	0	219.97
VLEDSDLK	P11021	GRP78_HUMAN	HSPA5	78 kDa glucose-regulated protein	20	572.178	380.678	0	0	264.547	592.131	551.169	239.386	210.17	551.126	814.186	655.001	83.6027	215.936	534.087
VLEGmEVVR	P23284	PPIB_HUMAN	PPIB	Peptidyl-prolyl cis-trans isomerase B	10	0	181.952	277.173	113.183	0	210.099	0	228.248	0	255.258	207.237	286.732	355.21	486.12	320.972
VLEQLTGQTPVFSK	P62913	RL11_HUMAN	RPL11	60S ribosomal protein L11	2	55.9427	0	138.202	107.953	92.2418	0	0	0	97.0699	0	0	0	0	0	0
VLFASQEIPASPFR	O75369	FLNB_HUMAN	FLNB	Filamin-B	9	0	38.2238	0	56.4938	0	33.676	35.3537	0	0	21.0713	40.2957	0	82.5815	0	45.5364
VLFSGSLR	Q96CG8	CTHR1_HUMAN	CTHRC1	Collagen triple helix repeat-containing protein 1	2	0	0	0	0	0	0	0	107.69	84.9618	64.3947	86.6433	124.835	114.206	0	0
VLGLVLLR	P14678	RSMB_HUMAN	SNRPB	Small nuclear ribonucleoprotein-associated proteins B and B	2	53.7356	35.2814	59.3311	0	38.5539	27.6897	34.6678	74.2466	89.1714	30.4321	48.4593	36.8754	0	49.0354	28.3324
VLIAAHGNSLR	P15259	PGAM2_HUMAN	PGAM2	Phosphoglycerate mutase 2	1	377.482	165.401	267.063	204.151	394.013	76.6046	0	0	63.8138	0	0	0	0	0	71.3148
VLIEGSINSVR	P59998	ARPC4_HUMAN	ARPC4	Actin-related protein 2/3 complex subunit 4	4	0	83.2019	150.615	168.639	79.2755	0	0	0	0	0	0	0	0	0	0
VLITTDLLAR	P60842	IF4A1_HUMAN	EIF4A1	Eukaryotic initiation factor 4A-I	5	236.768	50.7348	536.302	442.063	172.03	129.77	211.984	180.386	210.625	94.976	109.893	137.304	156.142	228.373	95.197
VLLPEYGGTK	P61604	CH10_HUMAN	HSPE1	10 kDa heat shock protein, mitochondrial	2	0	137.704	0	170.473	129.564	237.673	125.473	0	116.47	143.749	198.409	172.912	187.271	169.714	210.241
VLLVPGPEKEN	Q99536	VAT1_HUMAN	VAT1	Synaptic vesicle membrane protein VAT-1 homolog	1	199.097	126.781	191.308	290.096	0	0	0	0	0	0	0	0	0	205.792	0
VLPSITTEILK	P35232	PHB_HUMAN	PHB	Prohibitin	4	60.6418	70.5516	127.338	96.6988	80.8421	54.5321	56.7711	89.9297	90.7397	47.2394	94.3063	77.8658	103.301	96.9418	72.0888
VLPSIVNEVLK	Q99623	PHB2_HUMAN	PHB2	Prohibitin-2	4	0	47.4803	90.2539	89.1963	84.4285	40.9332	44.5177	60.2492	0	51.0517	88.5591	93.5914	129.87	107.086	78.9991
VLPVGDEVVGIVGYTSK	P21589	5NTD_HUMAN	NT5E	5-nucleotidase	3	101.102	79.4681	149.335	174.308	122.47	59.2131	81.612	119.354	122.96	78.8152	102.274	80.1519	120.849	174.83	114.159
VLQATVVAVGSGSK	P61604	CH10_HUMAN	HSPE1	10 kDa heat shock protein, mitochondrial	2	0	0	0	0	0	0	0	0	0	0	19.6653	0	0	39.8411	74.9082
VLQSALAAIR	Q12905	ILF2_HUMAN	ILF2	Interleukin enhancer-binding factor 2	4	81.6843	148.459	216.133	192.814	117.248	331.019	584.425	725.835	211.992	331.795	274.211	486.315	657.629	241.34	579.364
VLSIGDGIAR	P25705	ATPA_HUMAN	ATP5A1	ATP synthase subunit alpha, mitochondrial	8	57.2114	127.673	0	0	0	67.1059	105.415	0	0	181.83	91.5198	259.022	0	0	76.4008
VLSPEAVR	O94925	GLSK_HUMAN	GLS	Glutaminase kidney isoform, mitochondrial	1	0	0	0	0	0	120.886	97.4042	209.359	158.14	185.933	171.066	152.961	361.852	233.313	289.737
VLSSIEQK	Q04917	1433F_HUMAN	YWHAH	14-3-3 protein eta	3	641.435	0	0	588.779	1132.09	0	0	0	0	0	0	0	0	0	0
VLTEIIASR	P08758	ANXA5_HUMAN	ANXA5	Annexin A5	8	1007.14	690.47	1827.34	1332.94	820.54	767.071	610.361	1267.29	0	255.341	578.203	658.188	0	847.778	452.932
VLTPTQVK	P30086	PEBP1_HUMAN	PEBP1	Phosphatidylethanolamine-binding protein 1	1	365.314	147.679	375.45	252.084	0	82.1057	0	0	134.117	0	0	0	74.4324	97.2946	0
VLTSGIFETK	P63092	GNAS2_HUMAN	GNAS	Guanine nucleotide-binding protein G(s) subunit alpha isoforms short	1	21.7156	0	0	0	0	22.4381	0	115.366	0	84.6165	38.4409	0	0	0	12.2023
VLVDQTTGLSR	Q15717	ELAV1_HUMAN	ELAVL1	ELAV-like protein 1	1	0	0	101.374	98.7828	48.7023	0	0	94.3698	0	0	169.194	0	0	0	0
VLVQNAAGSQEK	Q9Y490	TLN1_HUMAN	TLN1	Talin-1	16	830.435	531.422	736.44	768.422	290.756	511.836	0	346.85	336.545	128.707	206.681	148.181	265.292	234.46	146.997
VLYAYGYYTGEPSK	O14880	MGST3_HUMAN	MGST3	Microsomal glutathione S-transferase 3	2	0	0	0	0	0	0	0	0	0	0	62.1416	0	156.439	0	228.373
VLYLSAFTSK	P04216	THY1_HUMAN	THY1	Thy-1 membrane glycoprotein	4	341.106	1241.06	1142.09	887.795	513.429	682.335	713.529	971.542	1082.84	751.686	840.31	711.461	1264.99	1005.58	724.205
VNGDASPAAAESGAK	P29966	MARCS_HUMAN	MARCKS	Myristoylated alanine-rich C-kinase substrate	1	116.507	104.379	0	0	133.21	83.199	0	0	0	24.9789	0	0	0	0	23.2906
VNHVTLSQPK	P61769	B2MG_HUMAN	B2M	Beta-2-microglobulin	2	208.03	152.36	166.995	124.625	0	0	0	0	0	0	0	0	74.2143	0	37.6089
VNIIPIIAK	Q92599	SEPT8_HUMAN	39692	Septin-8	1	0	558.952	0	0	0	0	179.593	0	231.916	0	0	118.254	0	220.082	79.8837
VNIIPLIAK	Q16181	SEPT7_HUMAN	39326	Septin-7	2	173.595	0	519.027	432.977	210.751	95.8754	0	200.78	0	96.1363	92.5212	0	179.34	0	0
VNNSSLIGVGYTQTLRPGVK	P45880	VDAC2_HUMAN	VDAC2	Voltage-dependent anion-selective channel protein 2	4	0	0	113.275	153.634	61.3336	0	0	0	150.398	184.607	0	180.463	163.874	0	241.42
VNPALAELNLR	P13489	RINI_HUMAN	RNH1	Ribonuclease inhibitor	2	116.248	104.546	0	212.07	89.4731	0	66.7997	0	0	0	73.5815	0	0	0	0
VNQIGSVTESIQAcK	P06733	ENOA_HUMAN	ENO1	Alpha-enolase	12	0	0	1036.13	0	0	424.366	219.131	0	302.39	129.66	0	408.726	0	408.055	0
VNQIGSVTESLQAcK	P06733	ENOA_HUMAN	ENO1	Alpha-enolase	12	352.628	469.118	0	785.428	487.91	0	0	326.607	0	0	199.062	0	266.482	0	141.469
VNQPASFAVQLNGAR	Q14315	FLNC_HUMAN	FLNC	Filamin-C	33	169.712	239.519	412.816	365.121	120.401	200.805	341.894	0	0	205.699	0	0	0	0	124.22
VNQPASFAVSLNGAK	P21333	FLNA_HUMAN	FLNA	Filamin-A	68	342.077	610.222	1026.15	784.761	413.423	427.1	920.44	1108.51	1106.07	677.098	295.937	622.026	543.472	517.611	687.718
VNVPVIGGHAGK	P40926	MDHM_HUMAN	MDH2	Malate dehydrogenase, mitochondrial	10	0	103.988	175.44	167.139	145.132	116.615	0	0	197.077	123.817	183.257	166.608	273.421	246.192	191.61
VPADTEVVcAPPTAYIDFAR	P60174	TPIS_HUMAN	TPI1	Triosephosphate isomerase	9	254.503	151.636	0	225.408	191.932	0	101.669	0	0	0	115.379	124.904	0	150.044	0
VPDVQDGVR	Q15149	PLEC_HUMAN	PLEC	Plectin	108	428.81	187.079	281.523	0	373.421	296.954	276.42	267.456	0	0	0	0	0	0	0
VPFLVLEcPNLK	Q9NRP0	OSTC_HUMAN	OSTC	Oligosaccharyltransferase complex subunit OSTC	1	54.344	0	0	78.8929	61.304	29.9517	48.2352	94.8966	0	36.0387	46.2388	84.932	107.168	89.6204	56.7202
VPFSLLR	P04792	HSPB1_HUMAN	HSPB1	Heat shock protein beta-1	9	72.3637	145.004	236.48	183.644	261.591	33.1429	63.3415	118	98.5044	43.51	0	78.9743	0	0	0
VPGTSTSATLTGLTR	P02751	FINC_HUMAN	FN1	Fibronectin	62	1054.39	1781.62	2613.05	2404.97	1050.31	1258.07	2032.23	2793.47	2405.68	4176.96	2224.43	3652.91	4181.62	3927.07	3155.54
VPLALFALNR	P12955	PEPD_HUMAN	PEPD	Xaa-Pro dipeptidase	1	55.6061	36.5464	119.212	64.9132	76.7926	16.4314	23.7286	33.0219	46.8841	0	12.1366	0	31.9818	43.8223	16.3416
VPLDEALQR	Q15149	PLEC_HUMAN	PLEC	Plectin	108	0	0	0	0	0	517.987	873.756	1140.87	1591.65	677.098	0	0	0	0	0
VPLDVAcAR	Q15149	PLEC_HUMAN	PLEC	Plectin	108	0	0	0	0	0	447.259	880.672	662.921	0	444.63	454.551	0	750.669	0	472.557
VPQIAFVITGGK	P12111	CO6A3_HUMAN	COL6A3	Collagen alpha-3(VI) chain	31	93.5939	109.896	154.838	178.893	0	127.105	147.662	219.895	226.451	97.5452	185.826	190.647	261.723	277.329	149.761
VPQLPITNFNR	Q14315	FLNC_HUMAN	FLNC	Filamin-C	33	259.034	216.559	562.407	595.781	0	257.592	190.601	276.713	272.219	96.8408	213.822	292.274	303.262	372.154	259.111
VPSENVLGEVGSGFK	P49748	ACADV_HUMAN	ACADVL	Very long-chain specific acyl-CoA dehydrogenase, mitochondrial	4	0	82.4774	0	0	0	0	0	0	0	0	69.0534	50.9245	86.0117	94.4719	0
VPSLVGSFIR	P78417	GSTO1_HUMAN	GSTO1	Glutathione S-transferase omega-1	2	68.8685	75.2885	122.591	0	82.458	33.4334	0	0	0	19.9151	38.4496	30.3358	0	0	25.2311
VPSYQALLR	P12109	CO6A1_HUMAN	COL6A1	Collagen alpha-1(VI) chain	5	213.531	240.689	354.336	391.297	185.035	146.478	410.365	190.245	259.809	192.148	184.346	312.156	199.564	190.002	252.532
VPTANVSVVDLTcR	P04406	G3P_HUMAN	GAPDH	Glyceraldehyde-3-phosphate dehydrogenase	12	1468.63	1372.58	5066.14	3608.7	1876.96	1314.78	870.874	2642.2	2050.47	1039.27	916.504	1715.96	1481.11	3139.36	1335.08
VPTISINK	Q01518	CAP1_HUMAN	CAP1	Adenylyl cyclase-associated protein 1	5	299.552	0	412.688	393.714	550.475	188.71	0	182.644	298.405	0	0	170.903	0	0	0
VPTWGPLR	Q12906	ILF3_HUMAN	ILF3	Interleukin enhancer-binding factor 3	1	85.4384	39.135	0	0	146.708	66.4055	112.015	292.516	0	80.5349	154.652	123.034	176.068	156.659	0
VPVDVAYQR	Q15149	PLEC_HUMAN	PLEC	Plectin	108	611.985	692.142	1306.52	904.467	482.392	632.108	1057.61	1061.85	1201.13	796.854	855.549	940.764	996.332	1077.92	886.736
VPVDVAYR	Q15149	PLEC_HUMAN	PLEC	Plectin	108	445.315	477.645	899.084	771.089	0	483.819	688.169	788.672	777.151	585.105	689.664	679.594	858.531	699.763	623.037
VPVHDVTDASK	P21333	FLNA_HUMAN	FLNA	Filamin-A	68	1079.63	721.678	769.839	574.274	595.502	456.826	119.363	384.553	635.633	161.774	289.45	247.453	318.43	340.752	168.668
VQALEEANNDLENK	P35527	K1C9_HUMAN	KRT9	Keratin, type I cytoskeletal 9	10	163.239	551.874	0	0	0	646.458	488.865	0	0	220.326	85.9032	210.044	0	0	268.674
VQAVVAVAR	Q01082	SPTB2_HUMAN	SPTBN1	Spectrin beta chain, non-erythrocytic 1	3	295.474	0	0	95.1358	0	0	174.751	172.635	0	0	0	0	145.435	152.602	119.245
VQEQVHTLLSQDQAQAAR	Q07065	CKAP4_HUMAN	CKAP4	Cytoskeleton-associated protein 4	18	398.583	329.352	490.875	641.13	670.186	394.64	455.955	567.573	648.954	579.304	642.641	520.191	835.035	654.864	792.755
VQPNEAVYTK	P11413	G6PD_HUMAN	G6PD	Glucose-6-phosphate 1-dehydrogenase	5	699.689	575.67	673.737	719.822	873.942	0	0	0	103.833	151.166	129.747	0	0	0	0
VQQLVPK	O43707	ACTN4_HUMAN	ACTN4	Alpha-actinin-4	28	895.809	785.207	0	0	0	518.328	0	247.815	0	112.38	207.03	199.098	270.249	0	117.034
VQQTVQDLFGR	P38646	GRP75_HUMAN	HSPA9	Stress-70 protein, mitochondrial	10	96.9596	181.729	327.591	434.811	171.044	275.121	333.249	497.962	402.01	370.995	353.54	327.605	927.332	269.567	600.371
VQSGSESVIQEYVDLR	Q15149	PLEC_HUMAN	PLEC	Plectin	108	130.552	95.0162	0	0	0	57.4364	102.995	0	0	43.51	86.5563	108.07	0	94.6484	107.691
VQSLQATFGTFESILR	Q07065	CKAP4_HUMAN	CKAP4	Cytoskeleton-associated protein 4	18	0	0	0	0	0	426.075	0	106.787	451.137	81.26	0	0	392.882	0	92.5434
VQVEYKGETK	P11142	HSP7C_HUMAN	HSPA8	Heat shock cognate 71 kDa protein	18	275.28	121.208	0	109.786	188.287	141.524	45.8779	72.2222	79.2407	43.7172	65.9621	63.2002	71.8251	0	59.4843
VQVQDNEGcPVEALVK	P21333	FLNA_HUMAN	FLNA	Filamin-A	68	298.517	555.887	535.151	620.039	226.023	522.087	430.768	390.649	362.048	427.226	357.11	525.248	309.012	445.985	492.846
VSFELFADK	P62937	PPIA_HUMAN	PPIA	Peptidyl-prolyl cis-trans isomerase A	4	140.456	108.224	0	83.361	88.4485	0	49.7049	0	0	27.9748	56.0787	0	0	0	33.8773
VSFELFADKVPK	P62937	PPIA_HUMAN	PPIA	Peptidyl-prolyl cis-trans isomerase A	4	215.344	802.483	675.784	673.557	0	98.0963	163.512	102.347	120.91	0	85.0324	105.576	106.573	221.934	0
VSHLLGINVTDFTR	P35579	MYH9_HUMAN	MYH9	Myosin-9	41	195.537	79.8582	414.095	208.986	121.288	82.0373	91.3524	121.462	146.755	103.761	106.062	157.464	250.719	205.704	129.03
VSLDVNHFAPDELTVK	P04792	HSPB1_HUMAN	HSPB1	Heat shock protein beta-1	9	193.919	446.437	458.627	298.849	0	213.447	157.46	121.311	280.416	0	0	121.648	0	504.468	0
VSQGSKDPAEGDGAQPEETPR	Q14697	GANAB_HUMAN	GANAB	Neutral alpha-glucosidase AB	17	778.654	0	0	0	0	488.261	283.221	113.033	0	370.208	339.433	364.944	0	0	416.556
VSQPIEGHAASFAQFK	Q00610	CLH1_HUMAN	CLTC	Clathrin heavy chain 1	24	126.151	99.6974	205.768	0	0	0	0	179.935	0	0	0	0	55.7401	0	124.331
VSTLPAITLK	P07339	CATD_HUMAN	CTSD	Cathepsin D	6	106.474	174.986	348.321	549.599	164.147	292.649	379.127	242.472	579.505	345.842	316.531	251.886	723.506	327.785	576.047
VTAEEFK	O95302	FKBP9_HUMAN	FKBP9	Peptidyl-prolyl cis-trans isomerase FKBP9	6	257.674	270.169	417.487	0	415.886	231.488	0	0	0	0	0	0	0	0	0
VTAPPEAEYSGLVR	P08648	ITA5_HUMAN	ITGA5	Integrin alpha-5	2	0	0	0	0	0	59.2131	185.644	0	0	157.879	63.0015	0	0	87.918	158.441
VTAQGPGLEPSGNIANK	P21333	FLNA_HUMAN	FLNA	Filamin-A	68	1016.85	910.595	2746.13	2052.35	660.334	920.827	983.263	1277.08	1214.8	854.453	747.571	1585.72	1125.21	1640.69	1182.5
VTDALNATR	P10809	CH60_HUMAN	HSPD1	60 kDa heat shock protein, mitochondrial	12	1014.26	0	0	860.286	976.411	562.405	412.642	263.016	408.386	211.168	512.458	331.207	307.921	714.494	186.69
VTEGGEPYR	Q14697	GANAB_HUMAN	GANAB	Neutral alpha-glucosidase AB	17	90.2928	178.831	0	0	233.61	127.344	0	0	0	0	0	0	0	0	0
VTHAVVTVPAYFNDAQR	P11021	GRP78_HUMAN	HSPA5	78 kDa glucose-regulated protein	20	70.0336	493.304	647.76	948.648	596.685	1280.27	409.674	799.208	816.885	955.147	765.422	940.071	809.557	773.241	859.095
VTIAQGGVLPNIQAVLLPK	Q96KK5	H2A1H_HUMAN	HIST1H2AH	Histone H2A type 1-H	3	779.949	1708.62	912.648	1804.77	764.872	767.413	667.997	631.54	562.882	447.945	287.948	696.913	326.361	601.586	347.287
VTImWTPPESAVTGYR	P02751	FINC_HUMAN	FN1	Fibronectin	62	0	0	230.977	164.805	0	63.4499	119.997	233.065	259.354	111.966	122.999	140.006	421.83	314.73	198.576
VTLELGGK	P00352	AL1A1_HUMAN	ALDH1A1	Retinal dehydrogenase 1	9	327.125	303.606	579.938	390.213	375.293	173.368	0	192.954	198.329	0	0	227.64	0	229.255	0
VTLRPYLTPNDR	P15144	AMPN_HUMAN	ANPEP	Aminopeptidase N	18	135.019	197.723	0	247.499	0	260.394	199.477	399.153	414.078	152.989	293.542	221.474	338.059	373.742	266.74
VTLTSEEEAR	P00338	LDHA_HUMAN	LDHA	L-lactate dehydrogenase A chain	8	2475.77	1114.56	539.629	683.727	605.355	701.127	727.361	307.417	0	399.463	641.77	849.32	0	638.987	436.181
VTLVQTLEIQR	Q15149	PLEC_HUMAN	PLEC	Plectin	108	97.4774	0	254.267	214.321	0	106.228	120.977	153.896	175.445	55.0712	123.303	88.7421	181.62	235.43	104.982
VTQSNFAVGYK	P21796	VDAC1_HUMAN	VDAC1	Voltage-dependent anion-selective channel protein 1	4	401.366	247.432	435.466	731.826	475.2	262.273	337.86	489.91	487.399	439.243	538.147	672.251	575.295	794.588	673.345
VTQVDGNSPVR	P48444	COPD_HUMAN	ARCN1	Coatomer subunit delta	2	33.0103	0	0	170.056	0	82.1398	77.2893	91.5853	115.787	0	0	60.2421	0	0	0
VTSLTAcLVDQSLR	P04216	THY1_HUMAN	THY1	Thy-1 membrane glycoprotein	4	257.869	243.977	762.929	749.832	445.149	325.04	438.953	609.942	539.087	311.158	436.264	401.868	685.04	690.06	381.617
VTVLFAGQHIAK	P21333	FLNA_HUMAN	FLNA	Filamin-A	68	289.067	213.494	419.982	406.718	188.484	137.731	251.349	354.15	1117.45	679.999	217.349	348.249	306.731	358.217	752.952
VTWAPPPSIDLTNFLVR	P02751	FINC_HUMAN	FN1	Fibronectin	62	616.386	640.315	2994.39	1305.43	194.987	827.89	782.115	2404.4	2023.14	730.967	1040.59	1219.25	2369.39	2154.07	1640.79
VTWDSSFcAVNPR	Q9ULV4	COR1C_HUMAN	CORO1C	Coronin-1C	5	68.9332	172.645	169.938	163.304	89.6406	0	0	0	0	61.6184	0	0	0	0	74.9082
VVATTQmQAADAR	P15144	AMPN_HUMAN	ANPEP	Aminopeptidase N	18	106.086	0	147.96	142.464	125.82	50.6028	0	81.6517	123.984	39.7018	48.3439	54.8594	142.659	118.553	47.9026
VVDLLAPYAK	P06576	ATPB_HUMAN	ATP5B	ATP synthase subunit beta, mitochondrial	10	178.126	683.783	566.502	465.655	275.977	229.336	203.396	279.497	389.486	184.938	224.924	267.127	871.419	333.519	375.813
VVDLmAHmASK	P04406	G3P_HUMAN	GAPDH	Glyceraldehyde-3-phosphate dehydrogenase	12	0	0	118.624	122.624	421.798	0	0	0	0	0	0	0	0	0	0
VVESLDVGQDR	P12111	CO6A3_HUMAN	COL6A3	Collagen alpha-3(VI) chain	31	0	0	0	0	0	124.064	112.044	0	0	0	218.481	181.087	0	129.844	158.551
VVFEQTK	P60174	TPIS_HUMAN	TPI1	Triosephosphate isomerase	9	346.414	425.929	384.663	272.924	737.481	0	0	0	0	0	0	0	0	0	0
VVFNLNTYK	P17301	ITA2_HUMAN	ITGA2	Integrin alpha-2	1	0	0	0	0	0	16.7651	84.8396	36.9251	0	0	0	0	0	0	0
VVFQEFR	P35579	MYH9_HUMAN	MYH9	Myosin-9	41	0	617.466	1108.95	0	726.052	444.184	702.002	670.296	705.424	1118.41	522.037	1206.09	1237.24	1136.13	1321.26
VVFVFGPDK	P30041	PRDX6_HUMAN	PRDX6	Peroxiredoxin-6	5	31.1138	48.0654	71.3022	44.5148	44.9188	21.5258	0	0	0	0	28.9798	0	0	0	0
VVFVFGPDKK	P30041	PRDX6_HUMAN	PRDX6	Peroxiredoxin-6	5	56.2793	0	142.425	106.952	0	0	0	0	0	0	0	0	0	0	0
VVIGmDVAASEFFR	P06733	ENOA_HUMAN	ENO1	Alpha-enolase	12	0	29.5748	57.6227	48.8746	55.6682	0	0	0	63.051	0	0	0	0	0	0
VVIIGAGKPAAVVLQTK	Q14697	GANAB_HUMAN	GANAB	Neutral alpha-glucosidase AB	17	0	0	0	0	0	422.658	540.968	0	229.639	376.713	169.325	0	0	633.518	968.002
VVLAPQDVVVAR	Q13308	PTK7_HUMAN	PTK7	Inactive tyrosine-protein kinase 7	4	73.0757	170.583	302.126	254.084	164.443	367.648	201.263	356.031	364.781	353.55	193.968	334.394	498.761	380.181	318.429
VVLAYEPVWAIGTGK	P60174	TPIS_HUMAN	TPI1	Triosephosphate isomerase	9	330.75	576.785	1773.6	971.989	1009.42	168.277	0	447.316	412.484	150.13	246.302	291.096	492.515	310.849	253.624
VVLIGDSGVGK	P62491	RB11A_HUMAN	RAB11A	Ras-related protein Rab-11A	3	0	140.212	179.279	0	0	96.1145	128.066	158.337	0	143.624	90.8231	363.489	0	171.743	188.68
VVLIGGKPDR	P61978	HNRPK_HUMAN	HNRNPK	Heterogeneous nuclear ribonucleoprotein K	6	534.637	0	0	404.801	0	285.952	0	293.57	0	199.483	0	301.28	349.856	341.105	0
VVLPIEAPIR	P00403	COX2_HUMAN	MT-CO2	Cytochrome c oxidase subunit 2	1	80.2603	85.6539	171.729	0	94.8429	49.2361	82.88	98.6593	104.026	57.3088	81.288	112.989	128.581	148.632	108.52
VVPGYGHAVLR	O75390	CISY_HUMAN	CS	Citrate synthase, mitochondrial	3	0	0	0	0	0	0	0	0	0	0	99.7052	0	85.4367	0	43.5601
VVTNYNSAHDQNSNLLIEYFR	P21980	TGM2_HUMAN	TGM2	Protein-glutamine gamma-glutamyltransferase 2	6	19.3056	49.8654	38.1678	0	0	0	70.4883	186.933	175.445	101.813	78.545	110.01	189.551	161.864	103.987
VVTPLSPPTNLHLEANPDTGVLTVSWER	P02751	FINC_HUMAN	FN1	Fibronectin	62	935.939	780.749	0	906.134	0	636.55	1223.6	1153.66	0	546.568	605.883	542.913	505.205	2154.95	1011.68
VVVAENFDEIVNNENK	P30101	PDIA3_HUMAN	PDIA3	Protein disulfide-isomerase A3	15	160.78	427.378	0	0	0	235.281	307.659	0	0	179.344	269.422	238.585	0	0	270.112
VWNLANcK	P63244	GBLP_HUMAN	GNB2L1	Guanine nucleotide-binding protein subunit beta-2-like 1	8	102.914	72.2792	164.179	115.872	136.954	68.2335	83.9318	111.377	127.514	50.8859	69.7936	76.6189	123.327	115.642	52.5242
VWQVTIGTR	P63244	GBLP_HUMAN	GNB2L1	Guanine nucleotide-binding protein subunit beta-2-like 1	8	147.058	501.663	0	0	501.605	0	0	0	0	0	0	0	0	0	0
VWVQAFK	P11279	LAMP1_HUMAN	LAMP1	Lysosome-associated membrane glycoprotein 1	4	149.064	162.224	202.441	225.075	198.928	135.066	260.225	290.936	249.563	83.0833	109.371	0	249.232	154.101	208.748
VYcDFSTGETcIR	P08123	CO1A2_HUMAN	COL1A2	Collagen alpha-2(I) chain	16	167.252	250.052	0	310.853	220.407	502.953	0	735.919	435.938	394.615	312.439	177.484	440.666	297.97	464.652
VYEGERPLTK	P11021	GRP78_HUMAN	HSPA5	78 kDa glucose-regulated protein	20	1525.59	901.679	885.647	782.093	1436.54	1352.37	402.7	705.967	1144.21	613.698	732.768	858.325	839.695	994.117	525.131
VYFDLR	P23284	PPIB_HUMAN	PPIB	Peptidyl-prolyl cis-trans isomerase B	10	110.487	206.695	287.922	238.246	255.286	123.825	274.922	0	275.179	302.581	0	0	0	0	224.669
VYGPGVAK	P21333	FLNA_HUMAN	FLNA	Filamin-A	68	0	500.437	385.303	245.498	428.202	119.417	0	0	0	0	0	0	0	0	0
VYIGSFWSQPLLVPDNR	Q9NZN4	EHD2_HUMAN	EHD2	EH domain-containing protein 2	7	121.124	193.543	0	155.996	210.948	85.3516	0	62.6623	0	34.5041	0	0	0	0	0
VYNVTYTVK	Q14315	FLNC_HUMAN	FLNC	Filamin-C	33	181.039	181.395	327.335	0	252.231	0	0	0	0	0	0	0	0	0	0
VYVGNLGTGAGK	Q16629	SRSF7_HUMAN	SRSF7	Serine/arginine-rich splicing factor 7	3	0	0	0	178.309	0	180.954	352.211	215.305	242.845	232.177	196.711	204.225	215.723	181.975	145.725
WcGTTQNYDADQK	P02751	FINC_HUMAN	FN1	Fibronectin	62	0	0	0	0	0	312.842	266.046	152.015	0	0	438.877	0	0	274.154	500.531
WcHDNGVNYK	P02751	FINC_HUMAN	FN1	Fibronectin	62	266.477	228.541	0	0	0	321.555	285.988	0	0	0	353.453	0	0	329.549	238.214
WELLQQVDTSTR	P04264	K2C1_HUMAN	KRT1	Keratin, type II cytoskeletal 1	27	402.272	1024.28	190.924	543.66	0	875.725	606.326	56.5617	161.1	0	163.229	242.326	74.5118	395.618	153.631
WGFcPIK	Q9UBG0	MRC2_HUMAN	MRC2	C-type mannose receptor 2	5	0	0	0	0	0	0	0	0	0	0	23.25	0	0	47.1037	88.5631
WLPSSSPVTGYR	P02751	FINC_HUMAN	FN1	Fibronectin	62	413.47	986.386	626.262	806.518	0	1240.64	1350.4	1048.3	1319.54	287.912	1530.41	1702.8	929.811	1698.91	1923.29
WQAVLAQTDVR	Q15149	PLEC_HUMAN	PLEC	Plectin	108	75.2764	146.843	0	0	0	244.13	184.319	0	111.039	0	144.986	170.765	0	154.454	259.719
WSRPQAPITGYR	P02751	FINC_HUMAN	FN1	Fibronectin	62	499.167	426.096	301.742	363.621	0	940.986	778.08	490.964	1431.11	0	1078.03	768.96	535.243	1371.65	917.695
YADQEVPR	Q14315	FLNC_HUMAN	FLNC	Filamin-C	33	640.917	0	0	0	0	0	0	0	177.153	131.939	308.259	170.626	0	289.326	279.455
YALPLVGHR	P13667	PDIA4_HUMAN	PDIA4	Protein disulfide-isomerase A4	10	0	0	0	0	0	0	0	0	0	0	0	0	119.362	143.075	187.077
YALYDASFETK	P60981	DEST_HUMAN	DSTN	Destrin	1	105.827	0	226.882	0	272.922	0	0	0	0	0	0	0	0	0	0
YALYDATYETK	P23528	COF1_HUMAN	CFL1	Cofilin-1	2	464.798	664.278	865.813	667.388	696.099	223.971	612.666	549.362	470.207	206.983	344.44	832.001	194.111	0	474.105
YAPSGFYIASGDVSGK	O75083	WDR1_HUMAN	WDR1	WD repeat-containing protein 1	7	91.9757	88.6075	294.704	248.833	130.845	38.5073	20.8468	67.8273	111.074	47.2808	47.3708	0	64.489	133.549	0
YDGIILPGK	P62913	RL11_HUMAN	RPL11	60S ribosomal protein L11	2	124.792	158.713	0	204.568	128.874	192.537	252.963	221.4	144.25	84.2436	58.4625	186.698	0	0	147.937
YEELQITAGR	P04264	K2C1_HUMAN	KRT1	Keratin, type II cytoskeletal 1	27	1109.4	1708.06	1121.49	1872.29	1107.45	1053.74	1814.94	965.522	1105.61	0	709.692	646.273	1514.82	1102.61	1467.21
YEELQQTAGR	P13647	K2C5_HUMAN	KRT5	Keratin, type II cytoskeletal 5	3	310.75	321.16	0	327.525	301.594	331.19	422.584	140.576	154.838	163.97	88.9509	0	197.878	0	134.448
YEILTPNSIPK	P35579	MYH9_HUMAN	MYH9	Myosin-9	41	84.9206	64.6445	0	180.56	100.4	0	0	0	0	0	121.605	157.741	0	0	214.166
YENEVALR	P13645	K1C10_HUMAN	KRT10	Keratin, type I cytoskeletal 10	20	304.148	461.484	0	0	0	374.139	190.486	0	379.012	264.582	0	0	450.084	0	164.964
YEQGTGcWQGPNR	P14314	GLU2B_HUMAN	PRKCSH	Glucosidase 2 subunit beta	5	143.498	152.583	0	201.9	215.283	191.99	185.356	157.81	177.495	198.986	174.636	150.744	169.426	203.146	187.74
YESLTDPSK	Q58FF8	H90B2_HUMAN	HSP90AB2P	Putative heat shock protein HSP 90-beta 2	3	579.816	353.371	305.069	395.298	579.836	281.818	266.449	187.31	245.464	233.255	270.554	0	161.098	288.532	238.103
YEVSVYALK	P02751	FINC_HUMAN	FN1	Fibronectin	62	344.148	754.557	904.714	1083.69	0	1030.16	1880.65	1279.34	1185.2	1059.57	951.771	846.549	1369.09	976.475	1071.93
YEYQPFAGK	O75083	WDR1_HUMAN	WDR1	WD repeat-containing protein 1	7	227.965	243.531	439.816	283.678	313.417	149.246	264.144	46.9817	0	0	62.2178	0	136.017	224.139	0
YFDLGLPNR	P48735	IDHP_HUMAN	IDH2	Isocitrate dehydrogenase [NADP], mitochondrial	1	18.7317	0	0	6.03117	0	0	23.3539	0	0	4.19768	0	29.6084	37.4244	46.3892	28.7471
YFDPANGK	P13639	EF2_HUMAN	EEF2	Elongation factor 2	10	447.192	195.438	314.283	265.005	329.773	236.545	0	159.917	159.848	0	0	192.656	186.676	224.58	128.477
YFPTQALNFAFK	P05141	ADT2_HUMAN	SLC25A5	ADP/ATP translocase 2	3	317.093	0	367.772	310.353	283.169	240.474	0	332.702	0	118.71	234.634	321.993	486.567	583.15	297.919
YFTWDPSR	Q14697	GANAB_HUMAN	GANAB	Neutral alpha-glucosidase AB	17	63.9105	197.556	185.038	0	402.683	135.237	0	132.148	0	236.363	191.943	303.774	302.667	184.798	447.846
YGDSGEQIAGFVK	P10619	PPGB_HUMAN	CTSA	Lysosomal protective protein	1	0	0	0	0	0	135.1	0	119.712	0	99.8243	91.9987	88.3265	179.588	152.337	117.808
YGFIEGHVVIPR	P16070	CD44_HUMAN	CD44	CD44 antigen	4	142.786	307.619	807.077	1187.06	525.548	432.567	358.205	1590.89	1410.62	491.455	677.473	870.795	1578.27	1042.63	910.508
YGGPYHIGGSPFK	P21333	FLNA_HUMAN	FLNA	Filamin-A	68	216.768	0	686.149	468.906	374.603	229.882	329.445	0	492.636	533.308	0	0	449.489	0	0
YGGQPVPNFPSK	P21333	FLNA_HUMAN	FLNA	Filamin-A	68	706.161	789.108	1237.81	1077.02	434.902	491.677	855.889	1402	1499.43	1178.08	903.007	682.157	1032.02	1078.8	1038.76
YGPIADVSIVYDQQSR	P62995	TRA2B_HUMAN	TRA2B	Transformer-2 protein homolog beta	1	0	0	0	0	0	37.1064	59.9987	59.2106	0	50.7202	52.9003	51.8251	0	0	0
YGSDIVPFSK	P13010	XRCC5_HUMAN	XRCC5	X-ray repair cross-complementing protein 5	1	0	0	114.529	0	0	108.893	0	0	0	0	0	77.2597	125.211	0	176.794
YGVSGYPTLK	P30101	PDIA3_HUMAN	PDIA3	Protein disulfide-isomerase A3	15	391.657	444.152	739.767	754.751	652.057	0	528.23	0	816.202	1084.43	577.767	0	721.424	699.851	0
YHTINGHNAEVR	P22626	ROA2_HUMAN	HNRNPA2B1	Heterogeneous nuclear ribonucleoproteins A2/B1	7	782.538	452.177	680.007	788.345	405.442	343.047	185.126	264.597	658.29	223.31	265.59	301.557	231.883	305.733	175.965
YIAYLVR	P12111	CO6A3_HUMAN	COL6A3	Collagen alpha-3(VI) chain	31	0	74.7312	0	0	0	67.0718	175.558	123.493	128.766	44.2144	135.103	235.052	188.758	172.537	183.041
YIDQEELNK	Q58FF8	H90B2_HUMAN	HSP90AB2P	Putative heat shock protein HSP 90-beta 2	3	741.761	613.008	0	501.104	156.167	512.178	538.028	0	0	216.555	397.95	574.087	0	234.724	392.95
YIEVFK	P52597	HNRPF_HUMAN	HNRNPF	Heterogeneous nuclear ribonucleoprotein F	1	134.371	138.93	0	0	0	132.367	0	0	397.57	409.159	0	0	0	0	0
YIFDNVAK	Q15293	RCN1_HUMAN	RCN1	Reticulocalbin-1	1	57.6515	0	95.2573	90.5301	87.9164	44.6576	102.707	100.089	100.759	93.7743	75.5408	157.602	100.129	0	52.5353
YIIIGDTGVGK	Q8WUD1	RAB2B_HUMAN	RAB2B	Ras-related protein Rab-2B	2	0	0	0	0	0	103.973	178.209	145.016	0	163.68	0	0	211.064	166.892	173.643
YISPDQLADLYK	P06733	ENOA_HUMAN	ENO1	Alpha-enolase	12	922.993	620.253	780.844	804.267	690.976	327.09	387.369	295.225	384.135	178.971	361.29	404.57	294.637	411.584	202.777
YKPESEELTAER	P07237	PDIA1_HUMAN	P4HB	Protein disulfide-isomerase	19	476.384	283.544	0	0	0	506.028	525.867	0	0	440.901	537.711	520.537	0	126.756	574.388
YLAEFATGNDR	P62258	1433E_HUMAN	YWHAE	14-3-3 protein epsilon	4	235.107	227.928	464.812	318.939	293.712	325.621	193.31	242.396	0	0	229.757	104.26	100.625	130.991	0
YLAEVAAGDDKK	P63104	1433Z_HUMAN	YWHAZ	14-3-3 protein zeta/delta	5	754.058	541.453	0	475.825	438.843	313.252	328.869	197.469	0	237.813	299.899	330.722	0	0	233.349
YLAEVASGEK	Q04917	1433F_HUMAN	YWHAH	14-3-3 protein eta	3	169	72.7529	0	108.828	128.628	0	0	0	0	0	0	0	0	0	0
YLAEVATGEK	P61981	1433G_HUMAN	YWHAG	14-3-3 protein gamma	1	116.313	0	236.352	0	154.689	56.0355	130.775	123.418	0	109.852	0	0	0	0	0
YLAFLR	P40429	RL13A_HUMAN	RPL13A	60S ribosomal protein L13a	1	0	0	0	0	0	0	87.2027	187.987	155.407	82.8347	104.32	142.812	202.835	169.979	103.766
YLAPSGPSGTLK	Q16658	FSCN1_HUMAN	FSCN1	Fascin	2	0	170.918	293.68	274.174	0	108.449	0	0	188.311	0	111.722	0	0	129.932	0
YLDGLTAER	P35908	K22E_HUMAN	KRT2	Keratin, type II cytoskeletal 2 epidermal	17	0	648.674	410.768	0	0	494.411	861.076	307.793	0	0	0	279.319	733.221	343.045	428.221
YLGLLENLR	O00159	MYO1C_HUMAN	MYO1C	Unconventional myosin-Ic	7	0	0	0	37.8209	57.5698	0	0	65.0128	0	33.1049	0	0	71.9738	60.4585	46.0893
YLQEEVNINR	Q9UHD8	SEPT9_HUMAN	40057	Septin-9	3	95.212	128.397	0	180.393	146.289	183.55	103.206	0	203.87	0	0	0	0	0	0
YLSEVASGDNK	P31946	1433B_HUMAN	YWHAB	14-3-3 protein beta/alpha	2	906.165	971.896	631.38	810.352	1010.9	155.328	362.067	343.163	412.029	154.274	325.674	293.729	580.946	516.905	323.957
YLSNAYAR	O00299	CLIC1_HUMAN	CLIC1	Chloride intracellular channel protein 1	6	522.145	314.153	630.613	379.209	493.132	193.835	134.507	126.729	225.198	0	0	0	160.206	0	0
YLSYTLNPDLIR	P15144	AMPN_HUMAN	ANPEP	Aminopeptidase N	18	278.451	259.748	486.652	529.259	188.582	255.679	231.292	447.767	429.107	199.566	296.416	238.724	549.321	502.792	268.287
YLTNAYSR	Q9Y696	CLIC4_HUMAN	CLIC4	Chloride intracellular channel protein 4	2	386.22	212.435	428.556	25.8836	211.539	164.758	207.085	136.738	386.099	138.113	0	156.632	127.887	78.3076	0
YLTVAAVFR	P07437	TBB5_HUMAN	TUBB	Tubulin beta chain	11	467.775	1142.42	945.407	756.084	311.447	445.892	285.527	225.539	313.206	88.5946	106.541	205.056	144.84	335.459	79.552
YLTVATVFR	Q9BUF5	TBB6_HUMAN	TUBB6	Tubulin beta-6 chain	1	129.258	367.638	376.602	306.518	119.81	48.9286	157.806	0	0	36.4075	0	63.9899	0	89.5322	0
YLYVDK	P35579	MYH9_HUMAN	MYH9	Myosin-9	41	0	141.27	0	110.62	273.218	0	191.984	0	149.259	0	0	0	239.417	0	0
YNDPIYVK	P63010	AP2B1_HUMAN	AP2B1	AP-2 complex subunit beta	6	0	0	0	0	51.5596	53.4387	0	0	89.8517	72.6824	49.6784	0	103.301	80.6143	0
YNEQHVPGSPFTAR	P21333	FLNA_HUMAN	FLNA	Filamin-A	68	269.196	534.766	698.69	651.967	705.065	307.58	472.208	531.225	1221.63	416.038	0	191.132	107.961	243.369	397.373
YPDPLIK	P62701	RS4X_HUMAN	RPS4X	40S ribosomal protein S4, X isoform	3	76.463	0	166.867	98.4772	220.702	0	0	0	0	0	0	0	0	0	0
YPIEHGIITNWDDmEK	P68032	ACTC_HUMAN	ACTC1	Actin, alpha cardiac muscle 1	3	351.139	426.152	0	0	0	496.803	1593.62	0	0	1318.14	536.405	1267.74	0	0	2073.66
YPVNSVNILK	P17987	TCPA_HUMAN	TCP1	T-complex protein 1 subunit alpha	3	83.7555	98.1927	248.636	145.465	143.654	64.7483	0	154.348	155.18	0	113.943	182.749	139.586	0	0
YQcYcYGR	P02751	FINC_HUMAN	FN1	Fibronectin	62	690.627	609.664	1056.22	1385.46	0	757.504	1098.53	1744.41	1365.08	635.246	1247.84	1129.89	1530.68	1665.39	1284.77
YQILPLHSQIPR	Q08211	DHX9_HUMAN	DHX9	ATP-dependent RNA helicase A	6	0	0	0	0	0	0	153.656	90.5318	0	147.022	0	75.4412	130.366	113.878	147.439
YQLDKDGVVLFK	P07237	PDIA1_HUMAN	P4HB	Protein disulfide-isomerase	19	124.727	135.698	282.803	437.812	182.868	183.072	137.173	643.807	469.069	377.791	254.313	201.177	357.688	863.744	392.176
YQLDPTASISAK	P45880	VDAC2_HUMAN	VDAC2	Voltage-dependent anion-selective channel protein 2	4	83.6261	0	0	0	137.643	238.834	0	269.262	0	241.833	263.631	0	327.055	0	490.414
YRPGTVALR	P68431	H31_HUMAN	HIST1H3A	Histone H3.1	3	12835.2	5595.09	5095.57	7645.04	5752.06	0	10305.2	10144.4	0	10106.7	14202.5	0	9302.07	8644.49	0
YRVPDVLVADPPIAR	Q14697	GANAB_HUMAN	GANAB	Neutral alpha-glucosidase AB	17	98.4483	0	0	0	0	120.647	100.574	163.68	164.402	99.9486	129.66	137.789	221.771	263.128	122.175
YSFcTDHTVLVQTR	P02751	FINC_HUMAN	FN1	Fibronectin	62	377.418	491.855	854.808	672.723	0	523.112	1305.45	2594.04	843.413	858.182	726.672	1479.04	1512.84	1272.86	1899.52
YSNSALGHVNcTIK	Q9NQC3	RTN4_HUMAN	RTN4	Reticulon-4	4	166.087	0	0	0	154.689	132.298	0	277.089	266.982	151.953	182.082	0	417.369	334.224	393.337
YSQFINFPIYVWSSK	P14625	ENPL_HUMAN	HSP90B1	Endoplasmin	17	78.5451	0	155.286	101.159	239.127	75.5454	127.432	166.389	189.904	114.12	247.739	394.179	217.012	601.233	445.856
YSQVLANGLDNK	P62269	RS18_HUMAN	RPS18	40S ribosomal protein S18	2	133.789	81.4743	230.721	0	84.5172	0	0	0	0	0	0	0	0	0	0
YSVDIPLDK	P61353	RL27_HUMAN	RPL27	60S ribosomal protein L27	1	0	109.338	97.8806	122.874	126.017	162.674	269.043	127.482	0	188.46	142.33	205.125	75.1462	0	103.6
YTIENPR	Q7KZF4	SND1_HUMAN	SND1	Staphylococcal nuclease domain-containing protein 1	3	287.448	0	248.764	186.291	251.64	167.286	152.504	163.454	197.76	183.363	175.638	166.4	181.025	221.581	195.867
YTLPLTEGK	Q9NZM1	MYOF_HUMAN	MYOF	Myoferlin	12	0	0	67.6552	0	34.8789	41.8216	0	53.0623	41.442	65.3478	41.358	80.2212	99.1375	0	144.675
YTPVQQGPVGVNVTYGGDPIPK	P21333	FLNA_HUMAN	FLNA	Filamin-A	68	293.597	575.113	801.83	757.418	0	0	301.204	385.381	408.955	160.614	160.704	212.399	434.52	415.377	200.29
YVDSEGHLYTVPIR	Q03135	CAV1_HUMAN	CAV1	Caveolin-1	4	168.029	287.724	407.313	433.144	253.611	180.578	674.336	475.16	355.9	0	0	521.854	271.934	229.52	0
YVEcSALTQK	P60953	CDC42_HUMAN	CDC42	Cell division control protein 42 homolog	1	132.624	112.905	232.737	149.966	138.038	0	0	118.451	44.8006	0	0	24.9912	143.055	0	0
YVIcVR	P21333	FLNA_HUMAN	FLNA	Filamin-A	68	0	121.766	0	328.609	0	154.268	217.113	0	291.574	0	95.9172	0	0	0	130.854
YVITIR	Q14315	FLNC_HUMAN	FLNC	Filamin-C	33	88.5452	101.759	92.6212	81.6479	0	44.9309	57.8373	0	142.884	59.8366	111.461	0	116.586	0	51.6341
YVSELTLVR	P09619	PGFRB_HUMAN	PDGFRB	Platelet-derived growth factor receptor beta	1	44.1691	0	0	14.2214	0	114.189	0	0	71.2939	89.1333	60.0408	0	45.5702	0	25.4117
YWLcAATGPSIK	P63244	GBLP_HUMAN	GNB2L1	Guanine nucleotide-binding protein subunit beta-2-like 1	8	60.4671	0	180.943	143.548	62.24	35.5005	0	72.3426	242.845	41.8939	0	0	89.66	95.6187	0
YYTVFDR	P07339	CATD_HUMAN	CTSD	Cathepsin D	6	77.2182	0	0	0	150.255	87.7434	192.618	0	0	84.8237	123.478	0	0	0	79.9389
YYVTIIDAPGHR	P68104	EF1A1_HUMAN	EEF1A1	Elongation factor 1-alpha 1	10	1040.15	1088.93	2135.74	1531.34	1209.92	516.62	1700.83	1526.17	1830.73	771.577	468.919	1518.52	717.359	994.117	510.205

## Sheet: protein list
UniprotID	UniprotAccession	Symbol	Name	#peptides	DMSO_1_norm	DMSO_2_norm	DMSO_3_norm	DMSO_4_norm	DMSO_5_norm	Mean DMSO	TGFb_1_norm	TGFb_2_norm	TGFb_3_norm	TGFb_4_norm	TGFb_5_norm	Mean TGFb	TGFb_DPI_1_norm	TGFb_DPI_2_norm	TGFb_DPI_3_norm	TGFb_DPI_4_norm	TGFb_DPI_5_norm	Mean TGFb_DPI
A6NMY6	AXA2L_HUMAN	ANXA2P2	Putative annexin A2-like protein	3	0	473.465	1162.05	687.478	81.4628	480.892	499.399	357.485	207.629	455.293	288.533	361.668	601.42	1020.22	1242.19	1563.95	322.63	950.083
F2Z3M2	CQ112_HUMAN	C17orf112	Uncharacterized protein C17orf112	1	0	0	0	0	0	0	0	74.811	97.3047	0	0	34.4231	101.795	78.7664	112.323	159.747	0	90.5262
O00159	MYO1C_HUMAN	MYO1C	Unconventional myosin-Ic	7	564.761	123.716	214.7	277.901	194.031	275.022	342.749	326.379	447.955	327.323	832.947	455.471	413.47	478.944	813.807	468.69	565.261	548.034
O00264	PGRC1_HUMAN	PGRMC1	Membrane-associated progesterone receptor component 1	1	0	78.4093	79.8759	51.6422	0	41.9855	38.5757	0	65.0429	0	32.533	27.2303	7.40714	0	0	0	37.62	9.00542
O00299	CLIC1_HUMAN	CLIC1	Chloride intracellular channel protein 1	6	1098.36	725.37	1569.11	1036.09	1096.28	1105.04	363.513	284.129	126.729	225.198	0	199.914	58.4298	0	254.823	0	0	62.6506
O00410	IPO5_HUMAN	IPO5	Importin-5	1	38.5508	0	56.4071	0	0	18.9916	20.265	27.2213	42.2331	0	16.8508	21.314	15.4391	0	36.5817	40.5409	0	18.5123
O14818	PSA7_HUMAN	PSMA7	Proteasome subunit alpha type-7	2	173.531	225.587	276.277	234.828	159.122	213.869	35.5347	215.269	148.93	55.4116	247.588	140.547	107.716	0	174.581	177.653	280.671	148.124
O14880	MGST3_HUMAN	MGST3	Microsomal glutathione S-transferase 3	2	0	0	0	0	0	0	0	0	0	0	0	0	100.108	0	329.335	76.9183	276.58	156.588
O15144	ARPC2_HUMAN	ARPC2	Actin-related protein 2/3 complex subunit 2	2	93.1408	137.95	114.363	0	104.972	90.0851	0	156.826	156.606	0	78.6494	78.4163	0	0	0	0	98.9562	19.7912
O15145	ARPC3_HUMAN	ARPC3	Actin-related protein 2/3 complex subunit 3	1	319.876	308.287	455.172	263.838	595.01	388.437	170.02	18.1725	199.652	226.118	0	122.792	0	0	0	258.364	0	51.6729
O15173	PGRC2_HUMAN	PGRMC2	Membrane-associated progesterone receptor component 2	3	0	56.8426	92.4037	190.905	202.741	108.578	122.561	234.024	265.801	113.112	229.318	192.963	103.798	225.783	126.103	167.884	180.145	160.743
O15427	MOT4_HUMAN	SLC16A3	Monocarboxylate transporter 4	1	0	0	0	0	0	0	0	0	0	0	0	0	72.6817	87.7723	115.495	147.25	142.409	113.122
O15460	P4HA2_HUMAN	P4HA2	Prolyl 4-hydroxylase subunit alpha-2	4	0	0	0	0	0	0	658.827	362.447	544.997	484.097	637.69	537.612	800.506	122.756	475.146	530.498	562.436	498.269
O15511	ARPC5_HUMAN	ARPC5	Actin-related protein 2/3 complex subunit 5	1	0	163.004	0	192.814	128.086	96.7809	69.4977	105.473	0	0	0	34.9942	0	0	0	0	0	0
O43175	SERA_HUMAN	PHGDH	D-3-phosphoglycerate dehydrogenase	4	423.638	455.646	232.909	0	184.74	259.387	88.8368	0	0	0	0	17.7674	0	138.898	0	0	0	27.7795
O43390	HNRPR_HUMAN	HNRNPR	Heterogeneous nuclear ribonucleoprotein R	1	0	104.1	0	0	0	20.82	96.6612	103.398	164.507	0	161.443	105.202	187.35	0	145.831	160.1	139.866	126.629
O43707	ACTN4_HUMAN	ACTN4	Alpha-actinin-4	28	8572.66	8289.37	7854.44	8639.56	7808.45	8232.9	8814.01	7454.44	7461.64	7519.14	10752.7	8400.38	8063.77	10634.3	11073	8829.64	13088.4	10337.8
O60506	HNRPQ_HUMAN	SYNCRIP	Heterogeneous nuclear ribonucleoprotein Q	1	127.575	187.413	0	302.517	273.021	178.105	122.561	181.84	267.306	617.076	152.906	268.338	210.731	198.683	0	263.392	229.092	180.379
O60568	PLOD3_HUMAN	PLOD3	Procollagen-lysine,2-oxoglutarate 5-dioxygenase 3	1	0	0	0	0	0	0	68.9168	0	125.375	0	51.4246	49.1433	0	0	25.1281	22.3581	42.037	17.9046
O60701	UGDH_HUMAN	UGDH	UDP-glucose 6-dehydrogenase	1	131.718	176.156	283.315	174.141	0	153.066	0	0	0	0	0	0	70.4467	0	91.1074	0	0	32.3108
O60814	H2B1K_HUMAN	HIST1H2BK	Histone H2B type 1-K	2	3156.04	3824.61	2662.96	1513.84	908.131	2413.12	2673.3	3885.22	2443.53	1146.49	1831.56	2396.02	4041.76	3280.9	2093.29	2379	3440.25	3047.04
O60831	PRAF2_HUMAN	PRAF2	PRA1 family protein 2	1	33.8194	0	0	78.7928	39.1156	30.3456	0	0	0	0	0	0	0	0	0	0	0	0
O75083	WDR1_HUMAN	WDR1	WD repeat-containing protein 1	7	916.586	1240.23	1940.85	1796.51	2018.15	1582.46	320.564	521.066	410.335	561.471	47.2808	372.143	109.589	146.657	439.328	357.688	77.0642	226.065
O75369	FLNB_HUMAN	FLNB	Filamin-B	9	3467.37	1076.42	1898.38	2616.59	2116.28	2235.01	999.441	746.133	1780.71	955.454	544.268	1005.2	905.586	1175.77	809.557	1400.88	969.423	1052.24
O75390	CISY_HUMAN	CS	Citrate synthase, mitochondrial	3	0	143.277	201.545	228.659	156.758	146.048	166.535	304.316	278.444	115.559	310.703	235.111	318.012	307.93	619.391	331.666	261.485	367.697
O75396	SC22B_HUMAN	SEC22B	Vesicle-trafficking protein SEC22b	1	2181.27	0	0	981.993	313.319	695.316	977.204	992.485	810.496	1165.84	483.168	885.839	0	554.898	642.114	736.921	1046.5	596.087
O75874	IDHC_HUMAN	IDH1	Isocitrate dehydrogenase [NADP] cytoplasmic	1	104.856	0	144.089	118.623	99.8087	93.4753	0	0	0	0	0	0	0	0	0	0	0	0
O75891	AL1L1_HUMAN	ALDH1L1	Cytosolic 10-formyltetrahydrofolate dehydrogenase	1	0	497.261	0	0	0	99.4522	195.373	0	229.377	274.155	152.948	170.37	186.174	448.491	0	0	0	126.933
O75915	PRAF3_HUMAN	ARL6IP5	PRA1 family protein 3	2	0	0	0	0	0	0	19.9678	112.326	122.816	138.557	0	78.7335	23.4155	23.2905	0	0	26.4362	14.6284
O94925	GLSK_HUMAN	GLS	Glutaminase kidney isoform, mitochondrial	1	0	0	0	0	0	0	120.886	97.4042	209.359	158.14	185.933	154.344	171.066	152.961	361.852	233.313	289.737	241.786
O95302	FKBP9_HUMAN	FKBP9	Peptidyl-prolyl cis-trans isomerase FKBP9	6	1015.62	1103.1	1681.78	676.669	943.158	1084.06	814.326	892.891	1186.55	901.955	664.045	891.952	1320.03	943.257	1740.83	1203.08	708.615	1183.16
O95678	K2C75_HUMAN	KRT75	Keratin, type II cytoskeletal 75	2	332.255	483.496	0	0	0	163.15	314.14	199.261	272.222	411.839	186.554	276.803	82.6813	60.6855	154.82	137.753	105.59	108.306
O95816	BAG2_HUMAN	BAG2	BAG family molecular chaperone regulator 2	1	42.4473	58.9045	0	40.7802	0	28.4264	30.8708	46.4543	0	0	53.2893	26.1229	59.6054	70.1762	0	0	33.3908	32.6345
P00338	LDHA_HUMAN	LDHA	L-lactate dehydrogenase A chain	8	5256.12	3359.99	4423.25	3401.46	3179.4	3924.04	1948.16	1976.15	1887.55	1997.87	1501.72	1862.29	2172.14	1895.52	1504.71	2611.43	1351.44	1907.05
P00352	AL1A1_HUMAN	ALDH1A1	Retinal dehydrogenase 1	9	2087.67	2484.52	4188.3	2889.54	2117.03	2753.41	690.467	827.705	766.886	939.788	346.24	714.217	467.069	1226.44	442.153	899.468	272.384	661.502
P00367	DHE3_HUMAN	GLUD1	Glutamate dehydrogenase 1, mitochondrial	2	0	133.246	0	186.97	82.724	80.588	108.962	0	0	0	0	21.7923	179.295	144.19	0	0	162.31	97.1592
P00387	NB5R3_HUMAN	CYB5R3	NADH-cytochrome b5 reductase 3	3	118.028	450.951	538.862	586.361	135.279	365.896	819.314	505.407	559.897	407.703	528.978	564.26	638.548	650.568	645.782	684.414	590.365	641.935
P00403	COX2_HUMAN	MT-CO2	Cytochrome c oxidase subunit 2	1	80.2603	85.6539	171.729	0	94.8429	86.4973	49.2361	82.88	98.6593	104.026	57.3088	78.4221	81.288	112.989	128.581	148.632	108.52	116.002
P00505	AATM_HUMAN	GOT2	Aspartate aminotransferase, mitochondrial	3	226.845	68.2668	371.598	385.128	238.536	258.075	169.2	177.984	360.622	325.627	302.166	267.12	344.788	213.785	955.983	509.231	330.702	470.898
P00558	PGK1_HUMAN	PGK1	Phosphoglycerate kinase 1	5	438.972	450.171	1264.68	778.759	475.811	681.678	94.4745	49.2842	74.1864	116.698	0	66.9286	56.3399	50.211	63.2002	82.7137	0	50.493
P02452	CO1A1_HUMAN	COL1A1	Collagen alpha-1(I) chain	24	8451.66	7832.71	6474.27	5905.82	1105.58	5954.01	13665.3	14323.9	11437.8	14038.6	7437.05	12180.5	6953.06	5996.22	5100.24	4590.23	4885.35	5505.02
P02458	CO2A1_HUMAN	COL2A1	Collagen alpha-1(II) chain	1	0	0	0	0	0	0	289.574	703.154	664.577	471.118	361.796	498.044	473.708	404.085	0	0	0	175.559
P02461	CO3A1_HUMAN	COL3A1	Collagen alpha-1(III) chain	3	0	0	139.866	0	87.7193	45.5171	363.479	0	179.002	332.515	74.9449	189.988	209.201	95.1917	342.322	131.555	74.3554	170.525
P02533	K1C14_HUMAN	KRT14	Keratin, type I cytoskeletal 14	4	0	3002.68	2345.6	253.834	5064.13	2133.25	3200.91	2698.73	1723.57	0	559.497	1636.54	1273.09	213.646	4100.43	145.721	1698.23	1486.22
P02545	LMNA_HUMAN	LMNA	Prelamin-A/C	31	24636.1	27215.7	21252.6	23489.6	17724.5	22863.7	26960.7	28849.1	18833.6	22043	21457.3	23628.7	27857.7	30127.2	17119.2	21869.8	20672.1	23529.2
P02751	FINC_HUMAN	FN1	Fibronectin	62	28116.1	41565.8	56226.5	55346.8	14602.8	39171.6	42005.6	49338.2	82619.3	76658.6	44955	59115.3	60606	62547.7	112984	96452.8	76015.8	81721.3
P04075	ALDOA_HUMAN	ALDOA	Fructose-bisphosphate aldolase A	7	4210.69	3924.48	3921.88	3100.53	6132.67	4258.05	1753.77	1619.02	961.985	2134.57	1042.26	1502.32	1856.43	1814.2	352.632	1070.52	1213.9	1261.54
P04083	ANXA1_HUMAN	ANXA1	Annexin A1	7	1709.5	1865.16	1234.22	1574.17	1455.1	1567.63	497.076	40.2729	54.5223	126.375	0	143.649	185.216	649.84	0	224.007	122.789	236.37
P04181	OAT_HUMAN	OAT	Ornithine aminotransferase, mitochondrial	2	0	0	0	0	56.0623	11.2125	0	0	37.0706	34.8272	18.7093	18.1214	189.836	190.363	62.9325	73.9104	434.423	190.293
P04216	THY1_HUMAN	THY1	Thy-1 membrane glycoprotein	4	738.524	1791.88	2336.9	2322.94	958.577	1629.76	1288.68	1416.22	2545.05	2372.55	1874.04	1899.31	1946.99	1558.29	3114.8	2836.8	1309.26	2153.23
P04264	K2C1_HUMAN	KRT1	Keratin, type II cytoskeletal 1	27	18517.7	30619.9	17989.1	28585.2	24166	23975.6	26850	26615.5	12731.7	19521	15920.1	20327.7	9478.3	10860.3	20680.6	12189.7	14695.7	13580.9
P04406	G3P_HUMAN	GAPDH	Glyceraldehyde-3-phosphate dehydrogenase	12	16957.5	11151.6	29776.9	19433.2	16554.6	18774.8	8239.51	10392	9321.69	14399.2	6661.58	9802.8	6027.5	10397.3	9015.07	12595	5960.43	8799.07
P04792	HSPB1_HUMAN	HSPB1	Heat shock protein beta-1	9	2787.95	2397.17	4511	1942.06	1750.84	2677.8	1227.38	1117.73	1135.59	1559.1	398.916	1087.74	251.832	706.473	286.408	1177.34	260.205	536.451
P04843	RPN1_HUMAN	RPN1	Dolichyl-diphosphooligosaccharide--protein glycosyltransferase subunit 1	7	1202.5	885.661	716.976	1167.55	1368.5	1068.24	418.66	1123.74	1683.43	1544.97	1283.94	1210.95	1393.87	1177.66	677.902	1156.16	1325.29	1146.18
P04844	RPN2_HUMAN	RPN2	Dolichyl-diphosphooligosaccharide--protein glycosyltransferase subunit 2	1	0	0	0	0	0	0	0	0	0	0	0	0	29.0408	0	124.715	0	77.9488	46.3409
P04899	GNAI2_HUMAN	GNAI2	Guanine nucleotide-binding protein G(i) subunit alpha-2	2	251.655	434.79	219.588	639.379	247.995	358.681	93.4153	101.15	174.291	235.104	691.228	259.038	160.965	189.815	852.087	794.588	824.488	564.389
P05023	AT1A1_HUMAN	ATP1A1	Sodium/potassium-transporting ATPase subunit alpha-1	3	340.718	84.1493	215.903	291.097	0	186.373	69.5319	280.167	270.692	371.042	88.7603	216.039	164.143	103.844	298.9	248.838	322.133	227.572
P05141	ADT2_HUMAN	SLC25A5	ADP/ATP translocase 2	3	417.354	0	429.285	505.168	283.169	326.995	304.471	92.3899	666.308	60.9106	258.563	276.528	490.689	639.899	1026.13	995.969	670.912	764.72
P05198	IF2A_HUMAN	EIF2S1	Eukaryotic translation initiation factor 2 subunit 1	1	0	0	128.989	96.5321	69.7183	59.0479	52.277	56.2581	72.7039	0	109.811	58.21	38.8415	145.756	84.7328	93.3252	0	72.5311
P05386	RLA1_HUMAN	RPLP1	60S acidic ribosomal protein P1	1	434.312	330.913	1053.83	879.459	959.957	731.693	172.924	0	286.176	0	420.596	175.939	88.1019	140.179	121.443	248.926	111.865	142.103
P05387	RLA2_HUMAN	RPLP2	60S acidic ribosomal protein P2	1	24.7383	0	0	0	0	4.94766	19.8174	0	29.2742	0	16.1608	13.0505	0	0	0	0	19.9405	3.9881
P05388	RLA0_HUMAN	RPLP0	60S acidic ribosomal protein P0	5	549.755	337.303	699.586	630.126	543.948	552.143	233.88	448.463	455.142	220.644	314.183	334.462	196.798	496.776	412.115	269.214	342.308	343.442
P05556	ITB1_HUMAN	ITGB1	Integrin beta-1	10	1171.54	1200.83	1429.92	950.816	1158	1182.22	1777.07	918.02	2773.77	2553.2	1552.56	1914.92	1507.16	1013.09	2553.39	2167.75	2557.57	1959.79
P05783	K1C18_HUMAN	KRT18	Keratin, type I cytoskeletal 18	3	66.8458	0	44.3613	86.6955	268.653	93.311	474.627	508.231	867.766	257.532	981.543	617.94	340.957	611.635	449.489	233.048	743.277	475.681
P06396	GELS_HUMAN	GSN	Gelsolin	5	788.299	1215.48	1829.77	780.384	794.233	1081.63	233.55	670.648	412.197	872.217	51.3003	447.982	318.229	496.776	873.699	397.911	285.536	474.43
P06576	ATPB_HUMAN	ATP5B	ATP synthase subunit beta, mitochondrial	10	1393.1	3119.54	3809.14	2164.39	2274.64	2552.16	2043.01	1915.66	3215.5	3256.5	3101.41	2706.41	3003.92	2436.68	3523.51	3462.56	3080.21	3101.38
P06703	S10A6_HUMAN	S100A6	Protein S100-A6	1	3554.11	1474.01	2252.19	1687.23	2063.17	2206.14	913.652	217.92	657.202	948.384	190.325	585.497	612.599	0	641.221	942.955	310.689	501.493
P06733	ENOA_HUMAN	ENO1	Alpha-enolase	12	6178.3	5931.5	7659.91	5598.47	5041.67	6081.97	2474.41	3321.65	1849.09	3118.37	1484.39	2449.58	2702.66	2448.2	1930.11	2223.84	1194.11	2099.78
P06748	NPM_HUMAN	NPM1	Nucleophosmin	2	782.214	461.205	0	0	298.934	308.471	584.033	488.923	133.201	806.411	148.763	432.266	185.173	211.395	0	0	88.5078	97.0151
P06753	TPM3_HUMAN	TPM3	Tropomyosin alpha-3 chain	1	0	405.254	0	0	0	81.0508	404.207	707.765	0	0	449.189	312.232	482.852	1037.06	0	0	360.167	376.015
P06865	HEXA_HUMAN	HEXA	Beta-hexosaminidase subunit alpha	1	0	0	0	76.7171	66.2994	28.6033	30.4027	0	62.424	0	31.9736	24.9601	21.9743	42.1335	71.726	0	37.9848	34.7637
P06899	H2B1J_HUMAN	HIST1H2BJ	Histone H2B type 1-J	4	6376.75	8919.54	13893.7	11293.2	6702.58	9437.15	10116	13983.4	10926.8	25087.6	6277.62	13278.3	18323.2	14787.3	10589.7	6823.33	9908.56	12086.4
P07093	GDN_HUMAN	SERPINE2	Glia-derived nexin	1	0	0	0	0	0	0	0	0	63.8313	0	0	12.7663	23.4372	33.7303	69.9118	84.7778	0	42.3714
P07195	LDHB_HUMAN	LDHB	L-lactate dehydrogenase B chain	6	4305.06	1026.21	2992.21	2294.76	3048.75	2733.4	885.839	1779.79	1266.73	1080.57	473.637	1097.31	667.894	1246.68	929.414	1239.6	817.729	980.265
P07237	PDIA1_HUMAN	P4HB	Protein disulfide-isomerase	19	5122.19	5136.21	6680.66	7257.6	8524.34	6544.2	7463.28	7215.53	8129.87	7667.45	6843.59	7463.95	7788.32	8215.47	6503.03	10250.5	9284.57	8408.38
P07339	CATD_HUMAN	CTSD	Cathepsin D	6	1037.56	497.651	1597.42	1816.77	1433.58	1276.6	1163.9	1473.05	1017.9	1554.07	1290.93	1299.97	1282.89	1045.44	1457.22	1471.06	1553.83	1362.09
P07355	ANXA2_HUMAN	ANXA2	Annexin A2	18	26937.7	20433.8	21789.5	21692	25389.5	23248.5	19114.8	21701.1	15167.1	15341.1	19347.8	18134.4	32443.6	35827.8	20359.9	30585.9	23659.4	28575.3
P07437	TBB5_HUMAN	TUBB	Tubulin beta chain	11	8273.35	9037.3	13366.1	9548.25	7642.2	9573.44	3338.35	4985.54	2381.35	5213.38	1285.41	3440.8	1688.94	3963.62	1398.43	4048.53	1353.16	2490.54
P07686	HEXB_HUMAN	HEXB	Beta-hexosaminidase subunit beta	2	48.4863	79.1895	0	280.51	40.2092	89.679	52.9604	52.3043	171.785	87.4266	121.745	97.2442	129.355	0	83.7811	264.363	105.734	116.647
P07737	PROF1_HUMAN	PFN1	Profilin-1	4	2795.58	3555.45	5507.37	4858.2	3622.47	4067.81	1393.06	1357.84	1239.88	2199.95	578.641	1353.88	1094.64	1549.63	918.608	1171.24	975.318	1141.89
P07858	CATB_HUMAN	CTSB	Cathepsin B	5	1416.45	1378.59	939.265	2729.82	1488.56	1590.54	1997.53	1655.81	2613.15	1852.02	1357.35	1895.17	1015.32	996.53	1777.14	2768.35	1618.97	1635.26
P07900	HS90A_HUMAN	HSP90AA1	Heat shock protein HSP 90-alpha	9	1665.01	2340.02	1032.59	1921.22	1564.61	1704.69	1042.95	742.346	1471.25	1044.7	768.555	1013.96	1190.8	1285.8	1484.78	1580.89	1109.84	1330.42
P07910	HNRPC_HUMAN	HNRNPC	Heterogeneous nuclear ribonucleoproteins C1/C2	3	621.305	790.502	756.914	737.745	432.833	667.86	556.255	460.393	760.828	619.125	468.416	573.003	658.707	503.419	545.355	525.462	401.11	526.811
P07951	TPM2_HUMAN	TPM2	Tropomyosin beta chain	4	161.893	353.984	0	124.708	260.843	180.286	794.611	848.223	267.818	364.769	1192.21	693.527	1116.09	1110.42	120.65	247.735	1041.53	727.284
P07996	TSP1_HUMAN	THBS1	Thrombospondin-1	4	0	0	0	0	0	0	171.865	54.3792	66.5631	137.077	175.863	121.15	322.191	0	418.083	512.407	491.298	348.796
P08123	CO1A2_HUMAN	COL1A2	Collagen alpha-2(I) chain	16	2308.93	2282.56	1647.32	1588.04	832.688	1731.91	3011.68	2871.75	3175.01	2768.87	2107.75	2787.01	1792.34	1449.45	1357.89	989.971	598.602	1237.65
P08133	ANXA6_HUMAN	ANXA6	Annexin A6	10	1622.38	992.811	1620.42	1020.92	1250.22	1301.35	325.095	217.148	197.996	415.649	285.985	288.375	1267.14	1324.27	972.162	1349.6	707.836	1124.2
P08195	4F2_HUMAN	SLC3A2	4F2 cell-surface antigen heavy chain	3	0	85.5982	85.6343	57.0023	53.7075	56.3885	198.482	61.3243	321.665	368.321	221.417	234.242	263.783	238.897	479.27	294.001	317.351	318.661
P08238	HS90B_HUMAN	HSP90AB1	Heat shock protein HSP 90-beta	7	1530.19	932.552	1416.7	1149.55	1357.81	1277.36	919.734	670.417	676.016	1201.56	471.399	787.825	432.302	819.877	466.938	957.774	660.187	667.416
P08579	RU2B_HUMAN	SNRPB2	U2 small nuclear ribonucleoprotein B	1	0	0	0	0	0	0	39.464	30.0743	98.7346	108.91	83.995	72.2356	163.534	86.8024	0	0	0	50.0673
P08648	ITA5_HUMAN	ITGA5	Integrin alpha-5	2	0	0	0	0	0	0	103.283	259.983	74.5326	0	277.179	142.995	63.0015	0	0	87.918	158.441	61.872
P08670	VIME_HUMAN	VIM	Vimentin	45	186027	222492	136504	146836	169931	172358	199429	199981	146110	178849	184972	181868	215802	167644	136779	144097	171835	167232
P08729	K2C7_HUMAN	KRT7	Keratin, type II cytoskeletal 7	6	6.18943	121.222	0	0	207.204	66.9232	492.204	528.81	558.618	436.678	487.919	500.846	144.664	129.892	207.113	89.6403	194.175	153.097
P08758	ANXA5_HUMAN	ANXA5	Annexin A5	8	4629.71	3318.43	3677.14	4563.52	3877.86	4013.33	2980.95	1576.64	2566.77	473.736	887.811	1697.18	2280.1	3636.28	670.318	1821.08	1174.75	1916.51
P08865	RSSA_HUMAN	RPSA	40S ribosomal protein SA	4	1643.91	1045.76	2092.87	1353.78	1274.85	1482.24	939.756	938.941	904.264	792.976	1302.23	975.634	1141.91	1469.96	1087.04	1441.47	774.125	1182.9
P09038	FGF2_HUMAN	FGF2	Fibroblast growth factor 2	2	0	0	0	0	0	0	87.4359	0	206.274	0	511.221	160.986	512.545	208.589	230.99	283.68	442.649	335.691
P09104	ENOG_HUMAN	ENO2	Gamma-enolase	1	0	294.913	185.038	216.155	190.356	177.292	180.202	388.694	0	0	43.8829	122.556	124	254.727	0	117.671	0	99.2795
P09211	GSTP1_HUMAN	GSTP1	Glutathione S-transferase P	3	639.946	422.753	1551.19	866.955	1223.22	940.814	73.5295	0	160.97	328.143	30.7388	118.676	117.295	225.631	153.068	449.602	75.0741	204.134
P09382	LEG1_HUMAN	LGALS1	Galectin-1	7	9425.21	9396.46	8893.07	10660.8	7923.02	9259.71	15014.4	9693.73	12167.6	13019.5	14396.3	12858.3	14238.9	15707.9	11501.2	17976	12989.8	14482.8
P09486	SPRC_HUMAN	SPARC	SPARC	3	0	0	0	0	0	0	269.338	190.601	173.237	560.605	205.616	279.879	786.887	690.079	0	392.566	1006.15	575.136
P09619	PGFRB_HUMAN	PDGFRB	Platelet-derived growth factor receptor beta	1	44.1691	0	0	14.2214	0	11.6781	114.189	0	0	71.2939	89.1333	54.9233	60.0408	0	45.5702	0	25.4117	26.2045
P09651	ROA1_HUMAN	HNRNPA1	Heterogeneous nuclear ribonucleoprotein A1	5	1313.49	782.031	429.067	490.996	531.696	709.455	1227.69	636.989	593.612	1486.59	863.321	961.639	1178.09	922.683	310.003	278.035	908.407	719.443
P09669	COX6C_HUMAN	COX6C	Cytochrome c oxidase subunit 6C	1	0	0	17.061	0	52.5449	13.9212	0	68.9898	0	99.734	0	33.7448	67.2683	75.0948	86.2695	0	84.3616	62.5988
P09972	ALDOC_HUMAN	ALDOC	Fructose-bisphosphate aldolase C	1	0	775.176	0	0	0	155.035	470.493	0	470.344	0	325.537	253.275	385.715	0	394.369	0	317.821	219.581
P0CG48	UBC_HUMAN	UBC	Polyubiquitin-C	5	2556.87	2741.87	2132.8	2106.7	2849.72	2477.59	2362.72	2645.01	1552.96	1931.77	1426.38	1983.77	3184.1	2026.56	1887.96	1794.38	2088.31	2196.26
P0DMV8	HS71A_HUMAN	HSPA1A	Heat shock 70 kDa protein 1A	3	374.893	569.094	741.942	605.201	400.496	538.325	103.37	266.622	211.617	220.348	0	160.392	148.905	227.571	97.4621	133.813	182.599	158.07
P10301	RRAS_HUMAN	RRAS	Ras-related protein R-Ras	1	0	45.5131	112.469	168.139	0	65.2242	0	91.4677	46.7127	102	0	48.036	0	0	61.2967	84.0809	84.0299	45.8815
P10319	1B58_HUMAN	HLA-B	HLA class I histocompatibility antigen, B-58 alpha chain	1	225.225	279.142	0	452.65	342.844	259.972	157.002	426.042	330.144	466.052	0	275.848	282.832	338.481	524.239	367.832	309.584	364.593
P10619	PPGB_HUMAN	CTSA	Lysosomal protective protein	1	0	0	0	0	0	0	135.1	0	119.712	0	99.8243	70.9273	91.9987	88.3265	179.588	152.337	117.808	126.012
P10809	CH60_HUMAN	HSPD1	60 kDa heat shock protein, mitochondrial	12	2045.8	1580.07	1422.53	2464.88	2261.71	1955	2559.66	1987.36	1606.47	2131.11	1968.39	2050.6	3272.64	2323.33	1792.28	2678.2	2230.5	2459.39
P11021	GRP78_HUMAN	HSPA5	78 kDa glucose-regulated protein	20	7353.27	6863.13	6491.04	8317.93	8357.03	7476.48	9748.67	7359.83	7876.87	10417.2	8415.98	8763.71	10720.3	11448.3	11093.5	10870.2	10055.3	10837.5
P11142	HSP7C_HUMAN	HSPA8	Heat shock cognate 71 kDa protein	18	8175.55	8068.66	9272.49	8666.88	9316.83	8700.08	7095.22	8417.79	7199.4	8248.61	5871.23	7366.45	7276.08	7789.58	5653.61	7106.39	6459.14	6856.96
P11279	LAMP1_HUMAN	LAMP1	Lysosome-associated membrane glycoprotein 1	4	1276.66	1075.61	1481.71	1586.11	1870.68	1458.15	918.521	1214.01	1619.19	2033.5	1261	1409.25	869.002	1006.6	1547.54	1987.3	1343.43	1350.77
P11413	G6PD_HUMAN	G6PD	Glucose-6-phosphate 1-dehydrogenase	5	910.696	1016.26	1083.51	1015.24	1033.87	1011.91	129.421	31.4402	23.2237	103.833	151.166	87.8168	129.747	52.6911	0	0	0	36.4877
P12109	CO6A1_HUMAN	COL6A1	Collagen alpha-1(VI) chain	5	1376.21	1155.46	1314.71	1974.74	1470.63	1458.35	1146.42	1434.61	1162.99	926.524	845.046	1103.12	1180.93	1320.32	668.187	1182.62	1079.29	1086.27
P12110	CO6A2_HUMAN	COL6A2	Collagen alpha-2(VI) chain	3	244.891	326.287	505.335	168.889	352.139	319.508	270.303	288.754	320.511	277.229	90.7079	249.501	561.353	667.54	389.214	486.914	266.131	474.231
P12111	CO6A3_HUMAN	COL6A3	Collagen alpha-3(VI) chain	31	917.103	673.417	908.08	1202.12	53.6287	750.869	2182.17	2236.69	2867.83	2627.77	3123.29	2607.55	6573.73	5222.03	3728.46	4029.36	5724.83	5055.68
P12236	ADT3_HUMAN	SLC25A6	ADP/ATP translocase 3	6	0	0	0	0	0	0	127.956	386.908	276.261	450.966	204.745	289.367	611.739	623.55	870.214	638.166	1048.38	758.411
P12268	IMDH2_HUMAN	IMPDH2	Inosine-5-monophosphate dehydrogenase 2	2	280.044	76.8675	176.507	62.8876	0	119.261	47.186	0	50.3757	0	0	19.5123	0	0	0	0	0	0
P12814	ACTN1_HUMAN	ACTN1	Alpha-actinin-1	16	1820.08	2697.89	2005.51	1647.55	3023.72	2238.95	2617.46	1680.16	3841.2	2584.26	2741.38	2692.89	1674.31	1779.82	2724.79	2203.13	2974.29	2271.27
P12955	PEPD_HUMAN	PEPD	Xaa-Pro dipeptidase	1	55.6061	36.5464	119.212	64.9132	76.7926	70.6142	16.4314	23.7286	33.0219	46.8841	0	24.0132	12.1366	0	31.9818	43.8223	16.3416	20.8564
P12956	XRCC6_HUMAN	XRCC6	X-ray repair cross-complementing protein 6	2	43.1982	0	0	0	0	8.63963	17.2958	0	0	0	0	3.45917	37.5962	74.1642	0	26.2922	86.3075	44.872
P13010	XRCC5_HUMAN	XRCC5	X-ray repair cross-complementing protein 5	1	0	0	114.529	0	0	22.9058	108.893	0	0	0	0	21.7787	0	77.2597	125.211	0	176.794	75.853
P13073	COX41_HUMAN	COX4I1	Cytochrome c oxidase subunit 4 isoform 1, mitochondrial	1	0	0	0	0	0	0	0	0	66.9092	0	72.8067	27.9432	0	80.6369	0	80.3585	122.23	56.6451
P13473	LAMP2_HUMAN	LAMP2	Lysosome-associated membrane glycoprotein 2	2	123.95	75.5672	260.537	289.013	176.069	185.027	101.616	0	0	286.451	0	77.6132	74.1475	117.976	168.831	150.22	94.1466	121.064
P13489	RINI_HUMAN	RNH1	Ribonuclease inhibitor	2	295.604	187.358	0	298.683	89.4731	174.223	0	105.917	0	0	0	21.1834	73.5815	0	0	0	0	14.7163
P13639	EF2_HUMAN	EEF2	Elongation factor 2	10	2900.8	1443.34	1702.07	1873.04	1963.23	1976.49	1051.84	628.747	612.275	750.058	378.62	684.308	289.58	435.605	633.925	713.259	333.592	481.192
P13645	K1C10_HUMAN	KRT10	Keratin, type I cytoskeletal 10	20	9984.06	16059.1	8030.71	7761.91	14873.6	11341.9	15091.6	16365.9	5224.39	7851.09	6158.98	10138.4	4123.85	5272.74	9823.11	5088.69	6932.19	6248.12
P13647	K2C5_HUMAN	KRT5	Keratin, type II cytoskeletal 5	3	761.826	845.728	990.783	1037.59	985.072	924.201	455.425	514.34	216.057	154.838	217.011	311.534	88.9509	0	197.878	0	134.448	84.2554
P13667	PDIA4_HUMAN	PDIA4	Protein disulfide-isomerase A4	10	423.956	527.744	438.537	477.242	636.194	500.735	976.102	405.461	644.108	766.136	929.497	744.261	628.984	957.898	1007.93	972.086	1780.77	1069.53
P13674	P4HA1_HUMAN	P4HA1	Prolyl 4-hydroxylase subunit alpha-1	1	0	0	0	68.6145	0	13.7229	98.643	119.133	0	0	158.335	75.2221	136.844	0	0	0	0	27.3688
P13796	PLSL_HUMAN	LCP1	Plastin-2	1	43.9102	60.855	79.3768	0	0	36.8284	24.2114	0	0	0	19.0242	8.64713	0	0	0	0	0	0
P13987	CD59_HUMAN	CD59	CD59 glycoprotein	3	1240.28	902.013	1295.33	1231.49	1050.41	1143.9	1332.24	242.012	1231.17	1315.21	1014.36	1027	1030.71	698.991	1228.81	1189.94	999.237	1029.54
P14174	MIF_HUMAN	MIF	Macrophage migration inhibitory factor	1	0	44.2257	122.578	78.8512	0	49.131	0	0	0	0	0	0	0	0	0	0	0	0
P14314	GLU2B_HUMAN	PRKCSH	Glucosidase 2 subunit beta	5	591.661	986.776	687.352	957.985	879.361	820.627	1212.31	1094.79	1665.29	1861.46	1109.01	1388.57	788.716	1020.5	726.579	1021.73	995.256	910.555
P14618	KPYM_HUMAN	PKM	Pyruvate kinase PKM	17	14798.3	10438.2	21713.3	17880.6	10351.7	15036.4	3666.66	8750.81	5440.64	6735.19	3244.14	5567.49	2688.2	4420.06	4039.29	7019.94	4526.62	4538.82
P14625	ENPL_HUMAN	HSP90B1	Endoplasmin	17	4666.75	6656.97	7123.38	6621.16	6049.41	6223.53	7601.34	6507.56	6938.78	7283.36	6463.18	6958.84	7260.12	7563.45	8859.72	7468.49	10939.4	8418.24
P14678	RSMB_HUMAN	SNRPB	Small nuclear ribonucleoprotein-associated proteins B and B	2	53.7356	35.2814	59.3311	0	38.5539	37.3804	235.363	381.692	260.126	682.993	291.243	370.283	173.287	199.812	226.182	194.139	153.382	189.36
P14866	HNRPL_HUMAN	HNRNPL	Heterogeneous nuclear ribonucleoprotein L	5	482.209	347.743	249.02	122.207	117.544	263.745	552.982	427.31	593.785	308.31	171.968	410.871	429.951	585.241	683.851	608.466	491.575	559.817
P15121	ALDR_HUMAN	AKR1B1	Aldose reductase	1	86.6682	0	126.11	0	86.6552	59.8866	0	0	0	0	0	0	0	0	0	0	0	0
P15144	AMPN_HUMAN	ANPEP	Aminopeptidase N	18	4403.04	4316.3	3556.35	5495.88	2390.44	4032.4	3660.65	2359.79	4601.7	3953.38	2928.68	3500.84	4092.29	2847.36	4594.48	4787.37	3427.34	3949.77
P15153	RAC2_HUMAN	RAC2	Ras-related C3 botulinum toxin substrate 2	1	0	0	0	0	0	0	167.321	102.534	106.11	0	126.262	100.445	84.6405	245.582	117.974	0	236.997	137.039
P15259	PGAM2_HUMAN	PGAM2	Phosphoglycerate mutase 2	1	377.482	165.401	267.063	204.151	394.013	281.622	76.6046	0	0	63.8138	0	28.0837	0	0	0	0	71.3148	14.263
P15531	NDKA_HUMAN	NME1	Nucleoside diphosphate kinase A	2	116.442	223.135	396.18	256.085	382.662	274.901	86.8892	87.4332	0	209.487	0	76.7619	0	0	0	0	0	0
P15559	NQO1_HUMAN	NQO1	NAD(P)H dehydrogenase [quinone] 1	1	41.101	70.7188	0	110.203	78.9307	60.1908	0	0	0	0	0	0	0	0	0	0	0	0
P15586	GNS_HUMAN	GNS	N-acetylglucosamine-6-sulfatase	2	125.847	89.2762	248.38	394.131	191.538	209.835	227.798	215.211	336.239	462.579	226.169	293.599	160.617	197.436	318.331	262.246	219.196	231.565
P16070	CD44_HUMAN	CD44	CD44 antigen	4	980.664	790.78	1955.31	2148.65	1109.72	1397.02	1226.29	1090.93	2215.36	2475.7	1028.91	1607.44	1509.29	1259.36	2257.76	1406.58	1829.93	1652.58
P16403	H12_HUMAN	HIST1H1C	Histone H1.2	1	145.763	159.048	0	134.045	0	87.7711	0	148.93	0	0	0	29.7861	0	0	0	0	0	0
P17301	ITA2_HUMAN	ITGA2	Integrin alpha-2	1	0	0	0	0	0	0	16.7651	84.8396	36.9251	0	0	27.706	0	0	0	0	0	0
P17655	CAN2_HUMAN	CAPN2	Calpain-2 catalytic subunit	1	0	0	214.598	168.056	90.9658	94.7239	0	0	0	0	0	0	0	0	0	0	0	0
P17931	LEG3_HUMAN	LGALS3	Galectin-3	4	435.056	274.237	470.656	424.058	105.72	341.946	335.051	289.1	346.098	560.634	177.604	341.697	442.926	582.858	408.496	573.006	22.771	406.011
P17987	TCPA_HUMAN	TCP1	T-complex protein 1 subunit alpha	3	428.357	98.1927	248.636	253.668	266.419	259.055	199.029	42.7483	203.264	155.18	48.9384	129.832	189.919	331.692	139.586	81.7787	71.9285	162.981
P18085	ARF4_HUMAN	ARF4	ADP-ribosylation factor 4	1	95.0826	40.7511	0	0	143.457	55.858	116.752	193.31	198.824	0	0	101.777	71.5461	206.511	157.926	0	110.51	109.299
P18124	RL7_HUMAN	RPL7	60S ribosomal protein L7	3	449.069	263.593	657.933	973.49	224.841	513.785	196.603	171.639	530.021	317.76	346.547	312.514	520.208	815.686	914.444	1077.12	731.281	811.748
P18206	VINC_HUMAN	VCL	Vinculin	7	722.322	678.617	632.711	466.988	625.455	625.219	373.251	110.395	290.62	0	168.524	188.558	102.448	0	0	169.626	189.233	92.2615
P19105	ML12A_HUMAN	MYL12A	Myosin regulatory light chain 12A	2	87.3802	281.148	0	83.6945	155.674	121.579	113.701	194.019	48.6825	54.2617	292.428	140.618	232.239	207.134	64.0106	0	48.7429	110.425
P19338	NUCL_HUMAN	NCL	Nucleolin	7	899.084	808.184	192.46	681.726	973.022	710.895	1561.82	1343.99	1547.09	1319.54	1862.59	1527	1903.02	2302.03	2008.43	1939.37	2535.6	2137.69
P19367	HXK1_HUMAN	HK1	Hexokinase-1	2	0	0	0	16.1533	76.3689	18.5044	0	0	0	44.8234	69.5331	22.8713	58.6911	47.1906	61.5347	134.045	293.662	119.025
P19623	SPEE_HUMAN	SRM	Spermidine synthase	1	62.6807	29.1513	101.668	52.8009	56.7225	60.6047	0	0	0	54.2731	0	10.8546	25.5402	37.5128	46.0692	42.4462	0	30.3137
P20700	LMNB1_HUMAN	LMNB1	Lamin-B1	2	464.086	176.658	0	208.903	0	169.929	356.543	153.195	211.391	195.825	0	183.391	0	0	0	0	0	0
P21333	FLNA_HUMAN	FLNA	Filamin-A	68	26477.8	27198.1	37922.5	31723.9	17691.7	28202.8	23484.5	30993.4	28192.4	31194.9	21073.7	26987.8	16621.3	24683.5	21380.6	25697.6	20644.9	21805.6
P21589	5NTD_HUMAN	NT5E	5-nucleotidase	3	174.372	139.487	409.796	461.153	319.211	300.804	172.309	201.465	348.355	489.448	176.269	277.569	270.902	189.33	529.593	446.25	337.667	354.748
P21796	VDAC1_HUMAN	VDAC1	Voltage-dependent anion-selective channel protein 1	4	666.872	423.979	804.741	1084.53	760.044	748.033	619.739	500.196	917.434	1015.85	731.382	756.921	1115.26	997.5	1106.57	1276.47	1124.07	1123.97
P21980	TGM2_HUMAN	TGM2	Protein-glutamine gamma-glutamyltransferase 2	6	19.3056	49.8654	38.1678	148.799	43.9681	60.0213	42.1291	179.66	488.029	175.445	322.043	241.461	351.715	302.776	603.966	406.997	447.022	422.495
P22307	NLTP_HUMAN	SCP2	Non-specific lipid-transfer protein	1	0	40.8263	63.9058	37.1415	54.21	39.2167	36.6281	0	46.9742	0	0	16.7205	53.2051	0	60.573	72.155	35.2151	44.2297
P22314	UBA1_HUMAN	UBA1	Ubiquitin-like modifier-activating enzyme 1	2	127.963	0	113.352	0	100.991	68.4612	47.4252	42.8636	0	0	36.5359	25.3649	43.2027	88.7421	64.3204	87.527	57.8811	68.3347
P22626	ROA2_HUMAN	HNRNPA2B1	Heterogeneous nuclear ribonucleoproteins A2/B1	7	1601.02	1750.14	1119.31	788.345	737.678	1199.3	943.788	1064.64	646.441	979.238	718.66	870.554	905.009	802.23	231.883	413.965	728.263	616.27
P23284	PPIB_HUMAN	PPIB	Peptidyl-prolyl cis-trans isomerase B	10	2011.88	2600.6	2833.15	2292.07	1848.97	2317.34	1829.05	1784.51	1971.76	2576.12	1948.79	2022.05	2253.89	2278.55	2001.09	2300.05	2763.81	2319.48
P23381	SYWC_HUMAN	WARS	Tryptophan--tRNA ligase, cytoplasmic	1	63.561	0	104.074	66.8305	0	46.8931	14.2891	0	0	0	0	2.85781	0	0	0	0	0	0
P23396	RS3_HUMAN	RPS3	40S ribosomal protein S3	5	991.085	533.818	268.317	730.576	607.641	626.288	272.831	623.041	325.177	444.59	593.671	451.862	457.294	625.428	373.253	618.61	738.247	562.566
P23528	COF1_HUMAN	CFL1	Cofilin-1	2	464.798	664.278	865.813	955.984	886.948	767.564	223.971	612.666	549.362	470.207	206.983	412.638	440.793	1154.34	194.111	0	744.051	506.659
P24534	EF1B_HUMAN	EEF1B2	Elongation factor 1-beta	2	231.525	290.789	491.265	381.81	358.74	350.826	227.32	269.273	329.677	279.62	174.121	256.002	33.3087	87.2181	217.21	72.7019	54.0058	92.889
P24752	THIL_HUMAN	ACAT1	Acetyl-CoA acetyltransferase, mitochondrial	1	0	0	0	0	0	0	0	0	0	0	85.3624	17.0725	23.3752	0	79.2604	0	74.5212	35.4314
P25398	RS12_HUMAN	RPS12	40S ribosomal protein S12	2	0	116.081	152.151	134.711	0	80.5887	125.533	97.2312	151.714	210.853	44.2973	125.926	61.2164	0	75.979	0	68.219	41.0829
P25705	ATPA_HUMAN	ATP5A1	ATP synthase subunit alpha, mitochondrial	8	646.413	861.332	1265.15	833.168	1080.74	937.362	828.471	1537.1	861.369	879.31	1202.45	1061.74	638.679	1352.54	672.846	901.444	878.958	888.893
P25787	PSA2_HUMAN	PSMA2	Proteasome subunit alpha type-2	1	0	0	0	0	0	0	0	0	78.792	357.608	43.3857	95.9571	0	0	0	0	0	0
P25788	PSA3_HUMAN	PSMA3	Proteasome subunit alpha type-3	2	283.63	128.174	556.99	420.278	600.429	397.9	200.036	138.614	380.226	639.106	262.593	324.115	119.341	189.885	523.843	241.781	151.53	245.276
P25789	PSA4_HUMAN	PSMA4	Proteasome subunit alpha type-4	1	0	62.7497	0	0	0	12.5499	15.0225	0	0	150.17	18.2189	36.6823	0	0	0	0	0	0
P26038	MOES_HUMAN	MSN	Moesin	7	1965.79	1461.52	1769.76	1820.44	1680.49	1739.6	662.859	547.423	717.195	599.429	359.434	577.268	582.774	806.553	644.751	975.674	490.524	700.055
P26373	RL13_HUMAN	RPL13	60S ribosomal protein L13	1	97.0891	111.066	0	0	106.509	62.9327	42.7783	151.927	0	0	35.7652	46.0942	41.8065	0	0	0	0	8.3613
P26447	S10A4_HUMAN	S100A4	Protein S100-A4	1	251.525	297.587	0	770.172	406.821	345.221	112.857	134.983	180.913	439.012	50.4716	183.647	208.205	228.055	390.602	382.827	158.441	273.626
P26599	PTBP1_HUMAN	PTBP1	Polypyrimidine tract-binding protein 1	1	37.6058	0	297.391	0	0	66.9994	210.27	0	167.141	238.377	0	123.158	178.424	0	143.353	0	93.2068	82.9968
P26641	EF1G_HUMAN	EEF1G	Elongation factor 1-gamma	6	1006.75	506.958	1042.92	1067.52	1356.63	996.155	631.459	792.028	700.323	1740.88	577.274	888.393	392.29	306.683	600.872	617.728	838.806	551.276
P27348	1433T_HUMAN	YWHAQ	14-3-3 protein theta	1	676.387	401.743	0	0	0	215.626	31.016	209.275	0	0	0	48.0582	172.808	105.074	0	0	115.983	78.773
P27487	DPP4_HUMAN	DPP4	Dipeptidyl peptidase 4	1	35.2628	28.3878	0	21.9698	0	17.1241	0	30.2126	0	67.6962	0	19.5817	21.5433	0	0	66.8625	29.2446	23.5301
P27797	CALR_HUMAN	CALR	Calreticulin	7	1366.5	1976.06	1589.2	1756.67	1086.15	1554.91	2589.83	1433.86	1936.54	2268.15	1086.17	1862.91	2116.14	1341.32	1546.99	1775.21	2141.92	1784.32
P27824	CALX_HUMAN	CANX	Calnexin	5	433.988	416.622	0	323.274	237.058	282.189	446.989	639.928	486.373	379.968	408.662	472.384	569.419	582.678	155.844	489.266	551.317	469.705
P28066	PSA5_HUMAN	PSMA5	Proteasome subunit alpha type-5	1	161.88	102.595	249.02	194.981	198.928	181.481	101.103	161.61	145.543	139.696	104.714	130.533	134.885	0	0	159.835	83.6982	75.6836
P28070	PSB4_HUMAN	PSMB4	Proteasome subunit beta type-4	2	253.985	0	177.744	236.312	251.147	183.838	161.307	62.0735	138.449	0	5.0513	73.3761	136.322	0	129.672	167.333	0	86.6653
P28072	PSB6_HUMAN	PSMB6	Proteasome subunit beta type-6	3	408.486	0	0	0	0	81.6972	0	289.965	152.542	0	97.338	107.969	0	0	91.6824	40.3182	49.948	36.3897
P28074	PSB5_HUMAN	PSMB5	Proteasome subunit beta type-5	2	0	0	270.774	194.064	234.595	139.887	160.658	174.002	190.621	168.273	210.464	180.803	192.096	50.069	307.525	276.712	107.249	186.73
P29401	TKT_HUMAN	TKT	Transketolase	12	1235.96	1778.25	1041.04	1775.26	1764.38	1518.98	763.791	998.191	881.311	1130.81	646.517	884.124	1825	2037.47	1643.72	1844.28	1414.41	1752.97
P29692	EF1D_HUMAN	EEF1D	Elongation factor 1-delta	3	72.6874	257.296	401.222	76.242	363.085	234.107	98.4448	123.398	117.097	397.684	0	147.325	0	0	119.56	133.99	0	50.7099
P29966	MARCS_HUMAN	MARCKS	Myristoylated alanine-rich C-kinase substrate	1	116.507	104.379	0	0	133.21	70.819	83.199	0	0	0	24.9789	21.6356	0	0	0	0	23.2906	4.65813
P30040	ERP29_HUMAN	ERP29	Endoplasmic reticulum resident protein 29	2	58.2923	50.6902	57.9107	72.3407	0	47.8468	21.191	0	62.4692	100.178	46.7421	46.1161	55.9916	0	0	0	53.4308	21.8845
P30041	PRDX6_HUMAN	PRDX6	Peroxiredoxin-6	5	739.767	352.953	1267.27	676.141	518.05	710.835	206.648	100.805	457.701	411.004	235.482	282.328	285.122	618.355	576.693	266.48	367.797	422.889
P30044	PRDX5_HUMAN	PRDX5	Peroxiredoxin-5, mitochondrial	1	212.949	134.36	341.795	285.011	193.706	233.564	190.384	370.366	372.249	232.257	238.186	280.688	138.858	169.864	260.831	269.126	255.572	218.85
P30048	PRDX3_HUMAN	PRDX3	Thioredoxin-dependent peroxide reductase, mitochondrial	3	205.052	198.336	50.7169	307.352	199.749	192.241	374.857	376.591	528.591	628.005	321.476	445.904	420.053	620.34	680.876	642.515	478.878	568.533
P30086	PEBP1_HUMAN	PEBP1	Phosphatidylethanolamine-binding protein 1	1	365.314	147.679	375.45	252.084	0	228.105	82.1057	0	0	134.117	0	43.2446	0	0	74.4324	97.2946	0	34.3454
P30101	PDIA3_HUMAN	PDIA3	Protein disulfide-isomerase A3	15	5486.12	5340.3	3929.12	6154.13	8053.43	5792.62	5897.7	7092.3	5892.54	7226.96	7991.99	6820.3	8783.41	5844.65	5960.05	7602.34	7162.99	7070.69
P30536	TSPOA_HUMAN	TSPO	Translocator protein	1	0	96.2422	0	0	0	19.2484	0	97.5771	0	0	0	19.5154	110.459	94.5613	0	0	129.417	66.8875
P31942	HNRH3_HUMAN	HNRNPH3	Heterogeneous nuclear ribonucleoprotein H3	2	32.0232	0	0	0	194.987	45.402	131.701	139.997	0	0	136.456	81.6306	141.938	57.3672	80.7971	63.1313	0	68.6468
P31943	HNRH1_HUMAN	HNRNPH1	Heterogeneous nuclear ribonucleoprotein H	4	752.095	549.868	519.355	597.032	493.427	582.356	703.075	358.09	432.641	315.027	498.831	461.533	720.99	380.912	0	757.01	573.255	486.434
P31946	1433B_HUMAN	YWHAB	14-3-3 protein beta/alpha	2	1508.38	1244.35	631.38	810.352	1010.9	1041.07	366.862	584.367	343.163	412.029	257.082	392.7	464.783	466.71	580.946	516.905	439.719	493.813
P31949	S10AB_HUMAN	S100A11	Protein S100-A11	3	1505.4	815.523	540.781	885.044	1260.27	1001.4	612.734	0	343.69	430.473	324.999	342.379	731.94	781.984	547.745	754.682	522.644	667.799
P32119	PRDX2_HUMAN	PRDX2	Peroxiredoxin-2	4	766.583	1043.51	2068.94	1206.98	972.963	1211.8	261.658	1005.68	809.744	431.042	354.254	572.476	354.367	746.445	314.167	472.713	594.29	496.396
P34897	GLYM_HUMAN	SHMT2	Serine hydroxymethyltransferase, mitochondrial	3	0	50.7738	185.166	73.7745	0	61.9428	121.194	0	72.8468	0	240.879	86.984	311.002	400.656	461.495	220.335	77.7276	294.243
P34931	HS71L_HUMAN	HSPA1L	Heat shock 70 kDa protein 1-like	2	467.516	360.839	568.038	394.214	348.592	427.84	285.166	306.91	272.348	118.747	333.162	263.267	285.357	83.2693	274.423	262.775	280.295	237.224
P34932	HSP74_HUMAN	HSPA4	Heat shock 70 kDa protein 4	1	39.758	0	94.6431	86.362	67.1369	57.58	30.9425	24.0802	38.2747	0	0	18.6595	0	0	0	0	0	0
P35221	CTNA1_HUMAN	CTNNA1	Catenin alpha-1	1	0	0	0	0	0	0	321.965	0	177.752	0	0	99.9435	96.0043	0	166.452	0	98.5692	72.2051
P35222	CTNB1_HUMAN	CTNNB1	Catenin beta-1	2	0	0	0	49.7665	14.7053	12.8944	112.515	188.278	236.368	73.2977	275.484	177.189	69.1405	127.467	163.874	113.349	91.6036	113.087
P35232	PHB_HUMAN	PHB	Prohibitin	4	283.364	70.5516	291.262	232.16	248.635	225.195	123.825	227.372	436.554	289.866	47.2394	224.971	516.116	402.145	333.32	303.042	549.069	420.738
P35237	SPB6_HUMAN	SERPINB6	Serpin B6	1	79.4189	0	151.127	129.126	0	71.9344	0	0	0	0	0	0	0	0	0	0	0	0
P35268	RL22_HUMAN	RPL22	60S ribosomal protein L22	2	304.067	371.65	734.648	533.761	301.298	449.085	354.8	610.13	538.6	495.368	498.086	499.397	412.448	481.882	422.425	425.609	612.478	470.968
P35527	K1C9_HUMAN	KRT9	Keratin, type I cytoskeletal 9	10	2474.28	5958.63	2170.8	4349.86	2783.71	3547.46	3839.47	3131.36	757.291	1891.19	1633.09	2250.48	1140.56	1576.25	2380.29	724.02	1806.31	1525.49
P35579	MYH9_HUMAN	MYH9	Myosin-9	41	10322.8	9189.3	9897.53	7021.54	6810.68	8648.37	5461.48	8070.24	5299.85	4674.14	9672.21	6635.58	8558.48	10422	8687.93	8275.36	14500.7	10088.9
P35580	MYH10_HUMAN	MYH10	Myosin-10	1	83.5613	56.1181	109.961	66.4304	0	63.2141	0	150.775	184.601	0	0	67.075	45.934	145.895	80.2716	0	153.023	85.0246
P35609	ACTN2_HUMAN	ACTN2	Alpha-actinin-2	1	0	273.346	251.452	289.096	0	162.779	271.26	0	367.846	198.899	110.888	189.779	131.881	98.3714	239.318	0	0	93.914
P35613	BASI_HUMAN	BSG	Basigin	1	0	103.375	211.271	97.4212	115.146	105.443	0	0	328.037	0	0	65.6073	298.071	0	231.684	0	0	105.951
P35625	TIMP3_HUMAN	TIMP3	Metalloproteinase inhibitor 3	1	0	0	0	0	0	0	0	0	0	0	0	0	12.5147	0	28.4954	0	47.6704	17.7361
P35908	K22E_HUMAN	KRT2	Keratin, type II cytoskeletal 2 epidermal	17	7929.72	9394.12	5584.91	8358.62	9881.06	8229.69	7310.92	9046.57	1928.79	4484.16	3139.18	5181.93	1254.76	1834.77	3945.38	2244.48	2416.87	2339.25
P36542	ATPG_HUMAN	ATP5C1	ATP synthase subunit gamma, mitochondrial	1	0	0	0	0	0	0	0	0	33.6202	0	74.0498	21.534	112.157	87.0968	66.1247	0	98.7351	72.8228
P36578	RL4_HUMAN	RPL4	60S ribosomal protein L4	2	722.343	356.548	376.986	368.873	285.632	422.076	107.868	0	0	0	0	21.5737	0	0	0	0	0	0
P37802	TAGL2_HUMAN	TAGLN2	Transgelin-2	2	362.919	340.164	533.167	142.047	307.308	337.121	191.375	128.873	0	0	69.0669	77.863	204.33	165.562	0	0	190.726	112.124
P37837	TALDO_HUMAN	TALDO1	Transaldolase	5	726.039	409.601	239.116	452.859	507.32	466.987	324.251	204.739	227.722	272.788	195.877	245.075	474.068	395.356	654.704	691.207	422.913	527.65
P38117	ETFB_HUMAN	ETFB	Electron transfer flavoprotein subunit beta	1	0	74.2854	138.714	126.042	83.8571	84.5797	71.8553	79.4218	99.2614	136.622	89.6305	95.3582	114.204	157.949	141.37	135.048	130.08	135.73
P38646	GRP75_HUMAN	HSPA9	Stress-70 protein, mitochondrial	10	687.628	617.188	1718.15	1700.98	1085.86	1161.96	1394.12	1775.08	1674.65	2435.27	1772.72	1810.37	1996.4	1233.66	2656.09	2336.48	2243.54	2093.24
P39656	OST48_HUMAN	DDOST	Dolichyl-diphosphooligosaccharide--protein glycosyltransferase 48 kDa subunit	3	614.179	0	0	129.793	0	148.794	71.0011	59.8834	1230.34	1906.9	31.7913	659.984	25.427	121.371	0	0	130.302	55.4199
P40227	TCPZ_HUMAN	CCT6A	T-complex protein 1 subunit zeta	4	410.557	490.975	119.66	243.306	219.875	296.875	218.313	259.539	96.0555	162.125	63.0895	159.824	270.414	234.81	115	98.2032	137.455	171.176
P40429	RL13A_HUMAN	RPL13A	60S ribosomal protein L13a	1	0	0	0	0	0	0	0	87.2027	187.987	155.407	82.8347	102.686	104.32	142.812	202.835	169.979	103.766	144.742
P40616	ARL1_HUMAN	ARL1	ADP-ribosylation factor-like protein 1	2	0	81.3629	0	67.2807	33.3812	36.405	33.9561	0	0	0	0	6.79123	0	0	42.8373	52.2463	39.9861	27.0139
P40926	MDHM_HUMAN	MDH2	Malate dehydrogenase, mitochondrial	10	1357.47	1291.38	1858.95	2275.51	2266.72	1810.01	1392.89	1030.21	1874.55	1784.19	1572.12	1530.79	2167.04	1764.34	3048.08	2709.4	2686.74	2475.12
P40939	ECHA_HUMAN	HADHA	Trifunctional enzyme subunit alpha, mitochondrial	3	96.4202	20.8794	0	125.396	42.4655	57.0322	146.991	66.8573	152.203	0	56.853	84.5808	177.937	70.1762	103.4	0	285.812	127.465
P41219	PERI_HUMAN	PRPH	Peripherin	1	0	0	0	0	0	0	152.184	0	155.552	108.091	51.0931	93.384	27.5024	131.277	62.6219	0	0	44.2803
P41250	SYG_HUMAN	GARS	Glycine--tRNA ligase	2	165.215	267.717	417.435	0	0	170.073	57.368	86.7416	98.9603	103.343	0	69.2826	43.3184	69.3449	84.8915	107.615	49.8872	71.0114
P41252	SYIC_HUMAN	IARS	Isoleucine--tRNA ligase, cytoplasmic	1	0	0	0	0	0	0	0	0	0	0	0	0	0	18.8222	23.4163	0	37.2109	15.8899
P43307	SSRA_HUMAN	SSR1	Translocon-associated protein subunit alpha	1	0	0	0	0	0	0	0	174.29	223.959	281.612	161.36	168.244	77.7613	91.721	90.2746	0	140.087	79.9687
P45880	VDAC2_HUMAN	VDAC2	Voltage-dependent anion-selective channel protein 2	4	83.6261	83.2019	113.275	394.464	366.203	208.154	320.072	110.361	485.545	386.89	623.771	385.328	464.347	445.72	785.526	286.309	987.793	593.939
P46063	RECQ1_HUMAN	RECQL	ATP-dependent DNA helicase Q1	1	0	0	0	0	0	0	35.1589	0	83.5331	50.2313	50.3887	43.8624	70.3161	166.192	105.978	90.1497	50.9431	96.7158
P46777	RL5_HUMAN	RPL5	60S ribosomal protein L5	1	92.5583	0	211.143	160.887	127.298	118.377	52.2087	80.1711	134.631	131.84	74.4642	94.6631	101.403	123.796	245.96	202.175	180.609	170.789
P46781	RS9_HUMAN	RPS9	40S ribosomal protein S9	5	870.242	569.763	1049.57	716.321	622.992	765.778	236.921	593.128	447.692	633.84	326.905	447.697	327.329	767.436	366.809	293.185	297.256	410.403
P46821	MAP1B_HUMAN	MAP1B	Microtubule-associated protein 1B	1	41.7807	0	45.61	65.0383	0	30.4858	32.8594	38.5467	24.059	0	14.6856	22.0301	10.1501	0	25.399	39.0502	12.9141	17.5027
P46940	IQGA1_HUMAN	IQGAP1	Ras GTPase-activating-like protein IQGAP1	9	534.637	585.59	618.993	604.909	685.793	605.985	345.592	396.245	643.829	395.316	430.235	442.243	231.681	592.757	381.441	480.179	313.282	399.868
P46977	STT3A_HUMAN	STT3A	Dolichyl-diphosphooligosaccharide--protein glycosyltransferase subunit STT3A	1	0	0	0	0	0	0	0	0	43.52	0	0	8.70399	24.3908	0	60.9597	0	39.9363	25.0573
P47755	CAZA2_HUMAN	CAPZA2	F-actin-capping protein subunit alpha-2	1	251.914	800.254	714.942	564.521	402.683	546.863	190.213	169.794	293.344	365.122	117.684	227.232	175.507	219.673	381.184	331.578	347.95	291.178
P47756	CAPZB_HUMAN	CAPZB	F-actin-capping protein subunit beta	1	0	0	2495.32	90.9469	95.9267	536.439	73.1537	0	0	172.03	0	49.0367	105.844	113.266	100.773	0	0	63.9766
P48047	ATPO_HUMAN	ATP5O	ATP synthase subunit O, mitochondrial	1	0	0	114.99	112.287	109.76	67.4074	149.827	168.008	201.006	165.085	145.365	165.858	50.2009	160.927	0	0	0	42.2257
P48444	COPD_HUMAN	ARCN1	Coatomer subunit delta	2	64.5707	18.1018	49.6505	170.056	41.7463	68.8252	82.1398	77.2893	91.5853	115.787	0	73.3603	0	60.2421	0	0	0	12.0484
P48643	TCPE_HUMAN	CCT5	T-complex protein 1 subunit epsilon	4	1229.15	926.887	143.449	1073.57	1237.04	922.019	33.2079	0	155.326	88.6221	0	55.4313	53.4809	120.263	225.052	252.516	104.492	151.161
P48681	NEST_HUMAN	NES	Nestin	4	0	74.0625	121.03	149.716	123.652	93.6922	210.611	64.5519	540.557	325.957	494.843	327.304	243.059	424.66	108.456	375.815	556.256	341.649
P48735	IDHP_HUMAN	IDH2	Isocitrate dehydrogenase [NADP], mitochondrial	1	18.7317	0	0	6.03117	0	4.95258	0	23.3539	0	0	4.19768	5.51032	0	29.6084	37.4244	46.3892	28.7471	28.4338
P49207	RL34_HUMAN	RPL34	60S ribosomal protein L34	1	125.31	112.738	0	158.303	115.081	102.286	113.472	129.795	0	112.884	74.257	86.0816	145.9	140.006	0	111.849	77.6171	95.0745
P49257	LMAN1_HUMAN	LMAN1	Protein ERGIC-53	1	0	0	0	0	0	0	131.103	176.077	0	0	171.346	95.7051	99.2698	143.816	0	0	158.662	80.3495
P49327	FAS_HUMAN	FASN	Fatty acid synthase	1	45.1529	19.4379	44.6343	0	34.3665	28.7183	0	0	0	0	0	0	0	0	0	0	0	0
P49368	TCPG_HUMAN	CCT3	T-complex protein 1 subunit gamma	3	336.079	185.535	407.868	286.512	209.244	285.048	115.915	89.6233	282.959	377.418	153.404	203.864	148.034	268.582	167.195	419.593	189.344	238.55
P49411	EFTU_HUMAN	TUFM	Elongation factor Tu, mitochondrial	3	290.102	164.063	359.422	122.457	309.358	249.081	0	214.059	254.287	182.276	157.672	161.659	292.149	380.046	211.272	447.749	265.247	319.293
P49720	PSB3_HUMAN	PSMB3	Proteasome subunit beta type-3	1	0	55.7168	103.652	104.118	0	52.6973	0	123.225	72.3276	0	0	39.1105	0	0	123.624	0	0	24.7249
P49748	ACADV_HUMAN	ACADVL	Very long-chain specific acyl-CoA dehydrogenase, mitochondrial	4	174.76	123.276	96.6009	0	77.4429	94.416	0	72.1598	274.305	84.3868	184.441	123.058	345.302	50.9245	411.559	442.81	343.306	318.78
P49755	TMEDA_HUMAN	TMED10	Transmembrane emp24 domain-containing protein 10	1	0	0	0	0	0	0	79.5431	0	158.387	239.62	165.172	128.544	0	42.3274	0	0	135.111	35.4877
P50395	GDIB_HUMAN	GDI2	Rab GDP dissociation inhibitor beta	2	88.4633	87.4558	0	184.997	31.2826	78.4397	0	0	0	0	0	0	0	0	0	0	0	0
P50454	SERPH_HUMAN	SERPINH1	Serpin H1	11	3438.64	4759.67	5001.49	2586.59	5101.97	4177.67	5200.44	6410.75	4873.48	6830.24	4561.25	5575.23	4697.72	5751.96	4468.52	3936.86	3497.45	4470.5
P50914	RL14_HUMAN	RPL14	60S ribosomal protein L14	2	676.064	256.725	606.517	479.659	0	403.793	165.373	109.335	534.988	510.852	72.8067	278.671	88.0366	109.386	0	255.917	245.069	139.682
P50990	TCPQ_HUMAN	CCT8	T-complex protein 1 subunit theta	6	671.403	601.469	564.711	1173.47	875.794	777.37	905.872	522.011	889.115	833.257	873.726	804.796	762.461	793.553	589.273	894.802	763.179	760.654
P50991	TCPD_HUMAN	CCT4	T-complex protein 1 subunit delta	4	448.875	319.65	400.928	246.915	203.933	324.06	192.707	99.8133	166.833	286.405	288.794	206.911	290.081	275.786	201.943	209.805	400.529	275.629
P51148	RAB5C_HUMAN	RAB5C	Ras-related protein Rab-5C	2	60.37	151.58	137.563	118.123	79.9258	109.512	153.893	202.042	210.338	99.6201	197.95	172.768	192.27	74.7484	133.241	117.495	137.212	130.993
P51149	RAB7A_HUMAN	RAB7A	Ras-related protein Rab-7a	3	94.5	84.7066	339.844	531.343	282.893	266.657	182.457	431.345	237.129	299.316	401.618	310.373	225.752	279.666	226.133	490.09	317.251	307.778
P51572	BAP31_HUMAN	BCAP31	B-cell receptor-associated protein 31	1	0	0	0	0	0	0	118.016	218.381	0	0	75.034	82.2863	225.577	173.166	0	204.469	138.189	148.28
P51991	ROA3_HUMAN	HNRNPA3	Heterogeneous nuclear ribonucleoprotein A3	1	0	0	0	0	0	0	161.068	105.145	0	86.402	75.5955	85.642	0	78.0737	0	0	0	15.6147
P52272	HNRPM_HUMAN	HNRNPM	Heterogeneous nuclear ribonucleoprotein M	1	97.1538	82.6446	148.44	142.714	121.485	118.487	85.1125	141.841	141.254	119.203	82.4203	113.966	107.978	130.238	97.363	96.589	71.7018	100.774
P52597	HNRPF_HUMAN	HNRNPF	Heterogeneous nuclear ribonucleoprotein F	1	134.371	138.93	0	0	0	54.6602	132.367	0	0	397.57	409.159	187.819	0	0	0	0	0	0
P52907	CAZA1_HUMAN	CAPZA1	F-actin-capping protein subunit alpha-1	1	137.996	122.992	324.776	200.233	266.518	210.503	72.7095	0	172.409	204.591	93.8572	108.713	89.0816	0	157.926	156.748	90.1663	98.7843
P53007	TXTP_HUMAN	SLC25A1	Tricarboxylate transport protein, mitochondrial	1	0	0	0	0	0	0	0	0	0	0	0	0	34.4788	40.7341	0	29.0384	0	20.8503
P53396	ACLY_HUMAN	ACLY	ATP-citrate synthase	5	0	0	80.2246	0	104.646	36.9742	102.473	32.0339	25.7824	0	148.037	61.6654	323.606	443.309	276.415	471.398	212.12	345.37
P53680	AP2S1_HUMAN	AP2S1	AP-2 complex subunit sigma	1	0	0	0	0	0	0	0	65.6469	87.9731	69.4039	77.8621	60.1772	0	85.2091	112.125	92.7078	0	58.0083
P54578	UBP14_HUMAN	USP14	Ubiquitin carboxyl-terminal hydrolase 14	1	0	83.0347	0	86.1953	47.8353	43.4131	0	0	0	0	0	0	0	0	0	0	0	0
P54709	AT1B3_HUMAN	ATP1B3	Sodium/potassium-transporting ATPase subunit beta-3	1	0	0	62.3617	121.874	48.0159	46.4503	50.0219	0	0	0	0	10.0044	0	0	0	0	0	0
P54819	KAD2_HUMAN	AK2	Adenylate kinase 2, mitochondrial	1	0	50.5732	0	93.8645	91.6605	47.2196	0	59.3647	86.769	131.84	0	55.5948	39.0222	94.2149	99.4349	0	67.5556	60.0455
P54886	P5CS_HUMAN	ALDH18A1	Delta-1-pyrroline-5-carboxylate synthase	1	0	0	0	0	0	0	18.3585	27.8149	36.2503	0	0	16.4847	35.4715	34.5408	0	0	47.1175	23.426
P55072	TERA_HUMAN	VCP	Transitional endoplasmic reticulum ATPase	6	616.503	658.872	707.558	1190.75	1231.78	881.092	789.725	324.719	805.394	304.2	676.447	580.097	659.839	475.345	177.516	619.007	455.399	477.421
P55084	ECHB_HUMAN	HADHB	Trifunctional enzyme subunit beta, mitochondrial	2	0	0	0	0	0	0	49.1336	0	78.0394	78.0567	157.282	72.5024	82.3765	172.566	138.892	0	75.7927	93.9253
P57088	TMM33_HUMAN	TMEM33	Transmembrane protein 33	1	0	0	0	0	0	0	0	0	44.5434	0	25.0286	13.9144	26.8311	34.1668	64.3799	54.2045	39.1347	43.7434
P57721	PCBP3_HUMAN	PCBP3	Poly(rC)-binding protein 3	1	394.441	0	0	167.639	0	112.416	145.658	0	124.096	178.064	0	89.5635	0	0	0	0	0	0
P59998	ARPC4_HUMAN	ARPC4	Actin-related protein 2/3 complex subunit 4	4	180.715	311.965	647.12	344.281	177.902	332.397	127.139	126.568	93.6172	107.066	51.839	101.246	87.6839	60.921	66.3032	265.95	32.9264	102.757
P60033	CD81_HUMAN	CD81	CD81 antigen	2	131.588	0	223.939	175.225	0	106.15	0	75.7908	450.175	149.715	0	135.136	86.5127	0	175.969	0	0	52.4964
P60174	TPIS_HUMAN	TPI1	Triosephosphate isomerase	9	2733.9	2731.02	5190.53	3633.95	4736.46	3805.17	1084.82	621.427	972.746	1161.38	468.54	861.782	1048.69	1376.72	1326.36	1821.67	628.662	1240.42
P60660	MYL6_HUMAN	MYL6	Myosin light polypeptide 6	3	1070.05	996.026	1194.17	986.994	1186.28	1086.7	850.715	1248.73	873.711	1271.49	1288.48	1106.63	1089.88	1436.78	1162.09	1367.24	1255.09	1262.21
P60709	ACTB_HUMAN	ACTB	Actin, cytoplasmic 1	16	246085	219441	225890	237075	346854	255069	291417	245225	322284	267338	370108	299275	263241	278593	296584	281068	307693	285436
P60763	RAC3_HUMAN	RAC3	Ras-related C3 botulinum toxin substrate 3	1	144.339	140.825	0	164.117	307.21	151.298	116.376	0	0	189.335	0	61.1423	0	0	0	0	0	0
P60842	IF4A1_HUMAN	EIF4A1	Eukaryotic initiation factor 4A-I	5	1193.74	403.716	1132.36	1542.26	912.269	1036.87	536.54	298.495	290.56	337.228	334.032	359.371	109.893	249.669	238.376	532.166	95.197	245.06
P60866	RS20_HUMAN	RPS20	40S ribosomal protein S20	1	151.394	0	201.417	107.953	0	92.1528	0	0	0	0	0	0	0	0	0	0	0	0
P60900	PSA6_HUMAN	PSMA6	Proteasome subunit alpha type-6	2	105.827	116.694	422.413	264.004	147.89	211.366	323.742	0	306.965	119.316	212.867	192.578	168.135	241.01	200.919	0	97.9611	141.605
P60903	S10AA_HUMAN	S100A10	Protein S100-A10	1	315.928	210.317	250.812	332.11	0	221.833	190.965	178.382	157.96	0	0	105.461	0	0	184.098	320.728	143.459	129.657
P60953	CDC42_HUMAN	CDC42	Cell division control protein 42 homolog	1	132.624	112.905	232.737	149.966	138.038	153.254	0	0	118.451	44.8006	0	32.6504	0	24.9912	143.055	0	0	33.6093
P60981	DEST_HUMAN	DSTN	Destrin	1	105.827	0	226.882	0	272.922	121.126	0	0	0	0	0	0	0	0	0	0	0	0
P61019	RAB2A_HUMAN	RAB2A	Ras-related protein Rab-2A	2	0	0	0	0	0	0	129.394	37.2902	208.908	0	294.21	133.961	205.767	319.569	527.015	203.322	408.429	332.82
P61026	RAB10_HUMAN	RAB10	Ras-related protein Rab-10	2	235.14	41.2777	115.405	75.1791	305.732	154.547	226.5	0	664.125	704.855	16.1194	322.32	0	0	835.035	0	394.388	245.885
P61106	RAB14_HUMAN	RAB14	Ras-related protein Rab-14	2	26.0911	8.54589	78.4939	0	0	22.6262	60.3065	0	94.445	0	103.181	51.5865	117.077	112.227	0	102.94	73.5261	81.154
P61158	ARP3_HUMAN	ACTR3	Actin-related protein 3	1	0	0	248.508	246.332	140.008	126.97	86.2742	0	0	0	0	17.2548	0	0	0	0	0	0
P61204	ARF3_HUMAN	ARF3	ADP-ribosylation factor 3	1	125.504	70.2173	136.027	107.119	88.0248	105.378	44.6576	48.7539	86.9195	76.5083	45.5404	60.4759	53.3357	77.0345	83.7811	80.6143	51.507	69.2545
P61224	RAP1B_HUMAN	RAP1B	Ras-related protein Rap-1b	1	342.789	300.541	348.321	417.722	293.022	340.479	221.033	293.308	335.336	994.266	326.739	434.136	430.561	268.859	325.171	373.83	254.246	330.533
P61247	RS3A_HUMAN	RPS3A	40S ribosomal protein S3a	3	807.846	0	520.946	518.61	487.516	466.984	240.372	373.652	421.729	778.29	357.03	434.214	0	125.32	138.495	170.332	92.4881	105.327
P61353	RL27_HUMAN	RPL27	60S ribosomal protein L27	1	0	109.338	97.8806	122.874	126.017	91.222	162.674	269.043	127.482	0	188.46	149.532	142.33	205.125	75.1462	0	103.6	105.24
P61421	VA0D1_HUMAN	ATP6V0D1	V-type proton ATPase subunit d 1	1	0	0	0	0	0	0	0	0	0	0	0	0	30.8085	0	54.9123	0	41.1525	25.3746
P61604	CH10_HUMAN	HSPE1	10 kDa heat shock protein, mitochondrial	2	0	137.704	0	170.473	129.564	87.5483	237.673	125.473	0	116.47	143.749	124.673	218.074	172.912	187.271	209.555	285.149	214.592
P61619	S61A1_HUMAN	SEC61A1	Protein transport protein Sec61 subunit alpha isoform 1	1	117.543	0	0	0	0	23.5085	115.727	107.894	114.388	0	0	67.6017	0	112.296	0	0	188.736	60.2063
P61769	B2MG_HUMAN	B2M	Beta-2-microglobulin	2	314.569	253.228	166.995	124.625	0	171.883	67.0034	64.2925	0	0	103.637	46.9865	109.371	0	74.2143	0	37.6089	44.2388
P61978	HNRPK_HUMAN	HNRNPK	Heterogeneous nuclear ribonucleoprotein K	6	1134.62	585.959	551.658	994.83	253.266	704.066	1218.67	639.044	702.43	927.853	448.393	787.278	891.055	1200.57	1100.13	645.338	590.454	885.51
P61981	1433G_HUMAN	YWHAG	14-3-3 protein gamma	1	116.313	0	236.352	0	154.689	101.471	56.0355	130.775	123.418	0	109.852	84.0162	0	0	0	0	0	0
P62070	RRAS2_HUMAN	RRAS2	Ras-related protein R-Ras2	1	261.364	119.857	209.735	0	288.292	175.85	0	0	179.408	0	0	35.8816	0	0	0	0	254.08	50.816
P62081	RS7_HUMAN	RPS7	40S ribosomal protein S7	1	0	160.497	0	220.24	191.046	114.356	0	0	0	0	0	0	0	151.437	0	0	0	30.2873
P62136	PP1A_HUMAN	PPP1CA	Serine/threonine-protein phosphatase PP1-alpha catalytic subunit	2	47.4895	0	0	0	0	9.4979	28.1715	0	72.6963	0	33.8135	26.9363	113.877	73.0165	82.7005	94.6484	53.9007	83.6287
P62241	RS8_HUMAN	RPS8	40S ribosomal protein S8	3	245.079	147.902	283.251	511.97	350.286	307.698	71.7528	90.8913	0	103.48	40.2364	61.272	0	0	0	128.609	0	25.7218
P62244	RS15A_HUMAN	RPS15A	40S ribosomal protein S15a	1	0	141.187	303.022	300.183	410.369	230.952	0	203.108	218.691	244.022	88.8156	150.927	0	426.253	205.909	278.212	214.774	225.029
P62249	RS16_HUMAN	RPS16	40S ribosomal protein S16	2	215.538	82.0873	228.674	201.567	201.982	185.97	76.5705	122.533	145.468	163.946	71.7707	116.058	62.3048	124.142	109.051	133.372	43.7342	94.5209
P62258	1433E_HUMAN	YWHAE	14-3-3 protein epsilon	4	2078.76	1354.97	1360.82	1306.77	1581.37	1536.54	969.141	604.597	744.724	299.657	289.901	581.604	803.084	644.749	458.402	435.312	355.579	539.425
P62269	RS18_HUMAN	RPS18	40S ribosomal protein S18	2	408.098	269.333	525.809	290.096	269.454	352.558	104.862	149.276	144.64	190.588	69.6159	131.796	80.5478	118.877	71.2402	97.5593	0	73.6449
P62277	RS13_HUMAN	RPS13	40S ribosomal protein S13	1	117.025	177.661	242.366	289.596	197.942	204.918	0	0	0	0	0	0	0	0	0	0	0	0
P62318	SMD3_HUMAN	SNRPD3	Small nuclear ribonucleoprotein Sm D3	1	0	198.392	416.911	204.026	292.825	222.431	136.774	470.306	218.465	116.698	443.802	277.209	164.1	377.76	210.469	272.919	162.144	237.478
P62424	RL7A_HUMAN	RPL7A	60S ribosomal protein L7a	1	174.696	227.203	0	224.158	247.403	174.692	116.513	391	242.998	273.016	124.024	229.51	147.86	563.696	159.611	302.204	311.187	296.912
P62491	RB11A_HUMAN	RAB11A	Ras-related protein Rab-11A	3	57.6127	178.296	179.279	0	194.1	121.858	124.436	128.066	219.24	0	187.217	131.792	345.032	406.018	79.7066	368.626	240.464	287.969
P62701	RS4X_HUMAN	RPS4X	40S ribosomal protein S4, X isoform	3	586.698	437.799	377.625	805.129	860.739	613.598	401.166	84.0327	98.4336	681.203	181.996	289.366	327.895	281.952	339.556	387.062	99.6749	287.228
P62736	ACTA_HUMAN	ACTA2	Actin, aortic smooth muscle	1	0	0	188.621	0	195.578	76.8397	215.019	0	447.767	295.217	359.765	263.554	117.469	472.806	458.61	584.562	284.872	383.664
P62805	H4_HUMAN	HIST1H4A	Histone H4	8	14756	11736.1	6864.31	9430.05	5616.49	9680.58	15325.4	13884.5	14101.9	8233.84	14014.8	13112.1	19284.9	17891.9	17766.6	16333.7	14660.8	17187.6
P62826	RAN_HUMAN	RAN	GTP-binding nuclear protein Ran	2	452.694	199.914	419.918	234.661	397.836	341.005	108.244	169.218	131.772	240.568	0	129.96	0	158.988	130.068	147.838	0	87.3789
P62834	RAP1A_HUMAN	RAP1A	Ras-related protein Rap-1A	1	0	0	0	0	0	0	34.3047	70.4307	0	77.7891	21.0091	40.7067	109.872	174.817	250.174	100.647	215.935	170.289
P62873	GBB1_HUMAN	GNB1	Guanine nucleotide-binding protein G(I)/G(S)/G(T) subunit beta-1	4	1002.22	694.649	1498.76	697.232	1443.83	1067.34	1021.32	933.063	1181.58	1164.02	869.412	1033.88	957.692	635.493	1007.24	1044.13	715.194	871.949
P62879	GBB2_HUMAN	GNB2	Guanine nucleotide-binding protein G(I)/G(S)/G(T) subunit beta-2	1	0	0	0	159.22	0	31.8439	114.565	0	211.166	0	92.7384	83.6938	0	0	0	0	108.133	21.6266
P62888	RL30_HUMAN	RPL30	60S ribosomal protein L30	1	72.1695	51.5484	0	55.285	46.0519	45.011	0	54.7192	42.7825	0	47.6952	29.0394	52.2037	67.5646	0	0	46.9075	33.3351
P62899	RL31_HUMAN	RPL31	60S ribosomal protein L31	1	193.143	299.371	357.407	238.329	494.314	316.513	383.706	306.045	229.227	232.143	257.62	281.748	249.394	277.241	181.025	245.398	198.161	230.244
P62906	RL10A_HUMAN	RPL10A	60S ribosomal protein L10a	1	511.724	219.568	425.74	0	747.432	380.893	159.223	285.93	295.301	336.09	235.865	262.482	166.799	332.315	229.305	336.959	209.964	255.069
P62913	RL11_HUMAN	RPL11	60S ribosomal protein L11	2	180.735	158.713	138.202	312.52	221.116	202.257	192.537	252.963	221.4	241.32	84.2436	198.493	58.4625	186.698	0	0	147.937	78.6194
P62917	RL8_HUMAN	RPL8	60S ribosomal protein L8	3	1724.63	953.952	1066.21	1136.79	1138.98	1204.11	783.609	702.751	465.377	971.382	671.794	718.982	209.642	290.473	0	309.261	166.18	195.111
P62937	PPIA_HUMAN	PPIA	Peptidyl-prolyl cis-trans isomerase A	4	1501.32	1632.55	675.784	1312.77	527.39	1129.96	184.336	562.892	173.388	120.91	213.244	250.954	362.639	322.755	558.871	684.708	128.134	411.422
P62995	TRA2B_HUMAN	TRA2B	Transformer-2 protein homolog beta	1	0	0	0	0	0	0	37.1064	59.9987	59.2106	0	50.7202	41.4072	52.9003	51.8251	0	0	0	20.9451
P63010	AP2B1_HUMAN	AP2B1	AP-2 complex subunit beta	6	0	193.989	481.021	401.133	220.732	259.375	633.782	430.768	787.393	769.432	629.693	650.214	295.632	0	670.764	635.361	397.649	399.881
P63027	VAMP2_HUMAN	VAMP2	Vesicle-associated membrane protein 2	1	0	145.227	0	0	0	29.0454	90.921	0	0	0	101.689	38.522	64.8301	112.227	0	0	97.0766	54.8267
P63092	GNAS2_HUMAN	GNAS	Guanine nucleotide-binding protein G(s) subunit alpha isoforms short	1	21.7156	0	0	0	0	4.34312	22.4381	0	115.366	0	84.6165	44.4841	38.4409	0	0	0	12.2023	10.1286
P63104	1433Z_HUMAN	YWHAZ	14-3-3 protein zeta/delta	5	2455.62	2367.66	2753.43	2711.13	2096.87	2476.94	1432.29	1364.58	2213.55	1016.01	745.098	1354.31	959.586	1203.53	620.403	936.163	1678.99	1079.73
P63244	GBLP_HUMAN	GNB2L1	Guanine nucleotide-binding protein subunit beta-2-like 1	8	1188.84	1271.16	1280.32	1424.07	1689.53	1370.78	754.566	731.452	833.923	1506.59	421.591	849.624	884.067	978.623	1069.44	1302.67	703.037	987.567
P67809	YBOX1_HUMAN	YBX1	Nuclease-sensitive element-binding protein 1	1	0	0	173.521	0	0	34.7042	224.279	0	170.528	0	157.423	110.446	0	0	0	0	0	0
P67936	TPM4_HUMAN	TPM4	Tropomyosin alpha-4 chain	2	568.424	478.759	0	0	523.873	314.211	413.74	294.576	145.242	333.357	430.624	323.508	472.968	304.397	198.572	303.792	301.402	316.226
P68032	ACTC_HUMAN	ACTC1	Actin, alpha cardiac muscle 1	3	796.26	1337.36	1479.79	1044.01	789.11	1089.31	2585.15	4297.31	3493.34	2430.85	4215.08	3404.34	2132.99	2308.82	2426.89	1599.23	5251.87	2743.96
P68104	EF1A1_HUMAN	EEF1A1	Elongation factor 1-alpha 1	10	16856.8	13632.2	22029.6	18140.9	17860.6	17704.1	7521.77	9165.85	8781.93	9202.93	4658.13	7866.12	3808.35	6221.72	6986.62	7776.6	3964.22	5751.5
P68133	ACTS_HUMAN	ACTA1	Actin, alpha skeletal muscle	2	0	1126.26	0	0	1617.83	548.818	364.572	504.139	668.039	0	673.824	442.115	199.323	180.74	362.942	712.288	427.17	376.493
P68363	TBA1B_HUMAN	TUBA1B	Tubulin alpha-1B chain	4	2542.32	2671.6	2391.54	4069.27	1431.71	2621.29	1584.16	1631.95	1244	1562.04	790.856	1362.6	653.816	1195.77	906.935	1659.21	641.649	1011.48
P68371	TBB4B_HUMAN	TUBB4B	Tubulin beta-4B chain	1	352.239	569.54	739.511	590.863	557.865	562.004	211.329	247.084	236.451	271.308	90.335	211.301	168.193	148.342	0	225.904	118.379	132.163
P68431	H31_HUMAN	HIST1H3A	Histone H3.1	3	22270.3	10362.1	5095.57	10923.6	7601.33	11250.6	7950.21	14604.9	15765.9	3222.8	15178.3	11344.4	23711.5	8655.99	14898.4	16036.4	5656.54	13791.8
P78417	GSTO1_HUMAN	GSTO1	Glutathione S-transferase omega-1	2	292.562	75.2885	364.829	0	331.339	212.804	33.4334	0	144.866	0	19.9151	39.6429	38.4496	30.3358	0	200.058	25.2311	58.8149
P78527	PRKDC_HUMAN	PRKDC	DNA-dependent protein kinase catalytic subunit	4	0	0	0	0	0	0	20.6511	51.3072	77.8814	0	53.8322	40.7344	38.2363	181.454	32.7451	0	70.469	64.5808
P83731	RL24_HUMAN	RPL24	60S ribosomal protein L24	1	48.4216	39.5892	52.9776	44.1772	24.3659	41.9063	0	0	0	0	0	0	0	0	0	0	0	0
P84095	RHOG_HUMAN	RHOG	Rho-related GTP-binding protein RhoG	1	0	0	327.079	46.6238	0	74.7406	120.921	0	0	0	36.6623	31.5166	0	152.199	0	64.5985	40.4854	51.4565
P84103	SRSF3_HUMAN	SRSF3	Serine/arginine-rich splicing factor 3	1	30.363	483.663	752.435	740.913	517.074	504.89	324.562	465.926	336.917	606.487	433.442	433.467	366.21	272.392	712.006	642.25	681.084	534.788
P98095	FBLN2_HUMAN	FBLN2	Fibulin-2	8	879.418	1145.1	1763.96	2161.82	441.996	1278.46	554.871	810.256	1660.43	2028.14	1362.15	1283.17	1605.76	1425.99	3091.41	3829.11	1390.2	2268.49
P98160	PGBM_HUMAN	HSPG2	Basement membrane-specific heparan sulfate proteoglycan core protein	4	0	41.6191	170.859	164.88	0	75.4716	181.113	206.664	278.925	311.289	126.759	220.95	95.3948	149.012	133.092	176.251	293.872	169.524
P99999	CYC_HUMAN	CYCS	Cytochrome c	1	0	0	62.8181	70.4151	48.3575	36.3181	35.2272	0	59.459	48.0226	43.2199	37.1857	62.1307	43.1033	78.3781	82.8724	37.9848	60.8939
Q00325	MPCP_HUMAN	SLC25A3	Phosphate carrier protein, mitochondrial	2	234.244	157.654	0	269.756	0	132.331	258.959	461.776	657.955	404.515	249.043	406.45	381.653	304.397	629.325	737.331	972.408	605.023
Q00341	VIGLN_HUMAN	HDLBP	Vigilin	2	224.858	111.233	0	162.137	171.438	133.933	151.74	172.619	145.152	235.331	147.221	170.413	162.271	178.316	0	154.983	94.7547	118.065
Q00610	CLH1_HUMAN	CLTC	Clathrin heavy chain 1	24	3033.57	2035.15	4231.61	3119.59	1689.32	2821.85	2589.53	2848.85	4509.84	3457.13	2383.16	3157.7	2466.17	2857.14	3716.6	3699.75	3676.29	3283.19
Q00839	HNRPU_HUMAN	HNRNPU	Heterogeneous nuclear ribonucleoprotein U	2	78.2538	189.698	0	551.433	0	163.877	318.89	0	99.7881	0	171.264	117.988	329.68	140.185	0	0	28.8742	99.7478
Q01082	SPTB2_HUMAN	SPTBN1	Spectrin beta chain, non-erythrocytic 1	3	357.864	171.921	65.5054	95.1358	0	138.085	97.2079	465.35	451.666	0	95.7219	221.989	266.766	156.84	416.378	379.035	205.597	284.923
Q01130	SRSF2_HUMAN	SRSF2	Serine/arginine-rich splicing factor 2	2	231.46	252.782	394.517	175.225	138.924	238.582	229.552	72.4095	157.132	600.909	132.685	238.537	241.339	0	0	0	0	48.2677
Q01518	CAP1_HUMAN	CAP1	Adenylyl cyclase-associated protein 1	5	621.953	280.981	1251.37	1102.78	1097.6	870.938	299.038	410.25	400.357	654.305	140.112	380.813	99.4875	240.525	0	62.2933	44.6022	89.3816
Q01995	TAGL_HUMAN	TAGLN	Transgelin	1	472.241	325.006	530.544	360.536	837.29	505.123	256.977	375.842	266.854	337.912	225.299	292.577	367.08	464.355	236.046	491.501	223.453	356.487
Q02543	RL18A_HUMAN	RPL18A	60S ribosomal protein L18a	1	154.436	90.0007	127.997	0	0	74.4869	123.586	167.72	183.923	331.308	110.598	183.427	0	130.03	0	161.246	80.1601	74.2873
Q02878	RL6_HUMAN	RPL6	60S ribosomal protein L6	4	143.821	0	197.828	0	160.108	100.351	502.167	549.916	238.822	189.791	498.376	395.814	357.518	390.311	244.086	167.531	537.791	339.447
Q03135	CAV1_HUMAN	CAV1	Caveolin-1	4	1105.33	1206.3	799.936	1457.98	397.56	993.422	1129.12	1800.82	1446.48	554.685	927.094	1171.64	1051.17	1969.99	1115.1	893.999	1267.25	1259.5
Q03252	LMNB2_HUMAN	LMNB2	Lamin-B2	3	1322.98	1099.68	212.934	0	219.914	571.103	1109.33	403.933	140.652	221.897	321.791	439.521	999.49	597.371	0	0	419.436	403.259
Q04695	K1C17_HUMAN	KRT17	Keratin, type I cytoskeletal 17	1	94.3059	155.314	0	278.926	231.048	151.919	173.266	206.278	0	0	326.325	141.174	0	0	0	0	0	0
Q04837	SSBP_HUMAN	SSBP1	Single-stranded DNA-binding protein, mitochondrial	1	457.095	0	378.905	500.166	403.472	347.928	353.297	0	354.978	417.949	339.751	293.195	389.416	0	321.602	466.979	336.285	302.857
Q04917	1433F_HUMAN	YWHAH	14-3-3 protein eta	3	810.435	778.269	741.43	697.607	1260.71	857.691	0	0	0	0	0	0	0	0	102.013	0	0	20.4025
Q05682	CALD1_HUMAN	CALD1	Caldesmon	1	492.63	364.74	305.709	259.67	581.708	400.891	0	0	0	218.14	0	43.6279	0	0	0	0	0	0
Q06830	PRDX1_HUMAN	PRDX1	Peroxiredoxin-1	6	2212.98	1977.68	2715.81	2260.08	3451.33	2523.58	462.259	1299.11	1076.22	1153.2	766.615	951.481	620.61	1252.11	1172.75	1327.81	1048.83	1084.42
Q07020	RL18_HUMAN	RPL18	60S ribosomal protein L18	2	90.6812	41.6567	80.9892	66.347	102.37	76.4089	36.9356	62.9957	44.0167	60.3983	156.636	72.1964	141.259	169.996	0	46.7244	135.885	98.7728
Q07065	CKAP4_HUMAN	CKAP4	Cytoskeleton-associated protein 4	18	2894.81	3885.71	3163.3	4681.55	2613.09	3447.69	5894.83	5079.86	4246.56	2888.59	7580.6	5138.09	6258.17	6258.02	4498.36	4492.14	6983.51	5698.04
Q07954	LRP1_HUMAN	LRP1	Prolow-density lipoprotein receptor-related protein 1	3	59.7098	47.5081	107.516	124.958	0	67.9385	31.8582	63.1686	106.335	132.068	0	66.686	141.766	70.3148	109.646	198.25	158.009	135.597
Q07955	SRSF1_HUMAN	SRSF1	Serine/arginine-rich splicing factor 1	1	166.67	224.249	189.005	227.492	201.194	201.722	240.235	473.995	301.246	160.758	404.063	316.059	214.736	135.85	219.391	203.851	360.223	226.81
Q08211	DHX9_HUMAN	DHX9	ATP-dependent RNA helicase A	6	0	0	0	54.5681	0	10.9136	348.093	390.339	371.835	117.745	331.132	311.829	283.311	340.282	387.752	193.981	380.523	317.17
Q09666	AHNK_HUMAN	AHNAK	Neuroblast differentiation-associated protein AHNAK	1	688.038	235.395	127.581	261.837	209.667	304.504	138.927	403.449	123.644	462.921	147.312	255.251	209.511	211.499	395.757	352.131	227.268	279.233
Q12797	ASPH_HUMAN	ASPH	Aspartyl/asparaginyl beta-hydroxylase	1	0	0	0	102.201	0	20.4401	39.8057	50.9672	0	59.2256	76.7433	45.3484	73.8863	0	78.16	0	0	30.4093
Q12884	SEPR_HUMAN	FAP	Prolyl endopeptidase FAP	1	0	0	0	0	0	0	0	0	0	0	40.4808	8.09617	39.7819	0	0	120.846	83.0348	48.7326
Q12905	ILF2_HUMAN	ILF2	Interleukin enhancer-binding factor 2	4	215.214	239.686	438.153	368.539	356.553	323.629	593.84	727.361	1374.13	619.011	740.567	810.982	654.397	992.443	1458.26	711.296	962.308	955.741
Q12906	ILF3_HUMAN	ILF3	Interleukin enhancer-binding factor 3	1	85.4384	39.135	0	0	146.708	54.2563	66.4055	112.015	292.516	0	80.5349	110.294	154.652	123.034	176.068	156.659	0	122.083
Q12907	LMAN2_HUMAN	LMAN2	Vesicular integral-membrane protein VIP36	1	0	0	0	0	0	0	0	100.401	135.083	0	137.657	74.6282	95.0464	0	173.193	0	206.702	94.9884
Q13011	ECH1_HUMAN	ECH1	Delta(3,5)-Delta(2,4)-dienoyl-CoA isomerase, mitochondrial	1	34.3954	0	0	0	0	6.87908	20.9176	0	0	0	0	4.18353	61.9565	28.4169	0	0	25.0597	23.0866
Q13162	PRDX4_HUMAN	PRDX4	Peroxiredoxin-4	5	277.416	764.003	0	507.419	819.456	473.659	297.33	442.526	457.49	670.142	278.909	429.279	580.075	422.997	558.243	609.878	263.782	486.995
Q13308	PTK7_HUMAN	PTK7	Inactive tyrosine-protein kinase 7	4	73.0757	170.583	405.611	421.765	220.998	258.407	679.328	201.263	609.566	511.194	439.865	488.243	520.252	542.446	921.88	838.869	435.076	651.704
Q13740	CD166_HUMAN	ALCAM	CD166 antigen	1	16.6087	93.4558	0	0	42.1502	30.443	26.5075	25.4115	40.5248	0	40.6259	26.614	0	72.6009	54.5719	53.2254	30.4313	42.1659
Q13813	SPTN1_HUMAN	SPTAN1	Spectrin alpha chain, non-erythrocytic 1	2	72.5903	51.2642	61.0522	15.9386	0	40.1691	31.1407	33.0137	0	55.6165	24.0465	28.7635	73.0329	39.2447	105.056	0	57.378	54.9423
Q13838	DX39B_HUMAN	DDX39B	Spliceosome RNA helicase DDX39B	5	161.77	63.3627	230.517	285.703	0	148.27	352.033	338.609	290.04	297.54	254.711	306.587	327.285	318.862	413.82	179.197	342.155	316.264
Q13885	TBB2A_HUMAN	TUBB2A	Tubulin beta-2A chain	1	0	36.7665	0	131.627	104.44	54.5666	0	0	0	0	0	0	0	0	0	0	0	0
Q14019	COTL1_HUMAN	COTL1	Coactosin-like protein	2	408.68	297.086	611.162	408.719	525.252	450.18	0	0	0	185.237	0	37.0473	0	0	0	0	0	0
Q14103	HNRPD_HUMAN	HNRNPD	Heterogeneous nuclear ribonucleoprotein D0	4	374.311	463.545	197.066	498.024	687.646	444.118	710.66	463.909	503.23	404.742	495.765	515.661	804.172	754.88	489.472	106.909	628.289	556.744
Q14108	SCRB2_HUMAN	SCARB2	Lysosome membrane protein 2	4	358.582	278.083	267.703	480.472	445.518	366.072	433.968	146.337	489.451	229.98	0	259.947	382.824	442.429	420.64	284.265	372.545	380.541
Q14192	FHL2_HUMAN	FHL2	Four and a half LIM domains protein 2	1	221.298	185.24	0	0	261.591	133.626	77.2538	75.5026	87.8978	111.643	68.7457	84.2086	0	51.2917	0	101.97	0	30.6523
Q14195	DPYL3_HUMAN	DPYSL3	Dihydropyrimidinase-related protein 3	1	70.4867	63.6971	121.516	96.5321	53.2346	81.0932	0	88.8741	43.9038	0	0	26.5556	0	0	0	0	0	0
Q14204	DYHC1_HUMAN	DYNC1H1	Cytoplasmic dynein 1 heavy chain 1	3	40.0848	23.3835	43.972	27.976	0	27.0833	0	0	0	0	0	0	0	0	0	0	0	0
Q14315	FLNC_HUMAN	FLNC	Filamin-C	33	5684.69	4347.19	6078	6268.45	929.354	4661.54	3527.63	4649.77	4107.78	3972.44	2347.91	3721.11	3284.07	3604.25	3991.5	4164	3859.27	3780.62
Q14533	KRT81_HUMAN	KRT81	Keratin, type II cuticular Hb1	1	161.491	1081.68	0	214.738	340.808	359.744	199.883	362.643	569.229	662.275	333.742	425.554	0	471.975	654.208	629.813	420.979	435.395
Q14697	GANAB_HUMAN	GANAB	Neutral alpha-glucosidase AB	17	2478.9	1688.59	1533.98	1766.82	1824	1858.46	2552.83	1727.68	2272.64	1303.01	2604.51	2092.13	2796.11	2920.15	2644.04	3424.98	3754.97	3108.05
Q14764	MVP_HUMAN	MVP	Major vault protein	2	160.796	285.885	250.684	231.41	549.588	295.673	0	0	0	139.924	63.8975	40.7642	0	249.739	0	186.739	176.739	122.643
Q14974	IMB1_HUMAN	KPNB1	Importin subunit beta-1	2	77.4771	618.636	607.675	567.355	952.567	564.742	291.863	0	318.554	0	301.048	182.293	265.764	442.533	269.555	0	355.026	266.576
Q15019	SEPT2_HUMAN	37500	Septin-2	3	0	0	0	0	189.568	37.9135	74.0079	49.826	97.2295	0	0	44.2127	57.9509	76.7574	117.974	0	0	50.5364
Q15075	EEA1_HUMAN	EEA1	Early endosome antigen 1	3	50.2274	0	0	0	0	10.0455	127.959	96.1275	175.329	109.864	123.817	126.619	213.865	40.1314	182.334	65.0674	220.639	144.407
Q15084	PDIA6_HUMAN	PDIA6	Protein disulfide-isomerase A6	7	1203.84	1147.22	1310.29	1419.14	1872.31	1390.56	1292.54	783.902	1569.67	1124.97	1271.36	1208.49	1779.22	1397.32	1715.57	2139.86	1654.12	1737.22
Q15149	PLEC_HUMAN	PLEC	Plectin	108	19647.4	17170.5	22086.5	20876.6	5226.49	17001.5	18686.2	21220.1	20010.7	20716.3	12725.5	18671.8	25590.6	24444	21158.2	22774.9	22493.4	23292.2
Q15233	NONO_HUMAN	NONO	Non-POU domain-containing octamer-binding protein	1	496.708	442.759	416.143	387.712	757.285	500.121	601.698	707.765	481.181	587.019	579.304	591.393	504.186	450.361	65.748	65.3277	511.034	319.331
Q15286	RAB35_HUMAN	RAB35	Ras-related protein Rab-35	1	0	167.295	358.559	447.815	0	194.734	0	201.148	0	0	387.114	117.653	248.131	256.528	0	584.121	0	217.756
Q15293	RCN1_HUMAN	RCN1	Reticulocalbin-1	1	57.6515	0	95.2573	90.5301	87.9164	66.2711	44.6576	102.707	100.089	100.759	93.7743	88.3973	75.5408	157.602	100.129	0	52.5353	77.1614
Q15363	TMED2_HUMAN	TMED2	Transmembrane emp24 domain-containing protein 2	1	0	0	0	0	0	0	0	0	96.7027	0	135.295	46.3996	75.5843	0	112.918	0	96.966	57.0936
Q15365	PCBP1_HUMAN	PCBP1	Poly(rC)-binding protein 1	2	266.736	0	386.583	384.794	0	207.623	146.888	68.644	0	106.098	97.7773	83.8815	66.3105	138.399	162.675	92.8842	38.3497	99.7236
Q15366	PCBP2_HUMAN	PCBP2	Poly(rC)-binding protein 2	1	135.213	81.8087	0	146.132	118.135	96.2576	41.0016	50.8231	99.1861	0	0	38.2021	36.3597	78.9743	129.573	0	49.3897	58.8593
Q15436	SC23A_HUMAN	SEC23A	Protein transport protein Sec23A	2	289.63	269.11	313.867	288.846	183.262	268.943	86.9336	9.18135	0	0	19.8033	23.1836	0	0	0	0	0	0
Q15717	ELAV1_HUMAN	ELAVL1	ELAV-like protein 1	1	0	0	101.374	98.7828	48.7023	49.7718	0	0	94.3698	0	0	18.874	169.194	0	0	0	0	33.8388
Q15746	MYLK_HUMAN	MYLK	Myosin light chain kinase, smooth muscle	1	0	0	89.7804	0	54.1411	28.7843	0	0	47.3806	53.9543	31.0993	26.4868	0	0	0	0	29.7919	5.95838
Q15758	AAAT_HUMAN	SLC1A5	Neutral amino acid transporter B(0)	1	0	0	0	0	0	0	55.3863	0	131.772	0	0	37.4316	29.8789	0	164.767	0	59.8713	50.9033
Q16181	SEPT7_HUMAN	39326	Septin-7	2	274.05	122.825	740.599	600.033	325.635	412.628	138.927	0	200.78	0	96.1363	87.1687	92.5212	0	242.203	0	0	66.9448
Q16555	DPYL2_HUMAN	DPYSL2	Dihydropyrimidinase-related protein 2	5	629.493	777.768	1973.93	1533.68	811.18	1145.21	238.493	367.139	527.688	682.996	83.0004	379.863	147.686	382.748	102.112	448.455	95.2385	235.248
Q16563	SYPL1_HUMAN	SYPL1	Synaptophysin-like protein 1	1	76.6356	103.041	0	150.05	93.9857	84.7425	107.253	0	120.333	0	0	45.5172	86.774	87.5818	163.379	0	78.2805	83.203
Q16629	SRSF7_HUMAN	SRSF7	Serine/arginine-rich splicing factor 7	3	240.522	102.595	174.161	345.698	103.06	193.207	526.802	764.767	409.312	407.703	572.674	536.251	350.884	542.221	593.437	366.068	452.821	461.086
Q16658	FSCN1_HUMAN	FSCN1	Fascin	2	0	216.241	409.937	274.174	0	180.07	108.449	0	0	188.311	0	59.3519	111.722	0	0	129.932	0	48.3308
Q16698	DECR_HUMAN	DECR1	2,4-dienoyl-CoA reductase, mitochondrial	1	130.358	0	131.164	124.208	0	77.1461	61.8099	0	0	44.015	0	21.165	0	0	58.7885	38.3533	0	19.4284
Q16891	MIC60_HUMAN	IMMT	MICOS complex subunit MIC60	1	0	0	0	0	0	0	34.7488	0	0	0	31.812	13.3122	0	30.4051	29.5727	0	33.4627	18.6881
Q17RC7	EX3L4_HUMAN	EXOC3L4	Exocyst complex component 3-like protein 4	1	0	26.1866	0	0	11.5746	7.55223	7.7903	0	14.321	60.7057	0	16.5634	0	0	0	0	0	0
Q1KMD3	HNRL2_HUMAN	HNRNPUL2	Heterogeneous nuclear ribonucleoprotein U-like protein 2	2	0	0	0	0	0	0	48.7235	18.3396	78.0394	62.1516	63.077	54.0662	25.9625	0	0	0	0	5.19251
Q29963	1C06_HUMAN	HLA-C	HLA class I histocompatibility antigen, Cw-6 alpha chain	1	0	0	0	0	0	0	5.19353	0	0	0	25.1943	6.07758	12.4708	36.9793	0	53.9751	0	20.6851
Q32P28	P3H1_HUMAN	P3H1	Prolyl 3-hydroxylase 1	6	150.682	48.1304	142.425	232.661	276.121	170.004	4108.61	3577.84	615.895	822.749	2394.03	2303.83	473.883	2421.67	505.73	2997.7	1538.87	1587.57
Q32P51	RA1L2_HUMAN	HNRNPA1L2	Heterogeneous nuclear ribonucleoprotein A1-like 2	1	0	0	0	0	0	0	131.103	325.007	0	0	95.3075	110.283	0	0	0	0	0	0
Q562R1	ACTBL_HUMAN	ACTBL2	Beta-actin-like protein 2	1	0	0	240.319	0	0	48.0637	0	128.124	229.227	251.954	150.544	151.97	117.556	157.81	273.818	198.647	223.895	194.345
Q58FF8	H90B2_HUMAN	HSP90AB2P	Putative heat shock protein HSP 90-beta 2	3	1876.08	1863.04	1893.12	1890.07	1367.07	1777.88	1137.73	1139.51	619.65	245.464	701.505	768.772	945.588	975.678	800.635	1286	1138.77	1029.33
Q5T9S5	CCD18_HUMAN	CCDC18	Coiled-coil domain-containing protein 18	1	0	0	0	0	0	0	42.3683	71.4681	186.632	0	51.3832	70.3704	60.6286	197.366	0	0	150.425	81.6839
Q6DD88	ATLA3_HUMAN	ATL3	Atlastin-3	1	0	0	0	0	0	0	27.7478	0	34.1357	49.386	19.451	26.1441	0	0	99.2367	0	61.8615	32.2196
Q6NZI2	PTRF_HUMAN	PTRF	Polymerase I and transcript release factor	2	247.027	535.992	0	625.708	187.301	319.206	247.479	420.048	231.861	0	177.645	215.407	208.815	224.661	0	101.793	26.3699	112.328
Q6PEY2	TBA3E_HUMAN	TUBA3E	Tubulin alpha-3E chain	7	5060.87	5618.7	10405.6	7742.15	4474.45	6660.35	2644.67	3021.03	2180.06	5359.68	1508.84	2942.86	1678.97	2944.15	2072.07	3253.77	1409.23	2271.64
Q6UVY6	MOXD1_HUMAN	MOXD1	DBH-like monooxygenase protein 1	1	0	25.7965	61.948	43.9313	34.8986	33.3149	0	0	15.8882	33.905	22.6542	14.4895	3.29158	0	0	26.6744	0	5.9932
Q70UQ0	IKIP_HUMAN	IKBIP	Inhibitor of nuclear factor kappa-B kinase-interacting protein	3	117.025	0	0	125.375	0	48.4799	114.241	0	218.992	0	252.689	117.184	224.119	0	330.782	0	297.947	170.57
Q71U36	TBA1A_HUMAN	TUBA1A	Tubulin alpha-1A chain	1	251.04	332.195	233.92	643.964	0	292.224	0	0	0	0	0	0	0	0	0	0	0	0
Q7KZF4	SND1_HUMAN	SND1	Staphylococcal nuclease domain-containing protein 1	3	369.133	67.9882	461.913	186.291	310.038	279.072	192.841	183.932	228.534	197.76	217.885	204.191	339.476	268.19	181.025	282.172	233.161	260.805
Q7Z6W7	DNJB7_HUMAN	DNAJB7	DnaJ homolog subfamily B member 7	1	1629.8	0	1048.29	0	0	535.619	0	265.47	394.713	681.516	218.296	311.999	359.592	421.612	159.215	111.937	0	210.471
Q86UP2	KTN1_HUMAN	KTN1	Kinectin	1	41.7871	0	57.7763	0	0	19.9127	85.7275	0	0	108.057	53.0407	49.3649	72.7107	0	0	0	0	14.5421
Q86V35	CABP7_HUMAN	CABP7	Calcium-binding protein 7	1	0	0	175.696	0	308.195	96.7783	323.092	0	342.862	0	376.755	208.542	0	0	287.102	0	0	57.4204
Q86VP6	CAND1_HUMAN	CAND1	Cullin-associated NEDD8-dissociated protein 1	1	23.8192	34.4956	0	20.5693	0	15.7768	0	0	0	0	0	0	0	0	0	0	0	0
Q86Y46	K2C73_HUMAN	KRT73	Keratin, type II cytoskeletal 73	1	511.53	591.274	0	0	0	220.561	0	843.785	0	534.306	0	275.618	0	249.669	838.703	333.166	0	284.308
Q8IV08	PLD3_HUMAN	PLD3	Phospholipase D3	1	0	0	0	145.132	0	29.0263	63.0058	157.288	116.57	0	54.3667	78.246	80.6059	128.252	174.581	127.021	130.08	128.108
Q8NBJ5	GT251_HUMAN	COLGALT1	Procollagen galactosyltransferase 1	1	0	0	0	0	0	0	27.2626	0	91.8111	0	65.8451	36.9838	0	0	66.3527	0	0	13.2705
Q8NBS9	TXND5_HUMAN	TXNDC5	Thioredoxin domain-containing protein 5	6	624.93	376.314	0	368.789	401.846	354.376	939.688	842.632	671.538	460.871	980.984	779.143	1064.42	1312.29	1754.09	1341.66	703.242	1235.14
Q8TDB8	GTR14_HUMAN	SLC2A14	Solute carrier family 2, facilitated glucose transporter member 14	1	0	0	0	0	0	0	0	48.0854	0	0	46.4935	18.9158	37.6572	0	63.0415	0	57.273	31.5943
Q8WUD1	RAB2B_HUMAN	RAB2B	Ras-related protein Rab-2B	2	0	0	0	76.3837	73.9846	30.0737	145.829	227.978	260.834	76.3375	222.191	186.634	56.9495	69.4142	331.813	270.449	239.706	193.666
Q92599	SEPT8_HUMAN	39692	Septin-8	1	0	558.952	0	0	0	111.79	0	179.593	0	231.916	0	82.3016	0	118.254	0	220.082	79.8837	83.6438
Q92791	SC65_HUMAN	P3H4	Synaptonemal complex protein SC65	1	0	0	0	47.0323	31.4994	15.7063	20.6511	0	71.8384	0	41.8939	26.8767	27.0118	0	76.3359	132.843	42.5291	55.7439
Q92841	DDX17_HUMAN	DDX17	Probable ATP-dependent RNA helicase DDX17	2	37.8518	263.125	534.421	474.324	47.3032	271.405	462.573	434.515	414.67	388.484	339.97	408.043	568.524	317.123	0	240.193	254.682	276.105
Q92945	FUBP2_HUMAN	KHSRP	Far upstream element-binding protein 2	1	46.9264	75.4557	173.393	108.036	86.5666	98.0755	53.1996	0	151.94	209.259	100.073	102.894	97.3976	68.0148	0	0	0	33.0825
Q969G5	PRDBP_HUMAN	PRKCDBP	Protein kinase C delta-binding protein	2	0	0	197.706	0	187.104	76.9621	0	203.281	0	203.301	79.7545	97.2672	0	103.013	0	0	0	20.6026
Q969H8	MYDGF_HUMAN	MYDGF	Myeloid-derived growth factor	2	149.776	163.06	0	85.0282	93.5029	98.2735	164.929	59.2494	131.772	273.699	170.269	159.984	187.132	85.2783	305.938	419.258	114.491	222.419
Q969X5	ERGI1_HUMAN	ERGIC1	Endoplasmic reticulum-Golgi intermediate compartment protein 1	1	35.2563	0	62.3319	47.9826	0	29.1141	17.5623	0	54.3266	49.6165	33.6684	31.0348	31.3309	33.6957	63.3588	0	29.228	31.5227
Q96AG4	LRC59_HUMAN	LRRC59	Leucine-rich repeat-containing protein 59	3	57.1574	36.0672	0	302.851	286.427	136.5	609.01	455.033	828.783	371.612	575.782	568.044	222.443	412.052	355.458	345.206	620.577	391.147
Q96AX2	RAB37_HUMAN	RAB37	Ras-related protein Rab-37	1	0	0	533.871	0	0	106.774	0	0	0	365.236	0	73.0472	0	826.459	492.912	717.405	0	407.355
Q96AY3	FKB10_HUMAN	FKBP10	Peptidyl-prolyl cis-trans isomerase FKBP10	3	375.282	774.675	1387.01	1003.67	1305.4	969.207	633.133	963.609	1502.92	757.455	1121.11	995.644	797.587	643.017	1565.98	1110.73	1183.55	1060.17
Q96CG8	CTHR1_HUMAN	CTHRC1	Collagen triple helix repeat-containing protein 1	2	62.4218	82.0873	0	0	0	28.9018	244.233	354.862	107.69	84.9618	247.551	207.86	205.375	387.459	286.805	0	66.063	189.14
Q96KK5	H2A1H_HUMAN	HIST1H2AH	Histone H2A type 1-H	3	6578.11	6938.14	4766.96	6521.33	3534.49	5667.81	5785.67	16210.6	7065.09	4935.35	8463.31	8492	6121.79	14734.9	5283.93	3761.15	7125.95	7405.55
Q96L46	CPNS2_HUMAN	CAPNS2	Calpain small subunit 2	1	78.1243	70.886	0	65.9886	0	42.9998	0	0	0	0	0	0	0	0	0	0	0	0
Q96S97	MYADM_HUMAN	MYADM	Myeloid-associated differentiation marker	1	64.1241	0	291.377	205.068	0	112.114	81.1148	89.1046	192.502	159.848	46.0377	113.721	80.0254	84.3085	200.06	129.315	99.1774	118.577
Q99536	VAT1_HUMAN	VAT1	Synaptic vesicle membrane protein VAT-1 homolog	1	199.097	126.781	191.308	290.096	0	161.457	0	0	0	0	0	0	0	0	0	205.792	0	41.1584
Q99623	PHB2_HUMAN	PHB2	Prohibitin-2	4	451.853	245.593	90.2539	381.96	430.458	320.024	215.395	141.864	116.088	0	121.445	118.958	491.516	320.677	129.87	111.099	304.055	271.444
Q99729	ROAA_HUMAN	HNRNPAB	Heterogeneous nuclear ribonucleoprotein A/B	1	0	0	76.6896	0	0	15.3379	0	98.4416	65.4192	0	123.651	57.5024	111.548	0	0	0	0	22.3096
Q99832	TCPH_HUMAN	CCT7	T-complex protein 1 subunit eta	3	196.12	84.5951	86.8756	0	123.652	98.2486	206.511	0	91.8111	0	0	59.6645	208.057	212.607	288.004	0	239.872	189.708
Q99880	H2B1L_HUMAN	HIST1H2BL	Histone H2B type 1-L	2	487.581	363.402	611.648	447.815	402.585	462.606	335.94	700.33	413.474	603.653	380.555	486.79	429.826	678.971	261.723	437.764	370.599	435.777
Q9BQE3	TBA1C_HUMAN	TUBA1C	Tubulin alpha-1C chain	5	4536.74	6485.62	4856.18	2625.96	660.334	3832.97	2100.49	1087.3	725.308	126.489	1048.49	1017.61	1345.98	1724.55	1648.11	1200.26	787.117	1341.2
Q9BSJ8	ESYT1_HUMAN	ESYT1	Extended synaptotagmin-1	1	30.7028	26.4346	0	39.5423	93.4734	38.0306	33.594	0	24.6636	0	13.5806	14.3676	0	28.9803	0	36.9008	69.3799	27.0522
Q9BUF5	TBB6_HUMAN	TUBB6	Tubulin beta-6 chain	1	129.258	367.638	376.602	306.518	119.81	259.965	48.9286	157.806	0	0	36.4075	48.6285	0	63.9899	0	89.5322	0	30.7044
Q9BVC6	TM109_HUMAN	TMEM109	Transmembrane protein 109	1	95.7298	143.834	121.183	135.212	85.1675	116.225	79.3722	90.4879	107.314	82.3716	71.1492	86.1389	91.2585	93.1065	124.219	140.252	82.8136	106.33
Q9BVK6	TMED9_HUMAN	TMED9	Transmembrane emp24 domain-containing protein 9	2	145.31	124.441	0	148.633	0	83.6767	299.551	288.293	152.993	165.882	150.13	211.37	209.686	189.33	209.279	229.961	635.199	294.691
Q9C0K3	ARP3C_HUMAN	ACTR3C	Actin-related protein 3C	1	0	0	0	0	0	0	12.7993	18.161	0	0	10.0487	8.20181	8.10268	0	0	0	0	1.62054
Q9H0U4	RAB1B_HUMAN	RAB1B	Ras-related protein Rab-1B	5	399.538	404.084	278.708	270.09	391.057	348.695	758.973	574.166	655.923	347.02	583.821	583.98	400.867	474.815	578.567	656.452	751.128	572.366
Q9H361	PABP3_HUMAN	PABPC3	Polyadenylate-binding protein 3	1	29.9293	0	0	0	41.4014	14.2661	22.1545	0	0	0	26.338	9.69851	8.50759	28.9364	36.0761	0	0	14.704
Q9HDC9	APMAP_HUMAN	APMAP	Adipocyte plasma membrane-associated protein	1	0	0	0	114.371	0	22.8743	55.6255	0	0	0	190.905	49.3061	92.1728	148.181	127.094	120.935	77.2301	113.123
Q9NQC3	RTN4_HUMAN	RTN4	Reticulon-4	4	1411.74	1501.2	2752.92	2047.68	1129.23	1768.55	1144.29	1581.89	1956.71	2720.41	1686.2	1817.9	1003.84	1911.45	2206.01	1875.24	2361.57	1871.62
Q9NRP0	OSTC_HUMAN	OSTC	Oligosaccharyltransferase complex subunit OSTC	1	54.344	0	0	78.8929	61.304	38.9082	29.9517	48.2352	94.8966	0	36.0387	41.8244	46.2388	84.932	107.168	89.6204	56.7202	76.9358
Q9NVA2	SEP11_HUMAN	40787	Septin-11	2	205.958	178.33	340.387	380.043	403.176	301.579	133.221	0	0	0	0	26.6442	0	59.9581	0	0	0	11.9916
Q9NYU2	UGGG1_HUMAN	UGGT1	UDP-glucose:glycoprotein glucosyltransferase 1	2	0	0	0	0	0	0	24.2695	0	40.0131	0	0	12.8565	49.0036	0	0	80.6672	45.6249	35.0591
Q9NZM1	MYOF_HUMAN	MYOF	Myoferlin	12	431.173	575.893	962.068	977.741	674.798	724.335	316.566	716.583	1151.86	1048.84	1519.55	950.679	658.855	1142.94	1994.64	1650.23	1338.01	1356.94
Q9NZN4	EHD2_HUMAN	EHD2	EH domain-containing protein 2	7	586.181	741.294	901.003	880.32	899.165	801.593	743.393	781.481	667.035	387.126	243.375	564.482	155.026	419.741	243.041	204.91	104.098	225.363
Q9P0L0	VAPA_HUMAN	VAPA	Vesicle-associated membrane protein-associated protein A	1	0	51.9273	0	93.4477	0	29.075	60.3407	27.0426	0	0	33.5275	24.1822	0	0	0	0	0	0
Q9P2E9	RRBP1_HUMAN	RRBP1	Ribosome-binding protein 1	7	482.274	703.677	342.467	419.723	547.027	499.033	867.924	565.002	813.482	265.172	1140.79	730.474	898	827.498	880.634	787.443	664.099	811.534
Q9UBG0	MRC2_HUMAN	MRC2	C-type mannose receptor 2	5	126.617	153.43	0	211.404	0	98.2902	0	106.413	380.264	117.062	98.7055	140.489	191.573	430.41	423.045	314.166	548.184	381.475
Q9UBI6	GBG12_HUMAN	GNG12	Guanine nucleotide-binding protein G(I)/G(S)/G(O) subunit gamma-12	2	0	0	0	0	0	0	207.536	0	163.454	160.417	0	106.281	0	0	0	0	0	0
Q9UBR2	CATZ_HUMAN	CTSZ	Cathepsin Z	2	169.323	145.617	213.062	312.937	226.417	213.471	179.997	105.07	135.083	0	152.243	114.479	183.954	175.683	352.136	293.56	165.793	234.225
Q9UHD8	SEPT9_HUMAN	40057	Septin-9	3	291.526	761.746	0	288.096	146.289	297.531	183.55	103.206	0	203.87	0	98.1254	0	0	0	0	0	0
Q9UJZ1	STML2_HUMAN	STOML2	Stomatin-like protein 2, mitochondrial	1	0	0	0	0	0	0	0	0	0	0	19.6334	3.92667	5.1449	0	0	31.2701	6.53259	8.58952
Q9ULV4	COR1C_HUMAN	CORO1C	Coronin-1C	5	846.999	1000.15	1708.91	1499.54	1023.29	1215.78	793.756	1177.32	1551.76	1769.55	799.15	1218.31	265.851	375.959	694.557	1435.25	727.135	699.751
Q9UNX3	RL26L_HUMAN	RPL26L1	60S ribosomal protein L26-like 1	1	0	0	84.649	0	0	16.9298	0	63.745	57.8636	106.087	50.2644	55.592	0	0	0	0	0	0
Q9Y277	VDAC3_HUMAN	VDAC3	Voltage-dependent anion-selective channel protein 3	1	0	0	0	55.8936	0	11.1787	26.1351	0	0	61.6962	0	17.5663	58.2557	0	36.5123	66.051	0	32.1638
Q9Y490	TLN1_HUMAN	TLN1	Talin-1	16	2765.18	2584.98	4660.59	3081.36	1067.78	2831.98	1552.93	1879.35	1838.52	2687.81	940.064	1779.73	1013.58	993.967	1579.93	951.291	1231.08	1153.97
Q9Y4L1	HYOU1_HUMAN	HYOU1	Hypoxia up-regulated protein 1	1	0	0	0	0	0	0	0	0	0	0	116.731	23.3462	74.0169	132.732	0	0	164.135	74.1768
Q9Y639	NPTN_HUMAN	NPTN	Neuroplastin	2	0	0	0	152.801	0	30.5601	93.2786	92.2169	318.178	237.324	317.996	211.799	101.447	310.563	309.805	150.749	277.907	230.094
Q9Y696	CLIC4_HUMAN	CLIC4	Chloride intracellular channel protein 4	2	731.663	212.435	428.556	25.8836	211.539	322.015	240.679	266.632	202.775	386.099	180.925	255.422	0	256.943	127.887	78.3076	20.0124	96.6302
Q9Y6C2	EMIL1_HUMAN	EMILIN1	EMILIN-1	1	58.6224	0	91.7127	33.8112	0	36.8293	0	0	0	0	0	0	0	0	0	0	0	0

## Sheet: MW_DMSOvsTGFb
UniprotID	UniprotAccession	Symbol	Name	#peptides	Regulation	Ratio TGFb/DMSO	p-value Mann-Whitney exact 2-tailed	Benjamini-Hochberg corrected p-value Mann-Whitney exact 2-tailed
P12111	CO6A3_HUMAN	COL6A3	Collagen alpha-3(VI) chain	31	up	3.47271	0.0079365	0.0524543
P02452	CO1A1_HUMAN	COL1A1	Collagen alpha-1(I) chain	24	up	2.04577	0.031746	0.130417
P08123	CO1A2_HUMAN	COL1A2	Collagen alpha-2(I) chain	16	up	1.60921	0.031746	0.130417
P19338	NUCL_HUMAN	NCL	Nucleolin	7	up	2.148	0.0079365	0.0524543
Q08211	DHX9_HUMAN	DHX9	ATP-dependent RNA helicase A	6	up	28.5724	0.0079365	0.0524543
P08729	K2C7_HUMAN	KRT7	Keratin, type II cytoskeletal 7	6	up	7.48389	0.0079365	0.0524543
P63010	AP2B1_HUMAN	AP2B1	AP-2 complex subunit beta	6	up	2.50685	0.015873	0.0786761
Q8NBS9	TXND5_HUMAN	TXNDC5	Thioredoxin domain-containing protein 5	6	up	2.19863	0.015873	0.0786761
Q32P28	P3H1_HUMAN	P3H1	Prolyl 3-hydroxylase 1	6	up	13.5516	0.0079365	0.0524543
Q13838	DX39B_HUMAN	DDX39B	Spliceosome RNA helicase DDX39B	5	up	2.06775	0.015873	0.0786761
P14314	GLU2B_HUMAN	PRKCSH	Glucosidase 2 subunit beta	5	up	1.69209	0.0079365	0.0524543
P98160	PGBM_HUMAN	HSPG2	Basement membrane-specific heparan sulfate proteoglycan core protein	4	up	2.92759	0.031746	0.130417
Q02878	RL6_HUMAN	RPL6	60S ribosomal protein L6	4	up	3.94428	0.015873	0.0786761
P07951	TPM2_HUMAN	TPM2	Tropomyosin beta chain	4	up	3.84683	0.015873	0.0786761
Q12905	ILF2_HUMAN	ILF2	Interleukin enhancer-binding factor 2	4	up	2.5059	0.0079365	0.0524543
Q15075	EEA1_HUMAN	EEA1	Early endosome antigen 1	3	up	12.6046	0.0079365	0.0524543
P08195	4F2_HUMAN	SLC3A2	4F2 cell-surface antigen heavy chain	3	up	4.15408	0.031746	0.130417
Q96AG4	LRC59_HUMAN	LRRC59	Leucine-rich repeat-containing protein 59	3	up	4.16148	0.0079365	0.0524543
P05783	K1C18_HUMAN	KRT18	Keratin, type I cytoskeletal 18	3	up	6.62237	0.015873	0.0786761
P30048	PRDX3_HUMAN	PRDX3	Thioredoxin-dependent peroxide reductase, mitochondrial	3	up	2.3195	0.0079365	0.0524543
Q16629	SRSF7_HUMAN	SRSF7	Serine/arginine-rich splicing factor 7	3	up	2.77552	0.0079365	0.0524543
P68032	ACTC_HUMAN	ACTC1	Actin, alpha cardiac muscle 1	3	up	3.12524	0.0079365	0.0524543
Q9Y639	NPTN_HUMAN	NPTN	Neuroplastin	2	up	6.93055	0.031746	0.130417
P35222	CTNB1_HUMAN	CTNNB1	Catenin beta-1	2	up	13.7416	0.0079365	0.0524543
Q8WUD1	RAB2B_HUMAN	RAB2B	Ras-related protein Rab-2B	2	up	6.20589	0.015873	0.0786761
Q96CG8	CTHR1_HUMAN	CTHRC1	Collagen triple helix repeat-containing protein 1	2	up	7.19192	0.0079365	0.0524543
Q9BVK6	TMED9_HUMAN	TMED9	Transmembrane emp24 domain-containing protein 9	2	up	2.52603	0.0079365	0.0524543
Q00325	MPCP_HUMAN	SLC25A3	Phosphate carrier protein, mitochondrial	2	up	3.07146	0.031746	0.130417
P14678	RSMB_HUMAN	SNRPB	Small nuclear ribonucleoprotein-associated proteins B and B	2	up	9.90582	0.0079365	0.0524543
P48047	ATPO_HUMAN	ATP5O	ATP synthase subunit O, mitochondrial	1	up	2.46053	0.0079365	0.0524543
P14618	KPYM_HUMAN	PKM	Pyruvate kinase PKM	17	down	0.370267	0.0079365	0.0524543
P29401	TKT_HUMAN	TKT	Transketolase	12	down	0.582052	0.015873	0.0786761
P06733	ENOA_HUMAN	ENO1	Alpha-enolase	12	down	0.402762	0.0079365	0.0524543
P04406	G3P_HUMAN	GAPDH	Glyceraldehyde-3-phosphate dehydrogenase	12	down	0.522127	0.015873	0.0786761
P07437	TBB5_HUMAN	TUBB	Tubulin beta chain	11	down	0.359411	0.0079365	0.0524543
P08133	ANXA6_HUMAN	ANXA6	Annexin A6	10	down	0.221596	0.0079365	0.0524543
P13639	EF2_HUMAN	EEF2	Elongation factor 2	10	down	0.346223	0.0079365	0.0524543
P68104	EF1A1_HUMAN	EEF1A1	Elongation factor 1-alpha 1	10	down	0.444312	0.0079365	0.0524543
P00352	AL1A1_HUMAN	ALDH1A1	Retinal dehydrogenase 1	9	down	0.259393	0.0079365	0.0524543
P60174	TPIS_HUMAN	TPI1	Triosephosphate isomerase	9	down	0.226477	0.0079365	0.0524543
P04792	HSPB1_HUMAN	HSPB1	Heat shock protein beta-1	9	down	0.406207	0.0079365	0.0524543
O75369	FLNB_HUMAN	FLNB	Filamin-B	9	down	0.449752	0.015873	0.0786761
P08758	ANXA5_HUMAN	ANXA5	Annexin A5	8	down	0.422886	0.0079365	0.0524543
P00338	LDHA_HUMAN	LDHA	L-lactate dehydrogenase A chain	8	down	0.474584	0.0079365	0.0524543
O75083	WDR1_HUMAN	WDR1	WD repeat-containing protein 1	7	down	0.235167	0.0079365	0.0524543
P08238	HS90B_HUMAN	HSP90AB1	Heat shock protein HSP 90-beta	7	down	0.61676	0.031746	0.130417
P26038	MOES_HUMAN	MSN	Moesin	7	down	0.331839	0.0079365	0.0524543
P04075	ALDOA_HUMAN	ALDOA	Fructose-bisphosphate aldolase A	7	down	0.352819	0.0079365	0.0524543
Q6PEY2	TBA3E_HUMAN	TUBA3E	Tubulin alpha-3E chain	7	down	0.441847	0.031746	0.130417
P18206	VINC_HUMAN	VCL	Vinculin	7	down	0.301588	0.0079365	0.0524543
P04083	ANXA1_HUMAN	ANXA1	Annexin A1	7	down	0.0916346	0.0079365	0.0524543
Q06830	PRDX1_HUMAN	PRDX1	Peroxiredoxin-1	6	down	0.377037	0.0079365	0.0524543
O00299	CLIC1_HUMAN	CLIC1	Chloride intracellular channel protein 1	6	down	0.180911	0.0079365	0.0524543
P05388	RLA0_HUMAN	RPLP0	60S acidic ribosomal protein P0	5	down	0.605753	0.031746	0.130417
Q16555	DPYL2_HUMAN	DPYSL2	Dihydropyrimidinase-related protein 2	5	down	0.331698	0.015873	0.0786761
P37837	TALDO_HUMAN	TALDO1	Transaldolase	5	down	0.524801	0.031746	0.130417
P30041	PRDX6_HUMAN	PRDX6	Peroxiredoxin-6	5	down	0.397178	0.031746	0.130417
P11413	G6PD_HUMAN	G6PD	Glucose-6-phosphate 1-dehydrogenase	5	down	0.0867829	0.0079365	0.0524543
P60842	IF4A1_HUMAN	EIF4A1	Eukaryotic initiation factor 4A-I	5	down	0.346592	0.015873	0.0786761
P63104	1433Z_HUMAN	YWHAZ	14-3-3 protein zeta/delta	5	down	0.546765	0.015873	0.0786761
P00558	PGK1_HUMAN	PGK1	Phosphoglycerate kinase 1	5	down	0.098182	0.0079365	0.0524543
P62937	PPIA_HUMAN	PPIA	Peptidyl-prolyl cis-trans isomerase A	4	down	0.222091	0.015873	0.0786761
P08865	RSSA_HUMAN	RPSA	40S ribosomal protein SA	4	down	0.658218	0.031746	0.130417
P62258	1433E_HUMAN	YWHAE	14-3-3 protein epsilon	4	down	0.378515	0.0079365	0.0524543
P07737	PROF1_HUMAN	PFN1	Profilin-1	4	down	0.332826	0.0079365	0.0524543
P48643	TCPE_HUMAN	CCT5	T-complex protein 1 subunit epsilon	4	down	0.0601194	0.015873	0.0786761
P59998	ARPC4_HUMAN	ARPC4	Actin-related protein 2/3 complex subunit 4	4	down	0.304593	0.0079365	0.0524543
P13647	K2C5_HUMAN	KRT5	Keratin, type II cytoskeletal 5	3	down	0.337085	0.0079365	0.0524543
P62917	RL8_HUMAN	RPL8	60S ribosomal protein L8	3	down	0.597106	0.015873	0.0786761
Q58FF8	H90B2_HUMAN	HSP90AB2P	Putative heat shock protein HSP 90-beta 2	3	down	0.43241	0.0079365	0.0524543
P62241	RS8_HUMAN	RPS8	40S ribosomal protein S8	3	down	0.199131	0.0079365	0.0524543
P0DMV8	HS71A_HUMAN	HSPA1A	Heat shock 70 kDa protein 1A	3	down	0.297945	0.0079365	0.0524543
P09211	GSTP1_HUMAN	GSTP1	Glutathione S-transferase P	3	down	0.126142	0.0079365	0.0524543
P31949	S10AB_HUMAN	S100A11	Protein S100-A11	3	down	0.341899	0.015873	0.0786761
P62269	RS18_HUMAN	RPS18	40S ribosomal protein S18	2	down	0.373829	0.0079365	0.0524543
P34931	HS71L_HUMAN	HSPA1L	Heat shock 70 kDa protein 1-like	2	down	0.615339	0.0079365	0.0524543
P31946	1433B_HUMAN	YWHAB	14-3-3 protein beta/alpha	2	down	0.377208	0.0079365	0.0524543
P62826	RAN_HUMAN	RAN	GTP-binding nuclear protein Ran	2	down	0.38111	0.031746	0.130417
P15531	NDKA_HUMAN	NME1	Nucleoside diphosphate kinase A	2	down	0.279235	0.015873	0.0786761
Q16181	SEPT7_HUMAN	39326	Septin-7	2	down	0.211253	0.031746	0.130417
Q15436	SC23A_HUMAN	SEC23A	Protein transport protein Sec23A	2	down	0.0862028	0.0079365	0.0524543
P37802	TAGL2_HUMAN	TAGLN2	Transgelin-2	2	down	0.230964	0.015873	0.0786761
Q14764	MVP_HUMAN	MVP	Major vault protein	2	down	0.137869	0.0079365	0.0524543
Q9NVA2	SEP11_HUMAN	40787	Septin-11	2	down	0.088349	0.0079365	0.0524543
Q14019	COTL1_HUMAN	COTL1	Coactosin-like protein	2	down	0.0822945	0.0079365	0.0524543
P36578	RL4_HUMAN	RPL4	60S ribosomal protein L4	2	down	0.0511132	0.0079365	0.0524543
[truncated: 74 more rows]

## Sheet: MW_TGFbvsTGFbDPI
UniprotID	UniprotAccession	Symbol	Name	#peptides	Regulation	Ratio TGFbDPI/TGFb	p-value Mann-Whitney exact 2-tailed	Benjamini-Hochberg corrected p-value Mann-Whitney exact 2-tailed
[truncated: 60 more rows]

[truncated: 1 more sheets: MW_DMSOvsTGFbDPI]
