# Supplementary material for: Redox Mechanisms Driving Skin Fibroblast-to-Myofibroblast Differentiation
Source: Antioxidants (Basel). 2025 Apr 18;14(4):486. doi: 10.3390/antiox14040486 (PMC12024386; doi:10.3390/antiox14040486)
Supplement: Supplementary file 1 [file antioxidants-14-00486-s001.zip › Supplementary Table 4.xlsx]

## Sheet: DMSO vs TGFb
Term	Adjusted term p-val	Adjusted group p-val	% of genes from a complete pathway	# of associated proteins	Specificity	Upregulated	Downregulated	% Upregulated	% Downregulated	All associated genes	Associated genes found
Glycolysis	1.41587e-05	{Group2=6.296167325898721E-4}	23.3333	7	Specific for downregulated	[]	[ALDOA, ENO1, GAPDH, PGAM2, PGK1, PKM, TPI1]	0	100	[732165, ALDOA, ALDOB, ALDOC, ENO1, ENO2, ENO3, GAPDH, GAPDHS, GPI, LOC642969, PFKFB1, PFKFB2, PFKFB3, PFKFB4, PFKL, PFKM, PFKP, PGAM1, PGAM2, PGK1, PKLR, PKM, PPP2CA, PPP2CB, PPP2R1A, PPP2R1B, PPP2R5D, TPI1, TPI1P1]	[ALDOA, ENO1, GAPDH, PGAM2, PGK1, PKM, TPI1]
Peptide chain elongation	2.48102e-05	{Group4=5.231833801683612E-5}	7.86517	14	Specific for downregulated	[RPL13A, RPL6]	[EEF1A1, EEF2, RPL24, RPL4, RPL8, RPLP0, RPLP1, RPS13, RPS18, RPS20, RPS7, RPS8]	14.2857	85.7143	[641814, 641895, 642115, 642137, 645231, 646184, 647074, 647361, 647682, 649602, 650992, 651453, 651825, 651894, 652036, 652071, 652162, 653881, 728595, 730343, 730559, 730630, 730663, 730700, 730754, 730925, 731506, 731567, 731572, 731613, 731645, 731916, 732015, 732088, 732089, 732104, 732299, 732348, EEF1A1, EEF2, FAM153A, FAU, RPL10, RPL10A, RPL10P16, RPL10P9, RPL11, RPL12, RPL12P2, RPL13, RP…	[EEF1A1, EEF2, RPL13A, RPL24, RPL4, RPL6, RPL8, RPLP0, RPLP1, RPS13, RPS18, RPS20, RPS7, RPS8]
Eukaryotic Translation Elongation	4.45467e-05	{Group4=5.231833801683612E-5}	7.48663	14	Specific for downregulated	[RPL13A, RPL6]	[EEF1A1, EEF2, RPL24, RPL4, RPL8, RPLP0, RPLP1, RPS13, RPS18, RPS20, RPS7, RPS8]	14.2857	85.7143	[641814, 641827, 641895, 642115, 642137, 645231, 646184, 647074, 647361, 647682, 649440, 649602, 650992, 651453, 651825, 651894, 652036, 652071, 652162, 653881, 728595, 730343, 730559, 730630, 730663, 730700, 730754, 730925, 731096, 731506, 731567, 731572, 731613, 731645, 731916, 732015, 732088, 732089, 732104, 732299, 732348, EEF1A1, EEF1A2, EEF1B2, EEF1D, EEF1DP1, EEF1G, EEF2, FAM153A, FAU, LOC…	[EEF1A1, EEF2, RPL13A, RPL24, RPL4, RPL6, RPL8, RPLP0, RPLP1, RPS13, RPS18, RPS20, RPS7, RPS8]
Translation	0.000280804	{Group4=5.231833801683612E-5}	6	15	Specific for downregulated	[RPL13A, RPL6, SSR1]	[EEF1A1, EEF2, RPL24, RPL4, RPL8, RPLP0, RPLP1, RPS13, RPS18, RPS20, RPS7, RPS8]	20	80	[641814, 641827, 641895, 642115, 642137, 645231, 646184, 647074, 647361, 647682, 649440, 649602, 650638, 650992, 651453, 651825, 651894, 652036, 652071, 652162, 652607, 653881, 653994, 728595, 730343, 730559, 730630, 730663, 730700, 730754, 730925, 731096, 731506, 731567, 731572, 731613, 731645, 731916, 732015, 732088, 732089, 732104, 732299, 732348, DDOST, EEF1A1, EEF1A2, EEF1B2, EEF1D, EEF1DP1,…	[EEF1A1, EEF2, RPL13A, RPL24, RPL4, RPL6, RPL8, RPLP0, RPLP1, RPS13, RPS18, RPS20, RPS7, RPS8, SSR1]
SRP-dependent cotranslational protein targeting to membrane	0.000639767	{Group4=5.231833801683612E-5}	6.37255	13	Specific for downregulated	[RPL13A, RPL6, SSR1]	[RPL24, RPL4, RPL8, RPLP0, RPLP1, RPS13, RPS18, RPS20, RPS7, RPS8]	23.0769	76.9231	[641814, 641895, 642115, 642137, 645231, 646184, 647074, 647361, 647682, 649602, 650638, 650992, 651453, 651825, 651894, 652036, 652071, 652162, 653881, 728595, 730343, 730559, 730630, 730663, 730700, 730754, 730925, 731506, 731567, 731572, 731613, 731645, 731916, 732015, 732088, 732089, 732104, 732299, 732348, DDOST, FAM153A, FAU, RPL10, RPL10A, RPL10P16, RPL10P9, RPL11, RPL12, RPL12P2, RPL13, R…	[RPL13A, RPL24, RPL4, RPL6, RPL8, RPLP0, RPLP1, RPS13, RPS18, RPS20, RPS7, RPS8, SSR1]
Gluconeogenesis	0.000655386	{Group2=6.296167325898721E-4}	17.1429	6	Specific for downregulated	[]	[ALDOA, ENO1, GAPDH, PGAM2, PGK1, TPI1]	0	100	[730418, 732165, ALDOA, ALDOB, ALDOC, ENO1, ENO2, ENO3, FBP1, FBP2, GAPDH, GAPDHS, GOT1, GOT2, GPI, LOC642969, MDH1, MDH2, PC, PCK1, PCK2, PFKFB1, PGAM1, PGAM2, PGK1, PRKACA, PRKACB, PRKACG, SLC25A1, SLC25A10, SLC25A11, SLC25A12, SLC25A13, TPI1, TPI1P1]	[ALDOA, ENO1, GAPDH, PGAM2, PGK1, TPI1]
Eukaryotic Translation Termination	0.000776442	{Group4=5.231833801683612E-5}	6.74157	12	Specific for downregulated	[RPL13A, RPL6]	[RPL24, RPL4, RPL8, RPLP0, RPLP1, RPS13, RPS18, RPS20, RPS7, RPS8]	16.6667	83.3333	[641814, 641895, 642115, 642137, 645231, 646184, 647074, 647361, 647682, 649602, 650992, 651453, 651825, 651894, 652036, 652071, 652162, 653881, 728595, 730343, 730559, 730630, 730663, 730700, 730754, 730925, 731506, 731567, 731572, 731613, 731645, 731916, 732015, 732088, 732089, 732104, 732299, 732348, ETF1, FAM153A, FAU, GSPT2, RPL10, RPL10A, RPL10P16, RPL10P9, RPL11, RPL12, RPL12P2, RPL13, RPL…	[RPL13A, RPL24, RPL4, RPL6, RPL8, RPLP0, RPLP1, RPS13, RPS18, RPS20, RPS7, RPS8]
Formation of tubulin folding intermediates by CCT/TriC	0.00103409	{Group0=0.0015442053272528079}	21.7391	5	Specific for downregulated	[]	[CCT5, TUBA1A, TUBB2A, TUBB4B, TUBB6]	0	100	[654264, CCT2, CCT3, CCT4, CCT5, CCT6A, CCT7, CCT8, MC1R, TCP1, TUBA1A, TUBA1B, TUBA1C, TUBA3C, TUBA3D, TUBA4A, TUBB1, TUBB2A, TUBB2B, TUBB3, TUBB4A, TUBB4B, TUBB6]	[CCT5, TUBA1A, TUBB2A, TUBB4B, TUBB6]
Nonsense Mediated Decay Independent of the Exon Junction Complex	0.00104286	{Group4=5.231833801683612E-5}	6.52174	12	Specific for downregulated	[RPL13A, RPL6]	[RPL24, RPL4, RPL8, RPLP0, RPLP1, RPS13, RPS18, RPS20, RPS7, RPS8]	16.6667	83.3333	[641814, 641895, 642115, 642137, 645231, 646184, 647074, 647361, 647682, 649602, 650992, 651453, 651825, 651894, 652036, 652071, 652162, 652607, 653881, 728595, 730343, 730559, 730630, 730663, 730700, 730754, 730925, 731506, 731567, 731572, 731613, 731645, 731916, 732015, 732088, 732089, 732104, 732299, 732348, EIF4G1, ETF1, FAM153A, FAU, GSPT2, NCBP1, NCBP2, PABPC1, RPL10, RPL10A, RPL10P16, RPL1…	[RPL13A, RPL24, RPL4, RPL6, RPL8, RPLP0, RPLP1, RPS13, RPS18, RPS20, RPS7, RPS8]
Formation of a pool of free 40S subunits	0.00133623	{Group4=5.231833801683612E-5}	6.34921	12	Specific for downregulated	[RPL13A, RPL6]	[RPL24, RPL4, RPL8, RPLP0, RPLP1, RPS13, RPS18, RPS20, RPS7, RPS8]	16.6667	83.3333	[641814, 641895, 642115, 642137, 645231, 646184, 647074, 647361, 647682, 649602, 650992, 651453, 651825, 651894, 652036, 652071, 652162, 653881, 728595, 730343, 730559, 730630, 730663, 730700, 730754, 730925, 731506, 731567, 731572, 731613, 731645, 731916, 732015, 732088, 732089, 732104, 732299, 732348, EIF1AX, EIF3A, EIF3B, EIF3C, EIF3D, EIF3E, EIF3F, EIF3FP3, EIF3G, EIF3H, EIF3I, EIF3J, EIF3K, …	[RPL13A, RPL24, RPL4, RPL6, RPL8, RPLP0, RPLP1, RPS13, RPS18, RPS20, RPS7, RPS8]
Collagen biosynthesis and modifying enzymes	0.00198429	{Group5=5.181622637555858E-4}	11.1111	7	Specific for upregulated	[COL1A1, COL1A2, COL2A1, COL6A3, COLGALT1, LEPRE1, PLOD3]	[]	100	0	[ADAMTS14, ADAMTS2, ADAMTS3, BMP1, COL10A1, COL11A1, COL11A2, COL12A1, COL13A1, COL14A1, COL15A1, COL16A1, COL17A1, COL18A1, COL19A1, COL1A1, COL1A2, COL20A1, COL21A1, COL22A1, COL23A1, COL24A1, COL25A1, COL26A1, COL27A1, COL28A1, COL2A1, COL3A1, COL4A1, COL4A2, COL4A3, COL4A4, COL4A5, COL4A6, COL5A1, COL5A2, COL5A3, COL6A1, COL6A2, COL6A3, COL7A1, COL8A1, COL8A2, COL9A1, COL9A2, COL9A3, COLGALT1…	[COL1A1, COL1A2, COL2A1, COL6A3, COLGALT1, LEPRE1, PLOD3]
GTP hydrolysis and joining of the 60S ribosomal subunit	0.0022537	{Group4=5.231833801683612E-5}	5.97015	12	Specific for downregulated	[RPL13A, RPL6]	[RPL24, RPL4, RPL8, RPLP0, RPLP1, RPS13, RPS18, RPS20, RPS7, RPS8]	16.6667	83.3333	[641814, 641895, 642115, 642137, 645231, 646184, 647074, 647361, 647682, 649602, 650992, 651453, 651825, 651894, 652036, 652071, 652162, 653881, 653994, 728595, 730343, 730559, 730630, 730663, 730700, 730754, 730925, 731506, 731567, 731572, 731613, 731645, 731916, 732015, 732088, 732089, 732104, 732299, 732348, EIF1AX, EIF2S1, EIF2S2, EIF2S3, EIF3A, EIF3B, EIF3C, EIF3D, EIF3E, EIF3F, EIF3FP3, EIF…	[RPL13A, RPL24, RPL4, RPL6, RPL8, RPLP0, RPLP1, RPS13, RPS18, RPS20, RPS7, RPS8]
L13a-mediated translational silencing of Ceruloplasmin expression	0.0022537	{Group4=5.231833801683612E-5}	5.97015	12	Specific for downregulated	[RPL13A, RPL6]	[RPL24, RPL4, RPL8, RPLP0, RPLP1, RPS13, RPS18, RPS20, RPS7, RPS8]	16.6667	83.3333	[641814, 641895, 642115, 642137, 645231, 646184, 647074, 647361, 647682, 649602, 650992, 651453, 651825, 651894, 652036, 652071, 652162, 652607, 653881, 653994, 728595, 730343, 730559, 730630, 730663, 730700, 730754, 730925, 731506, 731567, 731572, 731613, 731645, 731916, 732015, 732088, 732089, 732104, 732299, 732348, EIF1AX, EIF2S1, EIF2S2, EIF2S3, EIF3A, EIF3B, EIF3C, EIF3D, EIF3E, EIF3F, EIF3…	[RPL13A, RPL24, RPL4, RPL6, RPL8, RPLP0, RPLP1, RPS13, RPS18, RPS20, RPS7, RPS8]
Nonsense Mediated Decay Enhanced by the Exon Junction Complex	0.00242747	{Group4=5.231833801683612E-5}	5.91133	12	Specific for downregulated	[RPL13A, RPL6]	[RPL24, RPL4, RPL8, RPLP0, RPLP1, RPS13, RPS18, RPS20, RPS7, RPS8]	16.6667	83.3333	[641814, 641895, 642115, 642137, 645231, 646184, 647074, 647361, 647682, 649602, 650992, 651453, 651825, 651894, 652036, 652071, 652162, 652607, 653881, 728595, 730343, 730559, 730630, 730663, 730700, 730754, 730925, 731091, 731506, 731567, 731572, 731613, 731645, 731916, 732015, 732088, 732089, 732104, 732299, 732348, CASC3, EIF4A3, EIF4G1, ETF1, FAM153A, FAU, GSPT2, MAGOH, NCBP1, NCBP2, PABPC1,…	[RPL13A, RPL24, RPL4, RPL6, RPL8, RPLP0, RPLP1, RPS13, RPS18, RPS20, RPS7, RPS8]
Nonsense-Mediated Decay	0.00242747	{Group4=5.231833801683612E-5}	5.91133	12	Specific for downregulated	[RPL13A, RPL6]	[RPL24, RPL4, RPL8, RPLP0, RPLP1, RPS13, RPS18, RPS20, RPS7, RPS8]	16.6667	83.3333	[641814, 641895, 642115, 642137, 645231, 646184, 647074, 647361, 647682, 649602, 650992, 651453, 651825, 651894, 652036, 652071, 652162, 652607, 653881, 728595, 730343, 730559, 730630, 730663, 730700, 730754, 730925, 731091, 731506, 731567, 731572, 731613, 731645, 731916, 732015, 732088, 732089, 732104, 732299, 732348, CASC3, EIF4A3, EIF4G1, ETF1, FAM153A, FAU, GSPT2, MAGOH, NCBP1, NCBP2, PABPC1,…	[RPL13A, RPL24, RPL4, RPL6, RPL8, RPLP0, RPLP1, RPS13, RPS18, RPS20, RPS7, RPS8]
Prefoldin mediated transfer of substrate to CCT/TriC	0.00286092	{Group0=0.0015442053272528079}	17.2414	5	Specific for downregulated	[]	[CCT5, TUBA1A, TUBB2A, TUBB4B, TUBB6]	0	100	[654264, ACTB, CCT2, CCT3, CCT4, CCT5, CCT6A, CCT7, CCT8, MC1R, PFDN1, PFDN2, PFDN4, PFDN5, PFDN6, TCP1, TUBA1A, TUBA1C, TUBA3C, TUBA3D, TUBA4A, TUBB1, TUBB2A, TUBB2B, TUBB3, TUBB4A, TUBB4B, TUBB6, VBP1]	[CCT5, TUBA1A, TUBB2A, TUBB4B, TUBB6]
Cap-dependent Translation Initiation	0.00307494	{Group4=5.231833801683612E-5}	5.74163	12	Specific for downregulated	[RPL13A, RPL6]	[RPL24, RPL4, RPL8, RPLP0, RPLP1, RPS13, RPS18, RPS20, RPS7, RPS8]	16.6667	83.3333	[641814, 641895, 642115, 642137, 645231, 646184, 647074, 647361, 647682, 649602, 650992, 651453, 651825, 651894, 652036, 652071, 652162, 652607, 653881, 653994, 728595, 730343, 730559, 730630, 730663, 730700, 730754, 730925, 731506, 731567, 731572, 731613, 731645, 731916, 732015, 732088, 732089, 732104, 732299, 732348, EIF1AX, EIF2B1, EIF2B2, EIF2B3, EIF2B4, EIF2B5, EIF2S1, EIF2S2, EIF2S3, EIF3A,…	[RPL13A, RPL24, RPL4, RPL6, RPL8, RPLP0, RPLP1, RPS13, RPS18, RPS20, RPS7, RPS8]
Eukaryotic Translation Initiation	0.00307494	{Group4=5.231833801683612E-5}	5.74163	12	Specific for downregulated	[RPL13A, RPL6]	[RPL24, RPL4, RPL8, RPLP0, RPLP1, RPS13, RPS18, RPS20, RPS7, RPS8]	16.6667	83.3333	[641814, 641895, 642115, 642137, 645231, 646184, 647074, 647361, 647682, 649602, 650992, 651453, 651825, 651894, 652036, 652071, 652162, 652607, 653881, 653994, 728595, 730343, 730559, 730630, 730663, 730700, 730754, 730925, 731506, 731567, 731572, 731613, 731645, 731916, 732015, 732088, 732089, 732104, 732299, 732348, EIF1AX, EIF2B1, EIF2B2, EIF2B3, EIF2B4, EIF2B5, EIF2S1, EIF2S2, EIF2S3, EIF3A,…	[RPL13A, RPL24, RPL4, RPL6, RPL8, RPLP0, RPLP1, RPS13, RPS18, RPS20, RPS7, RPS8]
Cooperation of Prefoldin and TriC/CCT in actin and tubulin folding	0.00323396	{Group0=0.0015442053272528079}	16.6667	5	Specific for downregulated	[]	[CCT5, TUBA1A, TUBB2A, TUBB4B, TUBB6]	0	100	[654264, ACTB, CCT2, CCT3, CCT4, CCT5, CCT6A, CCT7, CCT8, MC1R, PFDN1, PFDN2, PFDN4, PFDN5, PFDN6, TCP1, TUBA1A, TUBA1B, TUBA1C, TUBA3C, TUBA3D, TUBA4A, TUBB1, TUBB2A, TUBB2B, TUBB3, TUBB4A, TUBB4B, TUBB6, VBP1]	[CCT5, TUBA1A, TUBB2A, TUBB4B, TUBB6]
Activation of BAD and translocation to mitochondria	0.00417106	{Group1=0.0015768571584740866}	23.5294	4	Specific for downregulated	[]	[YWHAB, YWHAE, YWHAH, YWHAZ]	0	100	[AKT1, AKT2, AKT3, BAD, BCL2, BID, PPP3CC, PPP3R1, SFN, WDR92, YWHAB, YWHAE, YWHAEP5, YWHAG, YWHAH, YWHAQ, YWHAZ]	[YWHAB, YWHAE, YWHAH, YWHAZ]
Glucose metabolism	0.00598136	{Group2=6.296167325898721E-4}	9.09091	7	Specific for downregulated	[]	[ALDOA, ENO1, GAPDH, PGAM2, PGK1, PKM, TPI1]	0	100	[650556, 730418, 732088, 732165, AGL, ALDOA, ALDOB, ALDOC, CALM1, CALM2, CALM3, ENO1, ENO2, ENO3, EPM2A, FBP1, FBP2, GAPDH, GAPDHS, GBE1, GOT1, GOT2, GPI, GYG1, GYG2, GYS1, GYS2, LOC642969, MDH1, MDH2, NHLRC1, PC, PCK1, PCK2, PFKFB1, PFKFB2, PFKFB3, PFKFB4, PFKL, PFKM, PFKP, PGAM1, PGAM2, PGK1, PGM1, PGM2, PHKA1, PHKA1P1, PHKA2, PHKB, PHKG1, PHKG2, PKLR, PKM, PPP1R3C, PPP2CA, PPP2CB, PPP2R1A, PPP…	[ALDOA, ENO1, GAPDH, PGAM2, PGK1, PKM, TPI1]
Extracellular matrix organization	0.00639067	{Group5=5.181622637555858E-4}	4.92424	13	Specific for upregulated	[COL1A1, COL1A2, COL2A1, COL6A3, COLGALT1, FGF2, HSPG2, ITGA2, ITGA5, LEPRE1, PLOD3, SPARC, THBS1]	[]	100	0	[652460, 732415, A2M, ACAN, ACTN1, ADAM10, ADAM15, ADAM17, ADAM8, ADAM9, ADAMTS1, ADAMTS14, ADAMTS16, ADAMTS18, ADAMTS2, ADAMTS3, ADAMTS4, ADAMTS5, ADAMTS8, ADAMTS9, AGRN, ASPN, BCAN, BGN, BMP1, BMP10, BMP2, BMP4, BMP7, BSG, CAPN1, CAPNS1, CASK, CASP3, CD151, CD44, CD47, CDH1, CMA1, COL10A1, COL11A1, COL11A2, COL12A1, COL13A1, COL14A1, COL15A1, COL16A1, COL17A1, COL18A1, COL19A1, COL1A1, COL1A2, …	[COL1A1, COL1A2, COL2A1, COL6A3, COLGALT1, FGF2, HSPG2, ITGA2, ITGA5, LEPRE1, PLOD3, SPARC, THBS1]
Post-chaperonin tubulin folding pathway	0.00737715	{Group0=0.0015442053272528079}	20	4	Specific for downregulated	[]	[TUBA1A, TUBB2A, TUBB4B, TUBB6]	0	100	[654264, MC1R, TBCA, TBCB, TBCC, TBCD, TBCE, TUBA1A, TUBA1B, TUBA1C, TUBA3C, TUBA3D, TUBA4A, TUBB1, TUBB2A, TUBB2B, TUBB3, TUBB4A, TUBB4B, TUBB6]	[TUBA1A, TUBB2A, TUBB4B, TUBB6]
Pentose phosphate pathway (hexose monophosphate shunt)	0.00947084	{None=NaN}	33.3333	3	Specific for downregulated	[]	[G6PD, TALDO1, TKT]	0	100	[649755, G6PD, PGD, PGLS, RPE, RPEL1, RPIA, TALDO1, TKT]	[G6PD, TALDO1, TKT]
Collagen formation	0.0106874	{Group5=5.181622637555858E-4}	8.13953	7	Specific for upregulated	[COL1A1, COL1A2, COL2A1, COL6A3, COLGALT1, LEPRE1, PLOD3]	[]	100	0	[652460, ADAMTS14, ADAMTS2, ADAMTS3, BMP1, CD151, COL10A1, COL11A1, COL11A2, COL12A1, COL13A1, COL14A1, COL15A1, COL16A1, COL17A1, COL18A1, COL19A1, COL1A1, COL1A2, COL20A1, COL21A1, COL22A1, COL23A1, COL24A1, COL25A1, COL26A1, COL27A1, COL28A1, COL2A1, COL3A1, COL4A1, COL4A2, COL4A3, COL4A4, COL4A5, COL4A6, COL5A1, COL5A2, COL5A3, COL6A1, COL6A2, COL6A3, COL7A1, COL8A1, COL8A2, COL9A1, COL9A2, C…	[COL1A1, COL1A2, COL2A1, COL6A3, COLGALT1, LEPRE1, PLOD3]
Detoxification of Reactive Oxygen Species	0.0244413	{None=NaN}	14.2857	4	Specific for downregulated	[PRDX3]	[GSTP1, PRDX1, PRDX6]	25	75	[644732, AQP8, ATOX1, ATP7A, CAT, CCS, CYCS, ERO1L, GPX1, GPX2, GPX3, GPX7, GPX8, GSR, GSTP1, P4HB, PRDX1, PRDX2, PRDX3, PRDX5, PRDX6, SOD1, SOD2, SOD3, TXN, TXN2, TXNRD1, TXNRD2]	[GSTP1, PRDX1, PRDX3, PRDX6]
Activation of BH3-only proteins	0.0244413	{Group1=0.0015768571584740866}	14.2857	4	Specific for downregulated	[]	[YWHAB, YWHAE, YWHAH, YWHAZ]	0	100	[AKT1, AKT2, AKT3, BAD, BBC3, BCL2, BCL2L11, BID, BMF, DYNLL1, DYNLL2, E2F1, LOC441488, MAPK8, PMAIP1, PPP3CC, PPP3R1, SFN, TFDP1, TP53, WDR92, YWHAB, YWHAE, YWHAEP5, YWHAG, YWHAH, YWHAQ, YWHAZ]	[YWHAB, YWHAE, YWHAH, YWHAZ]
Chaperonin-mediated protein folding	0.0302581	{Group0=0.0015442053272528079}	9.80392	5	Specific for downregulated	[]	[CCT5, TUBA1A, TUBB2A, TUBB4B, TUBB6]	0	100	[654264, 732391, ACTB, AP3M1, ARFGEF2, CCT2, CCT3, CCT4, CCT5, CCT6A, CCT7, CCT8, FBXL3, FBXL5, FBXO4, FBXO6, FBXW10, FBXW2, FBXW4, FBXW5, FBXW7, FBXW9, FKBP9, KIF13A, KIFC3, LONP2, MC1R, NOP56, PFDN1, PFDN2, PFDN4, PFDN5, PFDN6, SPHK1, TCP1, TUBA1A, TUBA1B, TUBA1C, TUBA3C, TUBA3D, TUBA4A, TUBB1, TUBB2A, TUBB2B, TUBB3, TUBB4A, TUBB4B, TUBB6, USP11, VBP1, XRN2]	[CCT5, TUBA1A, TUBB2A, TUBB4B, TUBB6]
Protein folding	0.044782	{Group0=0.0015442053272528079}	8.92857	5	Specific for downregulated	[]	[CCT5, TUBA1A, TUBB2A, TUBB4B, TUBB6]	0	100	[654264, 732391, ACTB, AP3M1, ARFGEF2, CCT2, CCT3, CCT4, CCT5, CCT6A, CCT7, CCT8, FBXL3, FBXL5, FBXO4, FBXO6, FBXW10, FBXW2, FBXW4, FBXW5, FBXW7, FBXW9, FKBP9, KIF13A, KIFC3, LONP2, MC1R, NOP56, PFDN1, PFDN2, PFDN4, PFDN5, PFDN6, SPHK1, TBCA, TBCB, TBCC, TBCD, TBCE, TCP1, TUBA1A, TUBA1B, TUBA1C, TUBA3C, TUBA3D, TUBA4A, TUBB1, TUBB2A, TUBB2B, TUBB3, TUBB4A, TUBB4B, TUBB6, USP11, VBP1, XRN2]	[CCT5, TUBA1A, TUBB2A, TUBB4B, TUBB6]
ALDOA	Glycolysis, Gluconeogenesis, Glucose metabolism
CCT5	Formation of tubulin folding intermediates by CCT/TriC ,Prefoldin mediated transfer of substrate to CCT/TriC ,Cooperation of Prefoldin and TriC/CCT in actin and tubulin folding ,Chaperonin-mediated protein folding ,Protein folding
COL1A1	Collagen biosynthesis and modifying enzymes ,Extracellular matrix organization ,Collagen formation
COL1A2	Collagen biosynthesis and modifying enzymes ,Extracellular matrix organization ,Collagen formation
COL2A1	Collagen biosynthesis and modifying enzymes ,Extracellular matrix organization ,Collagen formation
COL6A3	Collagen biosynthesis and modifying enzymes ,Extracellular matrix organization ,Collagen formation
COLGALT1	Collagen biosynthesis and modifying enzymes ,Extracellular matrix organization ,Collagen formation
EEF1A1	Peptide chain elongation ,Eukaryotic Translation Elongation ,Translation
EEF2	Peptide chain elongation ,Eukaryotic Translation Elongation ,Translation
ENO1	Glycolysis ,Gluconeogenesis ,Glucose metabolism
FGF2	Extracellular matrix organization
G6PD	Pentose phosphate pathway (hexose monophosphate shunt)
GAPDH	Glycolysis ,Gluconeogenesis ,Glucose metabolism
GSTP1	Detoxification of Reactive Oxygen Species
HSPG2	Extracellular matrix organization
ITGA2	Extracellular matrix organization
ITGA5	Extracellular matrix organization
LEPRE1	Collagen biosynthesis and modifying enzymes ,Extracellular matrix organization ,Collagen formation
PGAM2	Glycolysis ,Gluconeogenesis ,Glucose metabolism
PGK1	Glycolysis ,Gluconeogenesis ,Glucose metabolism
PKM	Glycolysis, Glucose metabolism
PLOD3	Collagen biosynthesis and modifying enzymes ,Extracellular matrix organization ,Collagen formation
PRDX1	Detoxification of Reactive Oxygen Species
PRDX3	Detoxification of Reactive Oxygen Species
PRDX6	Detoxification of Reactive Oxygen Species
RPL13A	Peptide chain elongation, Eukaryotic Translation Elongation, Translation, SRP-dependent cotranslational protein targeting to membrane, Eukaryotic Translation Termination, Nonsense Mediated Decay Independent of the Exon Junction Complex, Formation of a pool of free 40S subunits, GTP hydrolysis and joining of the 60S ribosomal subunit, L13a-mediated translational silencing of Ceruloplasmin expressi…
RPL24	Peptide chain elongation, Eukaryotic Translation Elongation, Translation, SRP-dependent cotranslational protein targeting to membrane, Eukaryotic Translation Termination, Nonsense Mediated Decay Independent of the Exon Junction Complex, Formation of a pool of free 40S subunits, GTP hydrolysis and joining of the 60S ribosomal subunit, L13a-mediated translational silencing of Ceruloplasmin expressi…
RPL4	Peptide chain elongation, Eukaryotic Translation Elongation, Translation, SRP-dependent cotranslational protein targeting to membrane, Eukaryotic Translation Termination, Nonsense Mediated Decay Independent of the Exon Junction Complex, Formation of a pool of free 40S subunits, GTP hydrolysis and joining of the 60S ribosomal subunit, L13a-mediated translational silencing of Ceruloplasmin expressi…
RPL6	Peptide chain elongation, Eukaryotic Translation Elongation, Translation, SRP-dependent cotranslational protein targeting to membrane, Eukaryotic Translation Termination, Nonsense Mediated Decay Independent of the Exon Junction Complex, Formation of a pool of free 40S subunits, GTP hydrolysis and joining of the 60S ribosomal subunit, L13a-mediated translational silencing of Ceruloplasmin expressi…
RPL8	Peptide chain elongation, Eukaryotic Translation Elongation, Translation, SRP-dependent cotranslational protein targeting to membrane, Eukaryotic Translation Termination, Nonsense Mediated Decay Independent of the Exon Junction Complex, Formation of a pool of free 40S subunits, GTP hydrolysis and joining of the 60S ribosomal subunit, L13a-mediated translational silencing of Ceruloplasmin expressi…
RPLP0	Peptide chain elongation, Eukaryotic Translation Elongation, Translation, SRP-dependent cotranslational protein targeting to membrane, Eukaryotic Translation Termination, Nonsense Mediated Decay Independent of the Exon Junction Complex, Formation of a pool of free 40S subunits, GTP hydrolysis and joining of the 60S ribosomal subunit, L13a-mediated translational silencing of Ceruloplasmin expressi…
RPLP1	Peptide chain elongation, Eukaryotic Translation Elongation, Translation, SRP-dependent cotranslational protein targeting to membrane, Eukaryotic Translation Termination, Nonsense Mediated Decay Independent of the Exon Junction Complex, Formation of a pool of free 40S subunits, GTP hydrolysis and joining of the 60S ribosomal subunit, L13a-mediated translational silencing of Ceruloplasmin expressi…
RPS13	Peptide chain elongation, Eukaryotic Translation Elongation, Translation, SRP-dependent cotranslational protein targeting to membrane, Eukaryotic Translation Termination, Nonsense Mediated Decay Independent of the Exon Junction Complex, Formation of a pool of free 40S subunits, GTP hydrolysis and joining of the 60S ribosomal subunit, L13a-mediated translational silencing of Ceruloplasmin expressi…
RPS18	Peptide chain elongation, Eukaryotic Translation Elongation, Translation, SRP-dependent cotranslational protein targeting to membrane, Eukaryotic Translation Termination, Nonsense Mediated Decay Independent of the Exon Junction Complex, Formation of a pool of free 40S subunits, GTP hydrolysis and joining of the 60S ribosomal subunit, L13a-mediated translational silencing of Ceruloplasmin expressi…
RPS20	Peptide chain elongation, Eukaryotic Translation Elongation, Translation, SRP-dependent cotranslational protein targeting to membrane, Eukaryotic Translation Termination, Nonsense Mediated Decay Independent of the Exon Junction Complex, Formation of a pool of free 40S subunits, GTP hydrolysis and joining of the 60S ribosomal subunit, L13a-mediated translational silencing of Ceruloplasmin expressi…
RPS7	Peptide chain elongation, Eukaryotic Translation Elongation, Translation, SRP-dependent cotranslational protein targeting to membrane, Eukaryotic Translation Termination, Nonsense Mediated Decay Independent of the Exon Junction Complex, Formation of a pool of free 40S subunits, GTP hydrolysis and joining of the 60S ribosomal subunit, L13a-mediated translational silencing of Ceruloplasmin expressi…
RPS8	Peptide chain elongation, Eukaryotic Translation Elongation, L13a-mediated translational silencing of Ceruloplasmin expression, Translation, SRP-dependent cotranslational protein targeting to membrane, Eukaryotic Translation Termination, Nonsense Mediated Decay Independent of the Exon Junction Complex, Formation of a pool of free 40S subunits, GTP hydrolysis and joining of the 60S ribosomal subun…
SPARC	Extracellular matrix organization
SSR1	Translation, SRP-dependent cotranslational protein targeting to membrane
TALDO1	Pentose phosphate pathway (hexose monophosphate shunt)
THBS1	Extracellular matrix organization
TKT	Pentose phosphate pathway (hexose monophosphate shunt)
TPI1	Glycolysis; Gluconeogenesis; Glucose metabolism
TUBA1A	Formation of tubulin folding intermediates by CCT/TriC; Prefoldin mediated transfer of substrate to CCT/TriC; Cooperation of Prefoldin and TriC/CCT in actin and tubulin folding; Post-chaperonin tubulin folding pathway; Chaperonin-mediated protein folding; Protein folding
TUBB2A	Formation of tubulin folding intermediates by CCT/TriC; Prefoldin mediated transfer of substrate to CCT/TriC; Cooperation of Prefoldin and TriC/CCT in actin and tubulin folding; Post-chaperonin tubulin folding pathway; Chaperonin-mediated protein folding; Protein folding
TUBB4B	Formation of tubulin folding intermediates by CCT/TriC; Prefoldin mediated transfer of substrate to CCT/TriC; Cooperation of Prefoldin and TriC/CCT in actin and tubulin folding; Post-chaperonin tubulin folding pathway; Chaperonin-mediated protein folding; Protein folding
TUBB6	Formation of tubulin folding intermediates by CCT/TriC; Prefoldin mediated transfer of substrate to CCT/TriC; Cooperation of Prefoldin and TriC/CCT in actin and tubulin folding; Post-chaperonin tubulin folding pathway; Chaperonin-mediated protein folding; Protein folding
YWHAB	Activation of BAD and translocation to mitochondria, Activation of BH3-only proteins
YWHAE	Activation of BAD and translocation to mitochondria, Activation of BH3-only proteins
YWHAH	Activation of BAD and translocation to mitochondria, Activation of BH3-only proteins
YWHAZ	Activation of BAD and translocation to mitochondria, Activation of BH3-only proteins

## Sheet: TGFb Vs TGFbDPI
Term	Adjusted term p-val	Adjusted group p-val	% of genes from a complete pathway	# of associated proteins	Specificity	Upregulated	Downregulated	% Upregulated	% Downregulated	All associated genes	Associated genes found
Integration of energy metabolism	3.70973e-05	{None=NaN}	5.50459	6	Specific for upregulated	[ACLY, RAP1A, SLC25A5, SLC25A6, TALDO1, TKT]	[]	100	0	[645590, 730413, 730418, ABCC8, ACACA, ACACB, ACLY, ADCY1, ADCY2, ADCY3, ADCY4, ADCY5, ADCY6, ADCY7, ADCY8, ADCY9, ADRA2A, AGPAT1, AKAP5, CACNA1A, CACNA1D, CACNA1E, CACNA2D2, CACNB2, CACNB3, CHRM3, DNAJC25, DNAJC25-GNG10, FASN, FFAR1, GCG, GCGR, GLP1R, GNA11, GNA14, GNA15, GNAI1, GNAI2, GNAQ, GNAS, GNB1, GNB2, GNB3, GNB4, GNB5, GNG10, GNG11, GNG12, GNG13, GNG2, GNG3, GNG4, GNG5, GNG7, GNG8, GNGT1…	[ACLY, RAP1A, SLC25A5, SLC25A6, TALDO1, TKT]
Activation of Chaperones by IRE1alpha	0.00339134	{Group0=0.007300692179218707}	6.12245	3	Specific for upregulated	[ATP6V0D1, HSPA5, PDIA6]	[ATP6V0D1]	79.2481	26.416	[ACADVL, ADD1, ARFGAP1, ATP6V0D1, C19orf10, CTDSP2, CUL7, CXXC1, DCTN1, DDX11, DDX12P, DNAJB11, DNAJB9, DNAJC3, EDEM1, ERN1, EXTL3, FKBP14, GFPT1, GOSR2, GSK3A, HDGF, HSPA5, HYOU1, KDELR3, KLHDC3, LMNA, PDIA5, PDIA6, PPP2R5B, PREB, SEC31A, SERP1, SHC1, SRPR, SRPRB, SSR1, SULT1A3, SULT1A4, SYVN1, TATDN2, TLN1, TPP1, TSPYL2, WFS1, WIPI1, XBP1, YIF1A, ZBTB17]	[ATP6V0D1, HSPA5, PDIA6]
Unfolded Protein Response	0.00730069	{Group0=0.007300692179218707}	3.65854	3	Specific for upregulated	[ATP6V0D1, HSPA5, PDIA6]	[ATP6V0D1]	79.2481	26.416	[730136, ACADVL, ADD1, ARFGAP1, ASNS, ATF3, ATF4, ATF4P3, ATF6, ATP6V0D1, C19orf10, CALR, CCL2, CTDSP2, CUL7, CXXC1, DCP2, DCTN1, DDIT3, DDX11, DDX12P, DIS3, DNAJB11, DNAJB9, DNAJC3, EDEM1, EIF2AK3, EIF2S1, ERN1, EXOSC1, EXOSC2, EXOSC3, EXOSC4, EXOSC5, EXOSC6, EXOSC7, EXOSC8, EXOSC9, EXTL3, FKBP14, GFPT1, GOSR2, GSK3A, HDGF, HERPUD1, HSP90B1, HSPA5, HYOU1, IGFBP1, IL8, KDELR3, KHSRP, KLHDC3, LMNA…	[ATP6V0D1, HSPA5, PDIA6]
ACLY	Integration of energy metabolism
ATP6V0D1	Activation of Chaperones by IRE1alpha, Unfolded Protein Response
HSPA5	Activation of Chaperones by IRE1alpha, Unfolded Protein Response
PDIA6	Activation of Chaperones by IRE1alpha, Unfolded Protein Response
RAP1A	Integration of energy metabolism
SLC25A5	Integration of energy metabolism
SLC25A6	Integration of energy metabolism
TALDO1	Integration of energy metabolism
TKT	Integration of energy metabolism

## Sheet: DMSO Vs TGFbDPI
Term	Adjusted term p-val	Adjusted group p-val	% of genes from a complete pathway	# of associated proteins	Specificity	Upregulated	Downregulated	% Upregulated	% Downregulated	All associated genes	Associated genes found
Glycolysis	8.41056e-05	{Group2=4.301527763530324E-4}	23.3333	7	Specific for downregulated	[]	[ALDOA, ENO1, GAPDH, PGAM2, PGK1, PKM, TPI1]	0	100	[732165, ALDOA, ALDOB, ALDOC, ENO1, ENO2, ENO3, GAPDH, GAPDHS, GPI, LOC642969, PFKFB1, PFKFB2, PFKFB3, PFKFB4, PFKL, PFKM, PFKP, PGAM1, PGAM2, PGK1, PKLR, PKM, PPP2CA, PPP2CB, PPP2R1A, PPP2R1B, PPP2R5D, TPI1, TPI1P1]	[ALDOA, ENO1, GAPDH, PGAM2, PGK1, PKM, TPI1]
Formation of tubulin folding intermediates by CCT/TriC	0.00024609	{Group0=6.802486635721529E-4}	26.087	6	Specific for downregulated	[]	[CCT5, TUBA1A, TUBA1B, TUBB2A, TUBB4B, TUBB6]	0	100	[654264, CCT2, CCT3, CCT4, CCT5, CCT6A, CCT7, CCT8, MC1R, TCP1, TUBA1A, TUBA1B, TUBA1C, TUBA3C, TUBA3D, TUBA4A, TUBB1, TUBB2A, TUBB2B, TUBB3, TUBB4A, TUBB4B, TUBB6]	[CCT5, TUBA1A, TUBA1B, TUBB2A, TUBB4B, TUBB6]
Gluconeogenesis	0.000248984	{Group2=4.301527763530324E-4}	20	7	Specific for downregulated	[SLC25A1]	[ALDOA, ENO1, GAPDH, PGAM2, PGK1, TPI1]	14.2857	85.7143	[730418, 732165, ALDOA, ALDOB, ALDOC, ENO1, ENO2, ENO3, FBP1, FBP2, GAPDH, GAPDHS, GOT1, GOT2, GPI, LOC642969, MDH1, MDH2, PC, PCK1, PCK2, PFKFB1, PGAM1, PGAM2, PGK1, PRKACA, PRKACB, PRKACG, SLC25A1, SLC25A10, SLC25A11, SLC25A12, SLC25A13, TPI1, TPI1P1]	[ALDOA, ENO1, GAPDH, PGAM2, PGK1, SLC25A1, TPI1]
Activation of BAD and translocation to mitochondria	0.000830253	{Group1=6.139169740382994E-4}	29.4118	5	Specific for downregulated	[]	[YWHAB, YWHAE, YWHAG, YWHAH, YWHAZ]	0	100	[AKT1, AKT2, AKT3, BAD, BCL2, BID, PPP3CC, PPP3R1, SFN, WDR92, YWHAB, YWHAE, YWHAEP5, YWHAG, YWHAH, YWHAQ, YWHAZ]	[YWHAB, YWHAE, YWHAG, YWHAH, YWHAZ]
Cooperation of Prefoldin and TriC/CCT in actin and tubulin folding	0.00120131	{Group0=6.802486635721529E-4}	20	6	Specific for downregulated	[]	[CCT5, TUBA1A, TUBA1B, TUBB2A, TUBB4B, TUBB6]	0	100	[654264, ACTB, CCT2, CCT3, CCT4, CCT5, CCT6A, CCT7, CCT8, MC1R, PFDN1, PFDN2, PFDN4, PFDN5, PFDN6, TCP1, TUBA1A, TUBA1B, TUBA1C, TUBA3C, TUBA3D, TUBA4A, TUBB1, TUBB2A, TUBB2B, TUBB3, TUBB4A, TUBB4B, TUBB6, VBP1]	[CCT5, TUBA1A, TUBA1B, TUBB2A, TUBB4B, TUBB6]
Post-chaperonin tubulin folding pathway	0.00192424	{Group0=6.802486635721529E-4}	25	5	Specific for downregulated	[]	[TUBA1A, TUBA1B, TUBB2A, TUBB4B, TUBB6]	0	100	[654264, MC1R, TBCA, TBCB, TBCC, TBCD, TBCE, TUBA1A, TUBA1B, TUBA1C, TUBA3C, TUBA3D, TUBA4A, TUBB1, TUBB2A, TUBB2B, TUBB3, TUBB4A, TUBB4B, TUBB6]	[TUBA1A, TUBA1B, TUBB2A, TUBB4B, TUBB6]
Peptide chain elongation	0.00220327	{Group4=4.5997488239945053E-4}	7.30337	13	Specific for downregulated	[RPL13A, RPL6]	[EEF1A1, EEF2, RPL24, RPL4, RPL8, RPLP1, RPS13, RPS18, RPS20, RPS4X, RPS8]	15.3846	84.6154	[641814, 641895, 642115, 642137, 645231, 646184, 647074, 647361, 647682, 649602, 650992, 651453, 651825, 651894, 652036, 652071, 652162, 653881, 728595, 730343, 730559, 730630, 730663, 730700, 730754, 730925, 731506, 731567, 731572, 731613, 731645, 731916, 732015, 732088, 732089, 732104, 732299, 732348, EEF1A1, EEF2, FAM153A, FAU, RPL10, RPL10A, RPL10P16, RPL10P9, RPL11, RPL12, RPL12P2, RPL13, RP…	[EEF1A1, EEF2, RPL13A, RPL24, RPL4, RPL6, RPL8, RPLP1, RPS13, RPS18, RPS20, RPS4X, RPS8]
Eukaryotic Translation Elongation	0.00362851	{Group4=4.5997488239945053E-4}	6.95187	13	Specific for downregulated	[RPL13A, RPL6]	[EEF1A1, EEF2, RPL24, RPL4, RPL8, RPLP1, RPS13, RPS18, RPS20, RPS4X, RPS8]	15.3846	84.6154	[641814, 641827, 641895, 642115, 642137, 645231, 646184, 647074, 647361, 647682, 649440, 649602, 650992, 651453, 651825, 651894, 652036, 652071, 652162, 653881, 728595, 730343, 730559, 730630, 730663, 730700, 730754, 730925, 731096, 731506, 731567, 731572, 731613, 731645, 731916, 732015, 732088, 732089, 732104, 732299, 732348, EEF1A1, EEF1A2, EEF1B2, EEF1D, EEF1DP1, EEF1G, EEF2, FAM153A, FAU, LOC…	[EEF1A1, EEF2, RPL13A, RPL24, RPL4, RPL6, RPL8, RPLP1, RPS13, RPS18, RPS20, RPS4X, RPS8]
Translation	0.00521047	{Group4=4.5997488239945053E-4}	6	15	Specific for downregulated	[RPL13A, RPL6, RPN2, SSR1]	[EEF1A1, EEF2, RPL24, RPL4, RPL8, RPLP1, RPS13, RPS18, RPS20, RPS4X, RPS8]	26.6667	73.3333	[641814, 641827, 641895, 642115, 642137, 645231, 646184, 647074, 647361, 647682, 649440, 649602, 650638, 650992, 651453, 651825, 651894, 652036, 652071, 652162, 652607, 653881, 653994, 728595, 730343, 730559, 730630, 730663, 730700, 730754, 730925, 731096, 731506, 731567, 731572, 731613, 731645, 731916, 732015, 732088, 732089, 732104, 732299, 732348, DDOST, EEF1A1, EEF1A2, EEF1B2, EEF1D, EEF1DP1,…	[EEF1A1, EEF2, RPL13A, RPL24, RPL4, RPL6, RPL8, RPLP1, RPN2, RPS13, RPS18, RPS20, RPS4X, RPS8, SSR1]
Glucose metabolism	0.00634475	{Group2=4.301527763530324E-4}	10.3896	8	Specific for downregulated	[SLC25A1]	[ALDOA, ENO1, GAPDH, PGAM2, PGK1, PKM, TPI1]	12.5	87.5	[650556, 730418, 732088, 732165, AGL, ALDOA, ALDOB, ALDOC, CALM1, CALM2, CALM3, ENO1, ENO2, ENO3, EPM2A, FBP1, FBP2, GAPDH, GAPDHS, GBE1, GOT1, GOT2, GPI, GYG1, GYG2, GYS1, GYS2, LOC642969, MDH1, MDH2, NHLRC1, PC, PCK1, PCK2, PFKFB1, PFKFB2, PFKFB3, PFKFB4, PFKL, PFKM, PFKP, PGAM1, PGAM2, PGK1, PGM1, PGM2, PHKA1, PHKA1P1, PHKA2, PHKB, PHKG1, PHKG2, PKLR, PKM, PPP1R3C, PPP2CA, PPP2CB, PPP2R1A, PPP…	[ALDOA, ENO1, GAPDH, PGAM2, PGK1, PKM, SLC25A1, TPI1]
SRP-dependent cotranslational protein targeting to membrane	0.00838072	{Group4=4.5997488239945053E-4}	6.37255	13	Specific for downregulated	[RPL13A, RPL6, RPN2, SSR1]	[RPL24, RPL4, RPL8, RPLP1, RPS13, RPS18, RPS20, RPS4X, RPS8]	30.7692	69.2308	[641814, 641895, 642115, 642137, 645231, 646184, 647074, 647361, 647682, 649602, 650638, 650992, 651453, 651825, 651894, 652036, 652071, 652162, 653881, 728595, 730343, 730559, 730630, 730663, 730700, 730754, 730925, 731506, 731567, 731572, 731613, 731645, 731916, 732015, 732088, 732089, 732104, 732299, 732348, DDOST, FAM153A, FAU, RPL10, RPL10A, RPL10P16, RPL10P9, RPL11, RPL12, RPL12P2, RPL13, R…	[RPL13A, RPL24, RPL4, RPL6, RPL8, RPLP1, RPN2, RPS13, RPS18, RPS20, RPS4X, RPS8, SSR1]
Activation of BH3-only proteins	0.00974683	{Group1=6.139169740382994E-4}	17.8571	5	Specific for downregulated	[]	[YWHAB, YWHAE, YWHAG, YWHAH, YWHAZ]	0	100	[AKT1, AKT2, AKT3, BAD, BBC3, BCL2, BCL2L11, BID, BMF, DYNLL1, DYNLL2, E2F1, LOC441488, MAPK8, PMAIP1, PPP3CC, PPP3R1, SFN, TFDP1, TP53, WDR92, YWHAB, YWHAE, YWHAEP5, YWHAG, YWHAH, YWHAQ, YWHAZ]	[YWHAB, YWHAE, YWHAG, YWHAH, YWHAZ]
Prefoldin mediated transfer of substrate to CCT/TriC	0.0113928	{Group0=6.802486635721529E-4}	17.2414	5	Specific for downregulated	[]	[CCT5, TUBA1A, TUBB2A, TUBB4B, TUBB6]	0	100	[654264, ACTB, CCT2, CCT3, CCT4, CCT5, CCT6A, CCT7, CCT8, MC1R, PFDN1, PFDN2, PFDN4, PFDN5, PFDN6, TCP1, TUBA1A, TUBA1C, TUBA3C, TUBA3D, TUBA4A, TUBB1, TUBB2A, TUBB2B, TUBB3, TUBB4A, TUBB4B, TUBB6, VBP1]	[CCT5, TUBA1A, TUBB2A, TUBB4B, TUBB6]
Apoptosis	0.0165758	{Group1=6.139169740382994E-4}	6.70732	11	Specific for downregulated	[BCAP31, CTNNB1, PLEC]	[HIST1H1C, LMNB1, PSMA5, YWHAB, YWHAE, YWHAG, YWHAH, YWHAZ]	27.2727	72.7273	[4950, 652460, 652798, 652826, 732088, 732432, ACIN1, ADAM17, ADD1, AKT1, AKT2, AKT3, APAF1, APC, APPL1, ARHGAP10, BAD, BAK1, BAX, BBC3, BCAP31, BCL2, BCL2L1, BCL2L11, BID, BIRC2, BMF, BMX, CASP10, CASP3, CASP6, CASP7, CASP8, CASP9, CDH1, CFLAR, CLSPN, CTNNB1, CYCS, DAPK1, DAPK2, DAPK3, DBNL, DCC, DFFA, DFFB, DIABLO, DNM1L, DSG1, DSG2, DSG3, DSP, DYNLL1, DYNLL2, E2F1, FADD, FAS, FASLG, FNTA, GAS2…	[BCAP31, CTNNB1, HIST1H1C, LMNB1, PLEC, PSMA5, YWHAB, YWHAE, YWHAG, YWHAH, YWHAZ]
Chaperonin-mediated protein folding	0.0216392	{Group0=6.802486635721529E-4}	11.7647	6	Specific for downregulated	[]	[CCT5, TUBA1A, TUBA1B, TUBB2A, TUBB4B, TUBB6]	0	100	[654264, 732391, ACTB, AP3M1, ARFGEF2, CCT2, CCT3, CCT4, CCT5, CCT6A, CCT7, CCT8, FBXL3, FBXL5, FBXO4, FBXO6, FBXW10, FBXW2, FBXW4, FBXW5, FBXW7, FBXW9, FKBP9, KIF13A, KIFC3, LONP2, MC1R, NOP56, PFDN1, PFDN2, PFDN4, PFDN5, PFDN6, SPHK1, TCP1, TUBA1A, TUBA1B, TUBA1C, TUBA3C, TUBA3D, TUBA4A, TUBB1, TUBB2A, TUBB2B, TUBB3, TUBB4A, TUBB4B, TUBB6, USP11, VBP1, XRN2]	[CCT5, TUBA1A, TUBA1B, TUBB2A, TUBB4B, TUBB6]
Eukaryotic Translation Termination	0.0314954	{Group4=4.5997488239945053E-4}	6.17978	11	Specific for downregulated	[RPL13A, RPL6]	[RPL24, RPL4, RPL8, RPLP1, RPS13, RPS18, RPS20, RPS4X, RPS8]	18.1818	81.8182	[641814, 641895, 642115, 642137, 645231, 646184, 647074, 647361, 647682, 649602, 650992, 651453, 651825, 651894, 652036, 652071, 652162, 653881, 728595, 730343, 730559, 730630, 730663, 730700, 730754, 730925, 731506, 731567, 731572, 731613, 731645, 731916, 732015, 732088, 732089, 732104, 732299, 732348, ETF1, FAM153A, FAU, GSPT2, RPL10, RPL10A, RPL10P16, RPL10P9, RPL11, RPL12, RPL12P2, RPL13, RPL…	[RPL13A, RPL24, RPL4, RPL6, RPL8, RPLP1, RPS13, RPS18, RPS20, RPS4X, RPS8]
Protein folding	0.0340124	{Group0=6.802486635721529E-4}	10.7143	6	Specific for downregulated	[]	[CCT5, TUBA1A, TUBA1B, TUBB2A, TUBB4B, TUBB6]	0	100	[654264, 732391, ACTB, AP3M1, ARFGEF2, CCT2, CCT3, CCT4, CCT5, CCT6A, CCT7, CCT8, FBXL3, FBXL5, FBXO4, FBXO6, FBXW10, FBXW2, FBXW4, FBXW5, FBXW7, FBXW9, FKBP9, KIF13A, KIFC3, LONP2, MC1R, NOP56, PFDN1, PFDN2, PFDN4, PFDN5, PFDN6, SPHK1, TBCA, TBCB, TBCC, TBCD, TBCE, TCP1, TUBA1A, TUBA1B, TUBA1C, TUBA3C, TUBA3D, TUBA4A, TUBB1, TUBB2A, TUBB2B, TUBB3, TUBB4A, TUBB4B, TUBB6, USP11, VBP1, XRN2]	[CCT5, TUBA1A, TUBA1B, TUBB2A, TUBB4B, TUBB6]
Nonsense Mediated Decay Independent of the Exon Junction Complex	0.0399117	{Group4=4.5997488239945053E-4}	5.97826	11	Specific for downregulated	[RPL13A, RPL6]	[RPL24, RPL4, RPL8, RPLP1, RPS13, RPS18, RPS20, RPS4X, RPS8]	18.1818	81.8182	[641814, 641895, 642115, 642137, 645231, 646184, 647074, 647361, 647682, 649602, 650992, 651453, 651825, 651894, 652036, 652071, 652162, 652607, 653881, 728595, 730343, 730559, 730630, 730663, 730700, 730754, 730925, 731506, 731567, 731572, 731613, 731645, 731916, 732015, 732088, 732089, 732104, 732299, 732348, EIF4G1, ETF1, FAM153A, FAU, GSPT2, NCBP1, NCBP2, PABPC1, RPL10, RPL10A, RPL10P16, RPL1…	[RPL13A, RPL24, RPL4, RPL6, RPL8, RPLP1, RPS13, RPS18, RPS20, RPS4X, RPS8]
Formation of a pool of free 40S subunits	0.0487782	{Group4=4.5997488239945053E-4}	5.82011	11	Specific for downregulated	[RPL13A, RPL6]	[RPL24, RPL4, RPL8, RPLP1, RPS13, RPS18, RPS20, RPS4X, RPS8]	18.1818	81.8182	[641814, 641895, 642115, 642137, 645231, 646184, 647074, 647361, 647682, 649602, 650992, 651453, 651825, 651894, 652036, 652071, 652162, 653881, 728595, 730343, 730559, 730630, 730663, 730700, 730754, 730925, 731506, 731567, 731572, 731613, 731645, 731916, 732015, 732088, 732089, 732104, 732299, 732348, EIF1AX, EIF3A, EIF3B, EIF3C, EIF3D, EIF3E, EIF3F, EIF3FP3, EIF3G, EIF3H, EIF3I, EIF3J, EIF3K, …	[RPL13A, RPL24, RPL4, RPL6, RPL8, RPLP1, RPS13, RPS18, RPS20, RPS4X, RPS8]
ALDOA	Glycolysis, Gluconeogenesis, Glucose metabolism
BCAP31	Apoptosis
CCT5	Formation of tubulin folding intermediates by CCT/TriC, Cooperation of Prefoldin and TriC/CCT in actin and tubulin folding, Prefoldin mediated transfer of substrate to CCT/TriC, Chaperonin-mediated protein folding, Protein folding
CTNNB1	Apoptosis
EEF1A1	Peptide chain elongation, Eukaryotic Translation Elongation, Translation
EEF2	Peptide chain elongation, Eukaryotic Translation Elongation, Translation
ENO1	Glycolysis, Gluconeogenesis, Glucose metabolism
GAPDH	Glycolysis, Gluconeogenesis, Glucose metabolism
HIST1H1C	Apoptosis
LMNB1	Apoptosis
PGAM2	Glycolysis, Gluconeogenesis, Glucose metabolism
PGK1	Glycolysis, Gluconeogenesis, Glucose metabolism
PKM	Glycolysis, Glucose metabolism
PLEC	Apoptosis
PSMA5	Apoptosis
RPL13A	Peptide chain elongation, Eukaryotic Translation Elongation, Translation, SRP-dependent cotranslational protein targeting to membrane, Eukaryotic Translation Termination, Nonsense Mediated Decay Independent of the Exon Junction Complex, Formation of a pool of free 40S subunits
RPL24	Peptide chain elongation, Eukaryotic Translation Elongation, Translation, SRP-dependent cotranslational protein targeting to membrane, Eukaryotic Translation Termination, Nonsense Mediated Decay Independent of the Exon Junction Complex, Formation of a pool of free 40S subunits
RPL4	Peptide chain elongation, Eukaryotic Translation Elongation, Translation, SRP-dependent cotranslational protein targeting to membrane, Eukaryotic Translation Termination, Nonsense Mediated Decay Independent of the Exon Junction Complex, Formation of a pool of free 40S subunits
RPL6	Peptide chain elongation, Eukaryotic Translation Elongation, Translation, SRP-dependent cotranslational protein targeting to membrane, Eukaryotic Translation Termination, Nonsense Mediated Decay Independent of the Exon Junction Complex, Formation of a pool of free 40S subunits
RPL8	Peptide chain elongation, Eukaryotic Translation Elongation, Translation, SRP-dependent cotranslational protein targeting to membrane, Eukaryotic Translation Termination, Nonsense Mediated Decay Independent of the Exon Junction Complex, Formation of a pool of free 40S subunits
RPLP1	Peptide chain elongation, Eukaryotic Translation Elongation, Translation, SRP-dependent cotranslational protein targeting to membrane, Eukaryotic Translation Termination, Nonsense Mediated Decay Independent of the Exon Junction Complex, Formation of a pool of free 40S subunits
RPN2	Translation, SRP-dependent cotranslational protein targeting to membrane
RPS13	Peptide chain elongation, Eukaryotic Translation Elongation, Translation, SRP-dependent cotranslational protein targeting to membrane, Eukaryotic Translation Termination, Nonsense Mediated Decay Independent of the Exon Junction Complex, Formation of a pool of free 40S subunits
RPS18	Peptide chain elongation, Eukaryotic Translation Elongation, Translation, SRP-dependent cotranslational protein targeting to membrane, Eukaryotic Translation Termination, Nonsense Mediated Decay Independent of the Exon Junction Complex, Formation of a pool of free 40S subunits
RPS20	Peptide chain elongation, Eukaryotic Translation Elongation, Translation, SRP-dependent cotranslational protein targeting to membrane, Eukaryotic Translation Termination, Nonsense Mediated Decay Independent of the Exon Junction Complex, Formation of a pool of free 40S subunits
RPS4X	Peptide chain elongation, Eukaryotic Translation Elongation, Translation, SRP-dependent cotranslational protein targeting to membrane, Eukaryotic Translation Termination, Nonsense Mediated Decay Independent of the Exon Junction Complex, Formation of a pool of free 40S subunits
RPS8	Peptide chain elongation, Eukaryotic Translation Elongation, Translation, SRP-dependent cotranslational protein targeting to membrane, Eukaryotic Translation Termination, Nonsense Mediated Decay Independent of the Exon Junction Complex, Formation of a pool of free 40S subunits
SLC25A1	Gluconeogenesis, Glucose metabolism
SSR1	Translation, SRP-dependent cotranslational protein targeting to membrane
TPI1	Glycolysis, Gluconeogenesis, Glucose metabolism
TUBA1A	Formation of tubulin folding intermediates by CCT/TriC, Cooperation of Prefoldin and TriC/CCT in actin and tubulin folding, Post-chaperonin tubulin folding pathway, Prefoldin mediated transfer of substrate to CCT/TriC, Chaperonin-mediated protein folding, Protein folding
TUBA1B	Formation of tubulin folding intermediates by CCT/TriC, Cooperation of Prefoldin and TriC/CCT in actin and tubulin folding, Post-chaperonin tubulin folding pathway, Chaperonin-mediated protein folding, Protein folding
TUBB2A	Formation of tubulin folding intermediates by CCT/TriC, Cooperation of Prefoldin and TriC/CCT in actin and tubulin folding, Post-chaperonin tubulin folding pathway, Prefoldin mediated transfer of substrate to CCT/TriC, Chaperonin-mediated protein folding, Protein folding
TUBB4B	Formation of tubulin folding intermediates by CCT/TriC, Cooperation of Prefoldin and TriC/CCT in actin and tubulin folding, Post-chaperonin tubulin folding pathway, Prefoldin mediated transfer of substrate to CCT/TriC, Chaperonin-mediated protein folding, Protein folding
TUBB6	Formation of tubulin folding intermediates by CCT/TriC, Cooperation of Prefoldin and TriC/CCT in actin and tubulin folding, Post-chaperonin tubulin folding pathway, Prefoldin mediated transfer of substrate to CCT/TriC, Chaperonin-mediated protein folding, Protein folding
YWHAB	Activation of BAD and translocation to mitochondria, Activation of BH3-only proteins, Apoptosis
YWHAE	Activation of BAD and translocation to mitochondria, Activation of BH3-only proteins, Apoptosis
YWHAG	Activation of BAD and translocation to mitochondria, Activation of BH3-only proteins, Apoptosis
YWHAH	Activation of BAD and translocation to mitochondria, Activation of BH3-only proteins, Apoptosis
YWHAZ	Activation of BAD and translocation to mitochondria, Activation of BH3-only proteins, Apoptosis
