# Supplementary material for: Redox Mechanisms Driving Skin Fibroblast-to-Myofibroblast Differentiation
Source: Antioxidants (Basel). 2025 Apr 18;14(4):486. doi: 10.3390/antiox14040486 (PMC12024386; doi:10.3390/antiox14040486)
Supplement: Supplementary file 1 [file antioxidants-14-00486-s001.zip › Supplementary Table 5.xlsx]

## Sheet: all samples
Sequence	Protein Accession	Entry name	Protein name	Gene	Panther protein class	TGFB-1	TGFB-2	TGFB-3	TGFB-4	TGFB-5	Mean TGFB	Frequency-TGFB	TGFB-DPI-1	TGFB-DPI-2	TGFB-DPI-3	TGFB-DPI-4	TGFB-DPI-5	Mean TGFB-DPI	Frequency-TGFB-DPI	DMSO-1	DMSO-2	DMSO-3	DMSO-4	DMSO-5	Mean DMSO	Frequency-DMSO
AAEcNIVVTQPR	Q08211	DHX9_HUMAN	ATP-dependent RNA helicase A	DHX9	RNA helicase;helicase	0.676	0.955	0.653		0.782	0.7665	4	0.767	0.88	0.599	0.515	0.509	0.654	5	0.888	1.281				1.0845	2
AAHLcAEAALR	Q9UQ80	PA2G4_HUMAN	Proliferation-associated protein 2G4	PA2G4	transcription factor;metalloprotease;nucleic acid binding;metalloprotease	1.477					1.477	1	1.952					1.952	1						0	0
AAVEEGIVLGGGcALLR	P10809	CH60_HUMAN	60 kDa heat shock protein, mitochondrial	HSPD1		1.313					1.313	1						0	0		3.003				3.003	1
AAYcAcR	Q07954	LRP1_HUMAN	Prolow-density lipoprotein receptor-related protein 1	LRP1	receptor;extracellular matrix glycoprotein						0	0	0.246			0.19		0.218	2						0	0
AcAcAHGmLAEDGAScR	Q07954	LRP1_HUMAN	Prolow-density lipoprotein receptor-related protein 1	LRP1	receptor;extracellular matrix glycoprotein						0	0	1.187					1.187	1						0	0
AcANPAAGSVILLENLR	P00558	PGK1_HUMAN	Phosphoglycerate kinase 1	PGK1	carbohydrate kinase;carbohydrate kinase	1.14					1.14	1	1.017					1.017	1	1.323	1.707				1.515	2
AcGERLSLGLSR	Q9NR12	PDLI7_HUMAN	PDZ and LIM domain protein 7	PDLIM7	transcription factor;non-motor actin binding protein					0.74	0.74	1						0	0						0	0
AcGLNFADLmAR	Q99536	VAT1_HUMAN	Synaptic vesicle membrane protein VAT-1 homolog	VAT1	dehydrogenase;reductase						0	0	1.285					1.285	1						0	0
AcLISLGYDVENDR	O43707	ACTN4_HUMAN	Alpha-actinin-4	ACTN4	non-motor actin binding protein	1.15					1.15	1	0.582					0.582	1						0	0
AcNPQPNGENAISAR	Q8NHP8	PLBL2_HUMAN	Putative phospholipase B-like 2	PLBD2		0.305					0.305	1	0.346		0.19			0.268	2						0	0
AcQIFVR	P52272	HNRPM_HUMAN	Heterogeneous nuclear ribonucleoprotein M	HNRNPM	ribonucleoprotein	1.563					1.563	1	1.228					1.228	1						0	0
AcTIAIR	Q15067	ACOX1_HUMAN	Peroxisomal acyl-coenzyme A oxidase 1	ACOX1	transferase;dehydrogenase;oxidase	1.765					1.765	1	1.68					1.68	1						0	0
AcTILLR	P49368	TCPG_HUMAN	T-complex protein 1 subunit gamma	CCT3	chaperonin		3.499	1.453			2.476	2		2.261		0.853	1.003	1.37233	3						0	0
AcTYIR	P04844	RPN2_HUMAN	Dolichyl-diphosphooligosaccharide--protein glycosyltransferase subunit 2	RPN2	glycosyltransferase					1.707	1.707	1		1.981		0.946	1.508	1.47833	3						0	0
AcVGDVQER	P35442	TSP2_HUMAN	Thrombospondin-2	THBS2		0.429					0.429	1		0.441	0.265	0.28		0.328667	3						0	0
AcVVHGSDLK	P05023	AT1A1_HUMAN	Sodium/potassium-transporting ATPase subunit alpha-1	ATP1A1	cation transporter;ion channel;hydrolase						0	0	0.576					0.576	1						0	0
AcYGVLR	P23396	RS3_HUMAN	40S ribosomal protein S3	RPS3	ribosomal protein						0	0					0.357	0.357	1						0	0
ADHQPLTEASYVNLPTIALcNTDSPLR	P08865	RSSA_HUMAN	40S ribosomal protein SA	RPSA	ribosomal protein						0	0		1.085		0.838		0.9615	2		2.019				2.019	1
AEDSGEYHcVYHFVSAPK	Q9Y639	NPTN_HUMAN	Neuroplastin	NPTN	transmembrane receptor regulatory/adaptor protein	0.769					0.769	1	0.99	1.087				1.0385	2						0	0
AEGSDVANAVLDGADcImLSGETAKGDYPLEAVR	P14618	KPYM_HUMAN	Pyruvate kinase PKM	PKM							0	0						0	0		0.791	0.592			0.6915	2
AEYLcR	Q15008	PSMD6_HUMAN	26S proteasome non-ATPase regulatory subunit 6	PSMD6		0.794					0.794	1						0	0						0	0
AFcGFEDPR	Q15149	PLEC_HUMAN	Plectin	PLEC	non-motor actin binding protein	1.385					1.385	1	1.378					1.378	1						0	0
AFFPcFDTPAVK	Q9H4A4	AMPB_HUMAN	Aminopeptidase B	RNPEP	metalloprotease;metalloprotease						0	0						0	0		2.155				2.155	1
AFGPGLEPTGcIVDKPAEFTIDAR	Q14315	FLNC_HUMAN	Filamin-C	FLNC	non-motor actin binding protein		0.784				0.784	1	0.783	0.819				0.801	2	0.545	0.558	0.461	0.587		0.53775	4
AGFAGDQIPKYcFPNYVGRPK	P42025	ACTY_HUMAN	Beta-centractin	ACTR1B	actin and actin related protein	0.573				0.174	0.3735	2						0	0	0.626	0.935	0.493			0.684667	3
AGHcAVAINTR	P51610	HCFC1_HUMAN	Host cell factor 1	HCFC1							0	0						0	0	1.124					1.124	1
AGLSSGFIGcVR	P98160	PGBM_HUMAN	Basement membrane-specific heparan sulfate proteoglycan core protein	HSPG2	receptor;extracellular matrix linker protein						0	0	0.837		0.547			0.692	2						0	0
AGQLSQGAAEEDHGcR	Q9UBG0	MRC2_HUMAN	C-type mannose receptor 2	MRC2	receptor	0.821		1.03	1.342	1.091	1.071	4	1.157	0.958		0.799		0.971333	3	1.178	1.598	1.314	1.431		1.38025	4
AGQLSQGAAEEDHGcRK	Q9UBG0	MRC2_HUMAN	C-type mannose receptor 2	MRC2	receptor		1.156				1.156	1	1.17	0.969	0.703			0.947333	3		1.634				1.634	1
AGYAGEDcPK	O94805	ACL6B_HUMAN	Actin-like protein 6B	ACTL6B	actin and actin related protein	0.444					0.444	1	0.286					0.286	1	0.638					0.638	1
AHEPTYFTVDcAEAGQGDVSIGIK	P21333	FLNA_HUMAN	Filamin-A	FLNA	non-motor actin binding protein	0.328		0.766			0.547	2				0.526	0.689	0.6075	2				0.951	1.602	1.2765	2
AHGQDLGTAGScLR	P02462	CO4A1_HUMAN	Collagen alpha-1(IV) chain [Cleaved into: Arresten]	COL4A1	transporter;surfactant;receptor;extracellular matrix structural protein;antibacterial response protein						0	0	0.943				0.755	0.849	2						0	0
AHVVPcFDASK	P21333	FLNA_HUMAN	Filamin-A	FLNA	non-motor actin binding protein	0.325					0.325	1	0.349	0.365			0.285	0.333	3			0.419			0.419	1
AHVVPcFDASKVK	P21333	FLNA_HUMAN	Filamin-A	FLNA	non-motor actin binding protein	0.342					0.342	1		0.337			0.282	0.3095	2			0.389			0.389	1
AIIPcIK	P60842	IF4A1_HUMAN	Eukaryotic initiation factor 4A-I	EIF4A1	RNA helicase;helicase						0	0	0.482	0.573	0.369			0.474667	3						0	0
AIIPcIKGYDVIAQAQSGTGK	P60842	IF4A1_HUMAN	Eukaryotic initiation factor 4A-I	EIF4A1	RNA helicase;helicase		0.741				0.741	1					0.413	0.413	1			0.713			0.713	1
AILPcIK	P60842	IF4A1_HUMAN	Eukaryotic initiation factor 4A-I	EIF4A1	RNA helicase;helicase	0.603					0.603	1						0	0						0	0
AILPcIKGYDVIAQAQSGTGK	P60842	IF4A1_HUMAN	Eukaryotic initiation factor 4A-I	EIF4A1	RNA helicase;helicase	0.651				0.695	0.673	2			0.48			0.48	1		1.023				1.023	1
AITIANQTNcPLYITK	Q16555	DPYL2_HUMAN	Dihydropyrimidinase-related protein 2	DPYSL2	hydrolase						0	0						0	0	0.471					0.471	1
AKADAEcYTAmK	O94905	ERLN2_HUMAN	Erlin-2	ERLIN2		0.234					0.234	1						0	0	0.233					0.233	1
AKFcGVcTDGR	P29279	CTGF_HUMAN	Connective tissue growth factor	CTGF	growth factor	1.067				1.495	1.281	2						0	0						0	0
AKLFPHcGR	P61421	VA0D1_HUMAN	V-type proton ATPase subunit d 1	ATP6V0D1	ATP synthase;hydrolase						0	0	1.021					1.021	1						0	0
AKPPSSSSTcTDSATR	Q96EV8	DTBP1_HUMAN	Dysbindin	DTNBP1		0.431					0.431	1						0	0	0.629					0.629	1
AKPYEGSILEADcDILIPAASEK	P00367	DHE3_HUMAN	Glutamate dehydrogenase 1, mitochondrial	GLUD1	dehydrogenase	0.944					0.944	1	0.876					0.876	1	0.859	1.939	1.079	1.584		1.36525	4
AKSETVLTcATGR	P26006	ITA3_HUMAN	Integrin alpha-3	ITGA3		1.627					1.627	1					1.7	1.7	1						0	0
ALAGcDFLTISPK	P37837	TALDO_HUMAN	Transaldolase	TALDO1		0.809	0.624				0.7165	2	0.551	1.015				0.783	2						0	0
ALALEcER	Q9BZF9	UACA_HUMAN	Uveal autoantigen with coiled-coil domains and ankyrin repeats	UACA							0	0	0.877					0.877	1						0	0
ALANSLAcQGK	P04075	ALDOA_HUMAN	Fructose-bisphosphate aldolase A	ALDOA		0.423	0.536	0.416			0.458333	3	0.381	0.446				0.4135	2	0.498					0.498	1
ALDGAFTEENRAQcR	Q9Y490	TLN1_HUMAN	Talin-1	TLN1	actin family cytoskeletal protein;cell adhesion molecule						0	0						0	0	0.319					0.319	1
ALDLDSScK	P31948	STIP1_HUMAN	Stress-induced-phosphoprotein 1	STIP1	chaperone	1.62					1.62	1	1.712					1.712	1						0	0
ALDLDSScKEAADGYQR	P31948	STIP1_HUMAN	Stress-induced-phosphoprotein 1	STIP1	chaperone			2.719			2.719	1						0	0			2.462	3.344		2.903	2
ALEATTEHIRQELAVFcSPEPPAK	Q9Y490	TLN1_HUMAN	Talin-1	TLN1	actin family cytoskeletal protein;cell adhesion molecule	0.789	0.71				0.7495	2	0.665	0.825				0.745	2	0.924					0.924	1
ALENDPDcR	P13797	PLST_HUMAN	Plastin-3	PLS3	non-motor actin binding protein	1.391					1.391	1	1.353					1.353	1	1.796	2.288				2.042	2
ALEVEEcR	P98160	PGBM_HUMAN	Basement membrane-specific heparan sulfate proteoglycan core protein	HSPG2	receptor;extracellular matrix linker protein	0.148					0.148	1	0.272					0.272	1						0	0
ALKDENLPPVIcQDVENLQK	Q9BVL2	NUP58_HUMAN	Nucleoporin p58/p45	NUP58				0.247			0.247	1						0	0						0	0
ALQAQEIEcR	Q8NBJ5	GT251_HUMAN	Procollagen galactosyltransferase 1	COLGALT1	oxygenase	0.682					0.682	1						0	0						0	0
ALQATVGNSYKcNAEEHVR	P11279	LAMP1_HUMAN	Lysosome-associated membrane glycoprotein 1	LAMP1	membrane trafficking regulatory protein					1.307	1.307	1					1.03	1.03	1						0	0
ALQSGQcAGAALDVFTEEPPRDR	O43175	SERA_HUMAN	D-3-phosphoglycerate dehydrogenase	PHGDH	dehydrogenase	0.694					0.694	1						0	0			0.723			0.723	1
ALQVGcLLR	O95782	AP2A1_HUMAN	AP-2 complex subunit alpha-1	AP2A1	transmembrane receptor regulatory/adaptor protein	1.148					1.148	1			0.825			0.825	1						0	0
ALSIGFETcR	P16070	CD44_HUMAN	CD44 antigen	CD44		2.684					2.684	1	3.345					3.345	1						0	0
ALTVPELTQQMFDSKNmmAAcDPR	Q13885	TBB2A_HUMAN	Tubulin beta-2A chain	TUBB2A	tubulin						0	0						0	0		2.184				2.184	1
ALTVPELTQQVFDAKNmmAAcDPR	P07437	TBB5_HUMAN	Tubulin beta chain	TUBB	tubulin						0	0						0	0	1.274		1.378			1.326	2
ALVDGcATK	P20908	CO5A1_HUMAN	Collagen alpha-1(V) chain	COL5A1	transporter;surfactant;receptor;extracellular matrix structural protein;antibacterial response protein		3.33	1.886			2.608	2						0	0						0	0
ALVDGcATKK	P20908	CO5A1_HUMAN	Collagen alpha-1(V) chain	COL5A1	transporter;surfactant;receptor;extracellular matrix structural protein;antibacterial response protein	1.658	2.337			1.982	1.99233	3	1.676	2.093	1.246	1.184	1.683	1.5764	5	1.963	3.06				2.5115	2
ALVDGPcTQVR	P50914	RL14_HUMAN	60S ribosomal protein L14	RPL14		0.44		0.439		0.455	0.444667	3	0.429	0.448	0.304	0.224	0.312	0.3434	5	0.491	0.686	0.345			0.507333	3
ALVDHENVIScPHLGASTK	O43175	SERA_HUMAN	D-3-phosphoglycerate dehydrogenase	PHGDH	dehydrogenase		0.556				0.556	1		0.439			0.305	0.372	2			0.372	0.595		0.4835	2
ALVGIcTGHSNPGEDAR	Q14699	RFTN1_HUMAN	Raftlin	RFTN1				0.139		0.363	0.251	2						0	0						0	0
ALVLDcHYPEDEVGQEDEAESDIFSIR	Q07021	C1QBP_HUMAN	Complement component 1 Q subcomponent-binding protein, mitochondrial	C1QBP			0.879				0.879	1	0.677	0.785	0.882			0.781333	3		0.704				0.704	1
ANAcNSVIK	P16615	AT2A2_HUMAN	Sarcoplasmic/endoplasmic reticulum calcium ATPase 2	ATP2A2	cation transporter;ion channel;hydrolase	0.827	1.239				1.033	2	0.888	0.924				0.906	2						0	0
APLIPMEHcTTR	P09486	SPRC_HUMAN	SPARC	SPARC	growth factor;extracellular matrix glycoprotein;cell adhesion molecule						0	0	1.249					1.249	1						0	0
APLRVQVQDNEGcPVEALVK	P21333	FLNA_HUMAN	Filamin-A	FLNA	non-motor actin binding protein						0	0						0	0		1.507				1.507	1
APSGNEEPcLLK	Q14315	FLNC_HUMAN	Filamin-C	FLNC	non-motor actin binding protein						0	0		0.28	0.166			0.223	2	0.233					0.233	1
AQAGANTRPcPS	P98160	PGBM_HUMAN	Basement membrane-specific heparan sulfate proteoglycan core protein	HSPG2	receptor;extracellular matrix linker protein	0.959	1.385	0.716		1.055	1.02875	4	1.173	0.915	0.565		0.654	0.82675	4		1.173				1.173	1
AQcEDDLAEK	Q12797	ASPH_HUMAN	Aspartyl/asparaginyl beta-hydroxylase	ASPH	hydroxylase	0.402					0.402	1	0.36	0.405	0.285		0.266	0.329	4	0.376					0.376	1
AQcEDDLAEKR	Q12797	ASPH_HUMAN	Aspartyl/asparaginyl beta-hydroxylase	ASPH	hydroxylase	0.413				0.551	0.482	2	0.422	0.537				0.4795	2	0.297					0.297	1
AQcPIVER	P46782	RS5_HUMAN	40S ribosomal protein S5 [Cleaved into: 40S ribosomal protein S5, N-terminally processed]	RPS5	ribosomal protein	0.185					0.185	1	0.259					0.259	1						0	0
AQNTWGcGNSLR	P02545	LMNA_HUMAN	Prelamin-A/C [Cleaved into: Lamin-A/C	LMNA	structural protein;intermediate filament						0	0	0.416					0.416	1						0	0
AQSEGRPcEYNSR	O00622	CYR61_HUMAN	Protein CYR61	CYR61	growth factor						0	0	0.215					0.215	1						0	0
ARFEELcSDLFR	P48741	HSP77_HUMAN	Putative heat shock 70 kDa protein 7	HSPA7	Hsp70 family chaperone	1.23	1.625	1.039		1.25	1.286	4	1.264	1.675	1.492			1.477	3	0.731	1.562				1.1465	2
ARLPQPEGcPSK	Q13308	PTK7_HUMAN	Inactive tyrosine-protein kinase 7	PTK7	non-receptor tyrosine protein kinase;tyrosine protein kinase receptor;tyrosine protein kinase receptor;non-receptor tyrosine protein kinase						0	0	0.398					0.398	1						0	0
ARVPQTFTVDcSQAGR	Q14315	FLNC_HUMAN	Filamin-C	FLNC	non-motor actin binding protein		0.4	0.328	0.444	0.351	0.38075	4		0.34	0.277	0.233	0.261	0.27775	4	0.301		0.281			0.291	2
ASADLmSYcEEHAR	Q9UBI6	GBG12_HUMAN	Guanine nucleotide-binding protein G(I)/G(S)/G(O) subunit gamma-12	GNG12	heterotrimeric G-protein	0.418	0.554	0.386		0.447	0.45125	4	0.45	0.526	0.468		0.433	0.46925	4			0.33			0.33	1
ASLcISTKK	P09874	PARP1_HUMAN	Poly [ADP-ribose] polymerase 1	PARP1	glycosyltransferase;DNA ligase;DNA ligase	0.393					0.393	1	0.474					0.474	1	0.362					0.362	1
ASQVEcTGAR	Q8TF66	LRC15_HUMAN	Leucine-rich repeat-containing protein 15	LRRC15	cytokine;receptor;extracellular matrix protein				0.234		0.234	1						0	0						0	0
ATcAPQHGAPGPGPADASK	P21333	FLNA_HUMAN	Filamin-A	FLNA	non-motor actin binding protein	0.323	0.436	0.34	0.542	0.371	0.4024	5	0.357	0.419			0.322	0.366	3	0.39		0.322	0.427		0.379667	3
ATEGmVVADKNcSK	Q99436	PSB7_HUMAN	Proteasome subunit beta type-7	PSMB7		0.313					0.313	1						0	0		0.386				0.386	1
ATSGTEHQFcGGR	Q15113	PCOC1_HUMAN	Procollagen C-endopeptidase enhancer 1	PCOLCE	transporter;apolipoprotein;membrane-bound signaling molecule;receptor;metalloprotease;serine protease;oxidase;metalloprotease;serine protease;extracellular matrix protein;enzyme modulator;cell adhesion molecule	0.986	1.79				1.388	2	1.025					1.025	1						0	0
ATSGTEHQFcGGRLEK	Q15113	PCOC1_HUMAN	Procollagen C-endopeptidase enhancer 1	PCOLCE	transporter;apolipoprotein;membrane-bound signaling molecule;receptor;metalloprotease;serine protease;oxidase;metalloprotease;serine protease;extracellular matrix protein;enzyme modulator;cell adhesion molecule	0.971					0.971	1						0	0						0	0
AVARQVcEQLISGqMNR	Q99715	COCA1_HUMAN	Collagen alpha-1(XII) chain	COL12A1	transporter;receptor						0	0						0	0				0.259		0.259	1
AVcDYR	Q9UPN3	MACF1_HUMAN	Microtubule-actin cross-linking factor 1, isoforms 1/2/3/5	MACF1	non-motor actin binding protein						0	0					0.997	0.997	1	1.586					1.586	1
AVcEADQSHGGPR	O14545	TRAD1_HUMAN	TRAF-type zinc finger domain-containing protein 1	TRAFD1							0	0						0	0	0.643					0.643	1
AVcVLKGDGPVQGIINFEQK	P00441	SODC_HUMAN	Superoxide dismutase [Cu-Zn]	SOD1	oxidoreductase						0	0	2.549	1.975				2.262	2	2.467	2.448				2.4575	2
AVDERFPGcmQGR	Q16822	PCKGM_HUMAN	Phosphoenolpyruvate carboxykinase [GTP], mitochondrial	PCK2	decarboxylase	1.125					1.125	1						0	0						0	0
AVGDGIVLcK	P13797	PLST_HUMAN	Plastin-3	PLS3	non-motor actin binding protein		2.043				2.043	1		2.105				2.105	1						0	0
AVLcPPPVKK	P63000	RAC1_HUMAN	Ras-related C3 botulinum toxin substrate 1	RAC1	small GTPase						0	0	1.675					1.675	1						0	0
AVLFcLSEDK	P23528	COF1_HUMAN	Cofilin-1	CFL1	non-motor actin binding protein						0	0	1.125					1.125	1						0	0
AVLFcLSEDKK	P23528	COF1_HUMAN	Cofilin-1	CFL1	non-motor actin binding protein	1.251					1.251	1	1.132					1.132	1						0	0
AVLGEVKLcEK	P26641	EF1G_HUMAN	Elongation factor 1-gamma	EEF1G	transferase;signaling molecule;reductase;translation elongation factor;epimerase/racemase;cytoskeletal protein						0	0						0	0	1.096					1.096	1
AVVHGILmGVPVPFPIPEPDGcK	P61916	NPC2_HUMAN	Epididymal secretory protein E1	NPC2							0	0						0	0		0.637				0.637	1
AVVVcPK	Q00839	HNRPU_HUMAN	Heterogeneous nuclear ribonucleoprotein U	HNRNPU		0.268		0.248			0.258	2	0.305		0.198			0.2515	2	0.487					0.487	1
AVVVcPKDEDYK	Q00839	HNRPU_HUMAN	Heterogeneous nuclear ribonucleoprotein U	HNRNPU		0.286					0.286	1						0	0						0	0
AYcEYR	O76094	SRP72_HUMAN	Signal recognition particle subunit SRP72	SRP72							0	0	0.549					0.549	1						0	0
AYHEQLSVAEITNAcFEPANQmVK	P68366	TBA4A_HUMAN	Tubulin alpha-4A chain	TUBA4A	tubulin						0	0						0	0					1.664	1.664	1
AYHEQLSVAEITNAcFEPANQMVK	P68366	TBA4A_HUMAN	Tubulin alpha-4A chain	TUBA4A	tubulin	1.152					1.152	1	1.392					1.392	1	1.44					1.44	1
cAADAGRPPGEL	Q8NBJ7	SUMF2_HUMAN	Sulfatase-modifying factor 2	SUMF2		0.587					0.587	1	0.708					0.708	1						0	0
cAADLGLNK	P49773	HINT1_HUMAN	Histidine triad nucleotide-binding protein 1	HINT1	nucleotide phosphatase;nucleotide phosphatase						0	0	1.325					1.325	1						0	0
cAAPGGVR	Q9C0C2	TB182_HUMAN	182 kDa tankyrase-1-binding protein	TNKS1BP1							0	0						0	0	0.219					0.219	1
cAELEEELK	P09493	TPM1_HUMAN	Tropomyosin alpha-1 chain	TPM1	actin binding motor protein		0.614	0.314			0.464	2		0.561	0.527		0.455	0.514333	3	0.393					0.393	1
cAELEEELKTVTNNLK	P09493	TPM1_HUMAN	Tropomyosin alpha-1 chain	TPM1	actin binding motor protein	0.459				0.565	0.512	2	0.435		0.575			0.505	2	0.362	0.698	0.507			0.522333	3
cAEVVSGK	Q9NSE4	SYIM_HUMAN	Isoleucine--tRNA ligase, mitochondrial	IARS2	aminoacyl-tRNA synthetase						0	0				0.315		0.315	1						0	0
cAIKVEQSAER	P63010	AP2B1_HUMAN	AP-2 complex subunit beta	AP2B1	membrane traffic protein	1.683				2.166	1.9245	2	1.93				1.94	1.935	2	1.766					1.766	1
cAPGVGLVR	O00622	CYR61_HUMAN	Protein CYR61	CYR61	growth factor						0	0	0.363					0.363	1						0	0
cAPGVVGPAEADIDFDIIKNDNDTFTVK	Q14315	FLNC_HUMAN	Filamin-C	FLNC	non-motor actin binding protein	0.477					0.477	1						0	0						0	0
cAPGVVGPAEADIDFDIIRNDNDTFTVK	P21333	FLNA_HUMAN	Filamin-A	FLNA	non-motor actin binding protein						0	0	0.67					0.67	1						0	0
cAQELPGR	P35556	FBN2_HUMAN	Fibrillin-2	FBN2	signaling molecule;extracellular matrix glycoprotein;extracellular matrix structural protein;cell adhesion molecule;annexin;calmodulin	0.765		0.763		0.867	0.798333	3		0.686				0.686	1	0.87		0.467			0.6685	2
cASLQKFGER	P02768	ALBU_HUMAN	Serum albumin	ALB	transfer/carrier protein						0	0						0	0				2.138		2.138	1
cATITPDEAR	P48735	IDHP_HUMAN	Isocitrate dehydrogenase [NADP], mitochondrial	IDH2		0.474	0.69	0.267		0.325	0.439	4	0.546	0.491	0.339	0.189	0.352	0.3834	5	0.532	0.703				0.6175	2
cATITPDEK	O75874	IDHC_HUMAN	Isocitrate dehydrogenase [NADP] cytoplasmic	IDH1		0.453					0.453	1	0.588					0.588	1						0	0
cATITPDEKR	O75874	IDHC_HUMAN	Isocitrate dehydrogenase [NADP] cytoplasmic	IDH1		0.366					0.366	1						0	0						0	0
cAVGLR	P49585	PCY1A_HUMAN	Choline-phosphate cytidylyltransferase A	PCYT1A	nucleotidyltransferase	0.993					0.993	1		1.056				1.056	1						0	0
cAVIKTSTR	P17980	PRS6A_HUMAN	26S protease regulatory subunit 6A	PSMC3	hydrolase						0	0						0	0			0.374	0.6		0.487	2
cAVVDVPFGGAK	P00367	DHE3_HUMAN	Glutamate dehydrogenase 1, mitochondrial	GLUD1	dehydrogenase	1.224					1.224	1	1.227		1.09			1.1585	2						0	0
cAYEVSQAHK	O00186	STXB3_HUMAN	Syntaxin-binding protein 3	STXBP3	transporter;membrane trafficking regulatory protein	1.346					1.346	1	1.389					1.389	1	2.12					2.12	1
cAYVYK	P18077	RL35A_HUMAN	60S ribosomal protein L35a	RPL35A	ribosomal protein	0.427		0.416		0.479	0.440667	3	0.471			0.286	0.492	0.416333	3			0.5			0.5	1
cAYVYKAK	P18077	RL35A_HUMAN	60S ribosomal protein L35a	RPL35A	ribosomal protein						0	0				0.358		0.358	1						0	0
ccSGAIIVLTK	P14618	KPYM_HUMAN	Pyruvate kinase PKM	PKM		0.541					0.541	1	0.892					0.892	1						0	0
ccTPHR	P29279	CTGF_HUMAN	Connective tissue growth factor	CTGF	growth factor						0	0				0.67		0.67	1						0	0
cDcKAGFQR	P98095	FBLN2_HUMAN	Fibulin-2	FBLN2							0	0				0.033	0.017	0.025	2						0	0
cDcKPGYR	P35555	FBN1_HUMAN	Fibrillin-1	FBN1	signaling molecule;extracellular matrix glycoprotein;extracellular matrix structural protein;cell adhesion molecule;annexin;calmodulin	0.022					0.022	1	0.031					0.031	1						0	0
cDDLEALK	P05556	ITB1_HUMAN	Integrin beta-1	ITGB1	receptor;extracellular matrix glycoprotein;cell adhesion molecule		0.64				0.64	1			0.253			0.253	1						0	0
cDDLEALKK	P05556	ITB1_HUMAN	Integrin beta-1	ITGB1	receptor;extracellular matrix glycoprotein;cell adhesion molecule	0.387	0.636	0.455		0.574	0.513	4	0.506	0.401	0.24	0.32	0.341	0.3616	5	0.57		0.334	0.481		0.461667	3
cDDLLR	A6NK89	RASFA_HUMAN	Ras association domain-containing protein 10	RASSF10	membrane traffic protein						0	0						0	0				0.877		0.877	1
cDIDIR	P63267	ACTH_HUMAN	Actin, gamma-enteric smooth muscle	ACTG2	actin and actin related protein	0.972			1.12		1.046	2	0.94	0.967				0.9535	2			0.78			0.78	1
cDIDIRK	P63267	ACTH_HUMAN	Actin, gamma-enteric smooth muscle	ACTG2	actin and actin related protein	0.842		0.834		0.93	0.868667	3	1.029	1.204			0.759	0.997333	3	0.936					0.936	1
cDLEDER	A6NIZ1	RP1BL_HUMAN	Ras-related protein Rap-1b-like protein			1.013					1.013	1	1.13					1.13	1						0	0
cDNcRRPGGEPSPEGTTGQSYNQYSQR	P02751	FINC_HUMAN	Fibronectin	FN1	signaling molecule					0.35	0.35	1					0.212	0.212	1						0	0
cDPHEATcYDDGK	P02751	FINC_HUMAN	Fibronectin	FN1	signaling molecule						0	0	6.385					6.385	1						0	0
cDSSPDSAEDVRK	P02765	FETUA_HUMAN	Alpha-2-HS-glycoprotein	AHSG	extracellular matrix glycoprotein;cysteine protease inhibitor	0.708					0.708	1						0	0						0	0
cDVDIR	P60709	ACTB_HUMAN	Actin, cytoplasmic 1	ACTB	actin and actin related protein			1.087	1.53	1.123	1.24667	3		1.325		0.697	1.035	1.019	3		1.999	1.117	1.451	1.594	1.54025	4
cDVDIRK	P60709	ACTB_HUMAN	Actin, cytoplasmic 1	ACTB	actin and actin related protein		1.751	1.217	1.769	1.236	1.49325	4		1.372		0.824	1.119	1.105	3			1.168	1.603		1.3855	2
cEDVNEcEAQR	P98095	FBLN2_HUMAN	Fibulin-2	FBLN2							0	0	0.441					0.441	1						0	0
cEELSGLHGQLQEAR	Q9P2E9	RRBP1_HUMAN	Ribosome-binding protein 1	RRBP1							0	0					0.353	0.353	1	0.426		0.508			0.467	2
cEFQDAYVLLSEK	P10809	CH60_HUMAN	60 kDa heat shock protein, mitochondrial	HSPD1							0	0	0.432	0.402	0.365			0.399667	3						0	0
cEFQDAYVLLSEKK	P10809	CH60_HUMAN	60 kDa heat shock protein, mitochondrial	HSPD1		0.363	0.436	0.257			0.352	3	0.35	0.395	0.302	0.21	0.276	0.3066	5	0.219	0.494				0.3565	2
cEGINISGNFYR	P40429	RL13A_HUMAN	60S ribosomal protein L13a	RPL13A	ribosomal protein						0	0			0.604			0.604	1						0	0
cEKPFLGHR	P48059	LIMS1_HUMAN	LIM and senescent cell antigen-like-containing domain protein 1	LIMS1	structural protein;actin family cytoskeletal protein	0.487	0.671	0.498			0.552	3	0.554	0.487		0.355	0.383	0.44475	4	0.666					0.666	1
cEPcDAR	P17936	IBP3_HUMAN	Insulin-like growth factor-binding protein 3	IGFBP3						0.337	0.337	1						0	0						0	0
cFAETPNKK	Q15029	U5S1_HUMAN	116 kDa U5 small nuclear ribonucleoprotein component	EFTUD2	ribonucleoprotein;translation elongation factor;translation initiation factor;hydrolase;G-protein	0.936				1.363	1.1495	2	0.992				0.773	0.8825	2						0	0
cFGGLQK	P10768	ESTD_HUMAN	S-formylglutathione hydrolase	ESD	esterase	1.382					1.382	1	1.52					1.52	1						0	0
cFGTGAAGNR	P78527	PRKDC_HUMAN	DNA-dependent protein kinase catalytic subunit	PRKDC	nucleotide kinase;non-receptor serine/threonine protein kinase;nucleic acid binding;nucleotide kinase;non-receptor serine/threonine protein kinase						0	0	1.177					1.177	1						0	0
cFIVGADNVGSK	P05388	RLA0_HUMAN	60S acidic ribosomal protein P0	RPLP0	ribosomal protein	0.44					0.44	1	0.42					0.42	1						0	0
cFSIDNPGYEPEVVAVHPGGDTVAIGGVDGNVR	O75083	WDR1_HUMAN	WD repeat-containing protein 1	WDR1	non-motor actin binding protein						0	0						0	0	0.936					0.936	1
cFSLAATR	Q9NYL9	TMOD3_HUMAN	Tropomodulin-3	TMOD3	non-motor actin binding protein		0.63				0.63	1						0	0						0	0
cFSQPR	P15291	B4GT1_HUMAN	Beta-1,4-galactosyltransferase 1	B4GALT1		1.148		1.02	1.498	1.128	1.1985	4	1.097			0.735	0.898	0.91	3	1.045			1.549		1.297	2
cFSVLGFcK	P13010	XRCC5_HUMAN	X-ray repair cross-complementing protein 5	XRCC5							0	0	1.586					1.586	1						0	0
cGAALAGHQLIR	P78527	PRKDC_HUMAN	DNA-dependent protein kinase catalytic subunit	PRKDC	nucleotide kinase;non-receptor serine/threonine protein kinase;nucleic acid binding;nucleotide kinase;non-receptor serine/threonine protein kinase						0	0	1.267					1.267	1						0	0
cGDLEEELKNVTNNLK	P67936	TPM4_HUMAN	Tropomyosin alpha-4 chain	TPM4	actin binding motor protein	0.525					0.525	1	0.477	0.608	0.598			0.561	3		0.951				0.951	1
cGDLVFAK	P51858	HDGF_HUMAN	Hepatoma-derived growth factor	HDGF	transcription cofactor;growth factor						0	0				0.264	0.333	0.2985	2						0	0
cGDSVYAAEK	Q16527	CSRP2_HUMAN	Cysteine and glycine-rich protein 2	CSRP2	actin family cytoskeletal protein	0.136		0.193			0.1645	2	0.181	0.144				0.1625	2	0.192					0.192	1
cGEGQVcHNLPGSYR	P98095	FBLN2_HUMAN	Fibulin-2	FBLN2			0.556	0.359		0.342	0.419	3	0.285			0.179	0.175	0.213	3	0.257	0.278				0.2675	2
cGETGHVAINcSK	P62633	CNBP_HUMAN	Cellular nucleic acid-binding protein	CNBP	nucleic acid binding			0.052			0.052	1	0.04	0.028		0.025	0.023	0.029	4	0.044	0.03				0.037	2
cGGAGHIASDcK	Q15637	SF01_HUMAN	Splicing factor 1	SF1	transcription cofactor;mRNA splicing factor	0.05					0.05	1	0.09					0.09	1						0	0
cGHGIVGTIVK	P50479	PDLI4_HUMAN	PDZ and LIM domain protein 4	PDLIM4	transcription factor;non-motor actin binding protein						0	0	0.277					0.277	1						0	0
cGIAVAPVSR	P27487	DPP4_HUMAN	Dipeptidyl peptidase 4	DPP4	serine protease;serine protease;enzyme modulator		2.852				2.852	1	1.849		1.391			1.62	2						0	0
cGIIHVR	Q9BXP5	SRRT_HUMAN	Serrate RNA effector molecule homolog	SRRT		1.241					1.241	1	1.657					1.657	1						0	0
cGLVIGR	Q92945	FUBP2_HUMAN	Far upstream element-binding protein 2	KHSRP	mRNA splicing factor;ribonucleoprotein;enzyme modulator	1.075	1.615	0.748			1.146	3	1.416	1.705	1.005	0.468		1.1485	4	1.342	2.614				1.978	2
cGNVNFAR	O95218	ZRAB2_HUMAN	Zinc finger Ran-binding domain-containing protein 2	ZRANB2		0.07	0.167	0.161	0.169	0.066	0.1266	5	0.108			0.046	0.048	0.0673333	3						0	0
cGQYIQK	Q9NZM1	MYOF_HUMAN	Myoferlin	MYOF	membrane traffic protein	0.84	1.106				0.973	2	0.824	0.933				0.8785	2						0	0
cGSSEDLHDSVR	Q7Z4V5	HDGR2_HUMAN	Hepatoma-derived growth factor-related protein 2	HDGFRP2	transcription cofactor;growth factor	0.362					0.362	1					0.584	0.584	1	0.476		0.491			0.4835	2
cGSVLVR	P15880	RS2_HUMAN	40S ribosomal protein S2	RPS2	ribosomal protein	0.72		0.78		1.054	0.851333	3	0.622			0.557	0.788	0.655667	3	0.742		0.567			0.6545	2
cGVcQK	P21291	CSRP1_HUMAN	Cysteine and glycine-rich protein 1	CSRP1	actin family cytoskeletal protein		0.116				0.116	1		0.051				0.051	1						0	0
cGVISPR	P62244	RS15A_HUMAN	40S ribosomal protein S15a	RPS15A	ribosomal protein	1.21	1.214				1.212	2	0.87	0.963				0.9165	2	1.143					1.143	1
cHEGGQSYK	P02751	FINC_HUMAN	Fibronectin	FN1	signaling molecule	2.895					2.895	1						0	0						0	0
cHGcDFK	Q9NR12	PDLI7_HUMAN	PDZ and LIM domain protein 7	PDLIM7	transcription factor;non-motor actin binding protein						0	0	0.525					0.525	1						0	0
cHQGYELHR	O95967	FBLN4_HUMAN	EGF-containing fibulin-like extracellular matrix protein 2	EFEMP2							0	0			0.333			0.333	1						0	0
cHTPPLYR	Q02543	RL18A_HUMAN	60S ribosomal protein L18a	RPL18A		0.515	0.612	0.555		0.689	0.59275	4	0.527	0.513		0.424	0.476	0.485	4	0.603	0.807	0.489	1.065		0.741	4
cHTTHSmALIHNR	P33991	MCM4_HUMAN	DNA replication licensing factor MCM4	MCM4	DNA binding protein	0.363					0.363	1	0.49					0.49	1						0	0
cIcKPGFQLASDGR	P35555	FBN1_HUMAN	Fibrillin-1	FBN1	signaling molecule;extracellular matrix glycoprotein;extracellular matrix structural protein;cell adhesion molecule;annexin;calmodulin		0.376				0.376	1		0.245				0.245	1						0	0
cIDHYTK	Q99460	PSMD1_HUMAN	26S proteasome non-ATPase regulatory subunit 1	PSMD1	enzyme modulator	1.97					1.97	1						0	0	2.275					2.275	1
cIEENNGVDKR	P43007	SATT_HUMAN	Neutral amino acid transporter A	SLC1A4	cation transporter			0.907		2.917	1.912	2					1.961	1.961	1						0	0
cIGPNR	P35556	FBN2_HUMAN	Fibrillin-2	FBN2	signaling molecule;extracellular matrix glycoprotein;extracellular matrix structural protein;cell adhesion molecule;annexin;calmodulin						0	0				0.575		0.575	1						0	0
cIIPNHEK	P35579	MYH9_HUMAN	Myosin-9	MYH9	G-protein modulator;actin binding motor protein;cell junction protein			1.176		1.552	1.364	2				0.841		0.841	1			1.988			1.988	1
cIIPNHEKK	P35579	MYH9_HUMAN	Myosin-9	MYH9	G-protein modulator;actin binding motor protein;cell junction protein	1.441		1.144		1.588	1.391	3	1.342	1.467		0.83	1.255	1.2235	4	1.46		1.436	1.984		1.62667	3
cIIPNHEKR	P35580	MYH10_HUMAN	Myosin-10	MYH10	G-protein modulator;actin binding motor protein;cell junction protein	1.538					1.538	1	1.679	1.326				1.5025	2	1.177					1.177	1
cIIVEEGK	P60981	DEST_HUMAN	Destrin	DSTN	non-motor actin binding protein						0	0	2.877					2.877	1						0	0
cILQDGR	P14678	RSMB_HUMAN	Small nuclear ribonucleoprotein-associated proteins B and B'	SNRPB	mRNA splicing factor						0	0	0.673					0.673	1						0	0
cIPGIFR	Q07954	LRP1_HUMAN	Prolow-density lipoprotein receptor-related protein 1	LRP1	receptor;extracellular matrix glycoprotein	1.069					1.069	1	1.025		0.702			0.8635	2						0	0
cISELK	Q15149	PLEC_HUMAN	Plectin	PLEC	non-motor actin binding protein						0	0			0.549			0.549	1						0	0
cISELKAETR	Q14980	NUMA1_HUMAN	Nuclear mitotic apparatus protein 1	NUMA1	non-motor microtubule binding protein		1.003				1.003	1		1.315				1.315	1	0.85					0.85	1
cISELKDIR	Q15149	PLEC_HUMAN	Plectin	PLEC	non-motor actin binding protein	0.816	1.351	1.049		1.049	1.06625	4	1.103	0.971	0.716	0.741	0.771	0.8604	5	1.181	1.534	0.856	1.269		1.21	4
cISIYSSER	O75326	SEM7A_HUMAN	Semaphorin-7A	SEMA7A	membrane-bound signaling molecule			1.39		1.305	1.3475	2			0.866	0.977	0.888	0.910333	3						0	0
cITAmAK	P49023	PAXI_HUMAN	Paxillin	PXN	actin family cytoskeletal protein						0	0						0	0	0.564					0.564	1
cITDPQTGLcLLPLKEK	Q15149	PLEC_HUMAN	Plectin	PLEC	non-motor actin binding protein		6.865				6.865	1	6.229		3.682		4.866	4.92567	3		7.178				7.178	1
cKAEHDQLLLNYAK	P20700	LMNB1_HUMAN	Lamin-B1	LMNB1	structural protein;intermediate filament						0	0	0.881					0.881	1						0	0
cKDDEFTHLYTLIVRPDNTYEVK	P27797	CALR_HUMAN	Calreticulin	CALR	calcium-binding protein	1.393					1.393	1			1.065			1.065	1		2.705				2.705	1
cKDISSALR	P13489	RINI_HUMAN	Ribonuclease inhibitor	RNH1		3.165	2.366				2.7655	2		2.232				2.232	1		3.762	3.164			3.463	2
cKGGFAPAEK	P48059	LIMS1_HUMAN	LIM and senescent cell antigen-like-containing domain protein 1	LIMS1	structural protein;actin family cytoskeletal protein	0.285				0.381	0.333	2				0.271	0.221	0.246	2	0.453					0.453	1
cKQAGITVR	P23634	AT2B4_HUMAN	Plasma membrane calcium-transporting ATPase 4	ATP2B4	cation transporter;ion channel;hydrolase	1.134	1.136	0.799	1.546	0.952	1.1134	5		0.874	0.728	0.585	0.787	0.7435	4		1.456	0.903	1.522	1.206	1.27175	4
cKQLEEEQQALQK	P07951	TPM2_HUMAN	Tropomyosin beta chain	TPM2	actin binding motor protein	0.35	0.514	0.285		0.379	0.382	4	0.378	0.418			0.354	0.383333	3	0.31			0.458		0.384	2
cLAALASLR	Q12906	ILF3_HUMAN	Interleukin enhancer-binding factor 3	ILF3	DNA binding protein;RNA binding protein;deaminase;kinase activator;defense/immunity protein	1.047					1.047	1		2.464	1.324			1.894	2						0	0
cLATGPGIASTVK	O75369	FLNB_HUMAN	Filamin-B	FLNB	non-motor actin binding protein						0	0				0.262		0.262	1			0.213			0.213	1
cLcLPGFSGPR	P98160	PGBM_HUMAN	Basement membrane-specific heparan sulfate proteoglycan core protein	HSPG2	receptor;extracellular matrix linker protein						0	0					0.234	0.234	1						0	0
cLDAVVSTR	Q86VP6	CAND1_HUMAN	Cullin-associated NEDD8-dissociated protein 1	CAND1	transcription factor	0.916					0.916	1	0.784					0.784	1						0	0
cLEGAcVVNK	Q07954	LRP1_HUMAN	Prolow-density lipoprotein receptor-related protein 1	LRP1	receptor;extracellular matrix glycoprotein	0.079	0.242				0.1605	2	0.15					0.15	1						0	0
cLGNPER	P38606	VATA_HUMAN	V-type proton ATPase catalytic subunit A	ATP6V1A	ATP synthase;anion channel;ligand-gated ion channel;ligand-gated ion channel;DNA binding protein;hydrolase	0.681				0.806	0.7435	2						0	0						0	0
cLGPPAAHSLSEEmELEFR	Q32P28	P3H1_HUMAN	Prolyl 3-hydroxylase 1	P3H1	extracellular matrix glycoprotein						0	0		1.023				1.023	1						0	0
cLHmFLQDEIIDK	O60493	SNX3_HUMAN	Sorting nexin-3	SNX3	membrane trafficking regulatory protein						0	0						0	0		0.718				0.718	1
cLHPLANETFVAK	Q13642	FHL1_HUMAN	Four and a half LIM domains protein 1	FHL1	homeobox transcription factor;zinc finger transcription factor;RNA binding protein;actin family cytoskeletal protein		0.67				0.67	1						0	0						0	0
cLHPLANETFVAKDNK	Q13642	FHL1_HUMAN	Four and a half LIM domains protein 1	FHL1	homeobox transcription factor;zinc finger transcription factor;RNA binding protein;actin family cytoskeletal protein						0	0						0	0	0.584	0.518				0.551	2
cLIATGGTPR	O95831	AIFM1_HUMAN	Apoptosis-inducing factor 1, mitochondrial	AIFM1	dehydrogenase;oxidase;reductase	0.458	0.704			0.585	0.582333	3	0.508	0.64	0.418	0.395	0.462	0.4846	5	0.561					0.561	1
cLKDEDPYVR	P63010	AP2B1_HUMAN	AP-2 complex subunit beta	AP2B1	membrane traffic protein	1.684				1.766	1.725	2	1.738					1.738	1						0	0
cLnLEER	P59047	NALP5_HUMAN	NACHT, LRR and PYD domains-containing protein 5	NLRP5	transcription cofactor;nucleic acid binding	0.387					0.387	1						0	0						0	0
cLPDQQPIPTETFQVADRHPEVAQR	O75326	SEM7A_HUMAN	Semaphorin-7A	SEMA7A	membrane-bound signaling molecule						0	0			1.015			1.015	1						0	0
cLPGFLGDR	Q07954	LRP1_HUMAN	Prolow-density lipoprotein receptor-related protein 1	LRP1	receptor;extracellular matrix glycoprotein	0.384	0.565				0.4745	2	0.472		0.234			0.353	2	0.5	0.359				0.4295	2
cLPPPSIR	O15269	SPTC1_HUMAN	Serine palmitoyltransferase 1	SPTLC1	transaminase	0.737					0.737	1						0	0						0	0
cLPTPK	Q02543	RL18A_HUMAN	60S ribosomal protein L18a	RPL18A					0.802	0.623	0.7125	2				0.383		0.383	1						0	0
cLREEIHK	P49755	TMEDA_HUMAN	Transmembrane emp24 domain-containing protein 10	TMED10	transfer/carrier protein;vesicle coat protein						0	0	1.06					1.06	1						0	0
cLRFEcPPNYVQVSK	P98095	FBLN2_HUMAN	Fibulin-2	FBLN2		0.439					0.439	1	0.671		0.28		0.419	0.456667	3			0.466			0.466	1
cLSSLKDER	P52209	6PGD_HUMAN	6-phosphogluconate dehydrogenase, decarboxylating	PGD	dehydrogenase						0	0						0	0	0.951					0.951	1
cLSSSLR	Q07954	LRP1_HUMAN	Prolow-density lipoprotein receptor-related protein 1	LRP1	receptor;extracellular matrix glycoprotein	0.408	0.464	0.741	0.389	0.487	0.4978	5	0.492	0.315	0.363	0.448	0.297	0.383	5		0.555				0.555	1
cLTAIVK	P04083	ANXA1_HUMAN	Annexin A1	ANXA1		0.725					0.725	1	0.665					0.665	1	0.523					0.523	1
cLVGPR	Q9H425	CA198_HUMAN	Uncharacterized protein C1orf198	C1orf198		0.601					0.601	1						0	0		0.601				0.601	1
cLVLTGFGGYDKVK	Q99536	VAT1_HUMAN	Synaptic vesicle membrane protein VAT-1 homolog	VAT1	dehydrogenase;reductase		0.805				0.805	1						0	0	0.891	1.257				1.074	2
cLVTVSIGGHGLGAcLGPR	Q14315	FLNC_HUMAN	Filamin-C	FLNC	non-motor actin binding protein	1.474					1.474	1						0	0						0	0
cLVVDEADR	Q9GZR7	DDX24_HUMAN	ATP-dependent RNA helicase DDX24	DDX24	RNA helicase;helicase	0.925					0.925	1						0	0						0	0
cLYASVLTAQPR	P13639	EF2_HUMAN	Elongation factor 2	EEF2	translation elongation factor;translation initiation factor;hydrolase;G-protein					1.748	1.748	1						0	0						0	0
cmDVYTPK	P67870	CSK2B_HUMAN	Casein kinase II subunit beta	CSNK2B	kinase modulator	0.538					0.538	1	0.882	0.757				0.8195	2	0.616					0.616	1
cmFFVR	Q92626	PXDN_HUMAN	Peroxidasin homolog	PXDN	peroxidase						0	0					0.973	0.973	1						0	0
cmSSTPAGSIEAQAR	Q13308	PTK7_HUMAN	Inactive tyrosine-protein kinase 7	PTK7	non-receptor tyrosine protein kinase;tyrosine protein kinase receptor;tyrosine protein kinase receptor;non-receptor tyrosine protein kinase	0.59					0.59	1		0.679				0.679	1						0	0
cNESLYGR	Q13643	FHL3_HUMAN	Four and a half LIM domains protein 3	FHL3	zinc finger transcription factor				0.233		0.233	1		0.115		0.094	0.104	0.104333	3		0.238	0.127			0.1825	2
cNFYDNK	P10619	PPGB_HUMAN	Lysosomal protective protein	CTSA	serine protease;serine protease	2.004	2.92	2.4	4.955		3.06975	4	2.478	2.312	1.37	1.443	2.035	1.9276	5	2.558	5.661				4.1095	2
cNFYDNKDLEcVTNLQEVAR	P10619	PPGB_HUMAN	Lysosomal protective protein	CTSA	serine protease;serine protease	4.33					4.33	1						0	0		6.046				6.046	1
cNNVLYIR	P62306	RUXF_HUMAN	Small nuclear ribonucleoprotein F	SNRPF	mRNA splicing factor				0.599		0.599	1		0.469				0.469	1			0.367	0.527		0.447	2
cNSLEEIK	Q13813	SPTN1_HUMAN	Spectrin alpha chain, non-erythrocytic 1	SPTAN1	non-motor actin binding protein	0.706					0.706	1	0.625					0.625	1						0	0
cNTcGEPITDR	Q15942	ZYX_HUMAN	Zyxin	ZYX	homeobox transcription factor;zinc finger transcription factor;nucleic acid binding;kinase modulator;actin family cytoskeletal protein;cell junction protein						0	0	0.118					0.118	1						0	0
cNTPAmGLQKK	Q9Y4K0	LOXL2_HUMAN	Lysyl oxidase homolog 2	LOXL2	receptor;serine protease;oxidase;serine protease					0.735	0.735	1						0	0						0	0
cNYLGHYSDPmYR	P07996	TSP1_HUMAN	Thrombospondin-1	THBS1				0.291			0.291	1		0.161		0.218	0.159	0.179333	3						0	0
cPAGHKLNEVSQK	P35555	FBN1_HUMAN	Fibrillin-1	FBN1	signaling molecule;extracellular matrix glycoprotein;extracellular matrix structural protein;cell adhesion molecule;annexin;calmodulin	0.221					0.221	1						0	0						0	0
cPAPPR	P48681	NEST_HUMAN	Nestin	NES	structural protein;intermediate filament						0	0			0.206	0.207		0.2065	2						0	0
cPDEPAPR	P29279	CTGF_HUMAN	Connective tissue growth factor	CTGF	growth factor	0.247	0.358			0.322	0.309	3	0.377				0.196	0.2865	2						0	0
cPENAFFLDHVR	O00159	MYO1C_HUMAN	Unconventional myosin-Ic	MYO1C	G-protein modulator;actin binding motor protein;cell junction protein						0	0	0.894					0.894	1						0	0
cPFTGNVSIR	P62280	RS11_HUMAN	40S ribosomal protein S11	RPS11	ribosomal protein	0.213					0.213	1						0	0						0	0
cPQVVISFYEER	P83916	CBX1_HUMAN	Chromobox protein homolog 1	CBX1	transcription factor;chromatin/chromatin-binding protein	1.212					1.212	1						0	0	0.914					0.914	1
cPSQPVR	Q15113	PCOC1_HUMAN	Procollagen C-endopeptidase enhancer 1	PCOLCE	transporter;apolipoprotein;membrane-bound signaling molecule;receptor;metalloprotease;serine protease;oxidase;metalloprotease;serine protease;extracellular matrix protein;enzyme modulator;cell adhesion molecule						0	0				0.208		0.208	1						0	0
cPTGFTGPK	Q07954	LRP1_HUMAN	Prolow-density lipoprotein receptor-related protein 1	LRP1	receptor;extracellular matrix glycoprotein		0.519		0.22		0.3695	2	0.365					0.365	1						0	0
cQLEINFNTLQTK	P12814	ACTN1_HUMAN	Alpha-actinin-1	ACTN1	non-motor actin binding protein	0.775	1.002				0.8885	2	0.701		0.534		0.63	0.621667	3						0	0
cQLEINFNTLQTKLR	P12814	ACTN1_HUMAN	Alpha-actinin-1	ACTN1	non-motor actin binding protein					0.669	0.669	1						0	0		1.446				1.446	1
cQPKPSEEAPK	Q9H6F5	CCD86_HUMAN	Coiled-coil domain-containing protein 86	CCDC86		0.38					0.38	1						0	0	0.51					0.51	1
cQqLAAYGILEKmYLDR	Q9BT78	CSN4_HUMAN	COP9 signalosome complex subunit 4	COPS4							0	0	0.465					0.465	1						0	0
cQQLQQEYSR	Q96JB5	CK5P3_HUMAN	CDK5 regulatory subunit-associated protein 3	CDK5RAP3							0	0	1.032					1.032	1						0	0
cQQPIGTK	Q14192	FHL2_HUMAN	Four and a half LIM domains protein 2	FHL2	zinc finger transcription factor	0.301	0.372	0.304			0.325667	3		0.291	0.209	0.273	0.256	0.25725	4	0.355					0.355	1
cQSLQEELDFRK	Q03252	LMNB2_HUMAN	Lamin-B2	LMNB2	structural protein;intermediate filament	0.22					0.22	1	0.334					0.334	1						0	0
cQSLTEDLEFR	P20700	LMNB1_HUMAN	Lamin-B1	LMNB1	structural protein;intermediate filament						0	0						0	0			1.309	1.909		1.609	2
cQSLTEDLEFRK	P20700	LMNB1_HUMAN	Lamin-B1	LMNB1	structural protein;intermediate filament	0.957					0.957	1	0.933					0.933	1						0	0
cQVEGGAPR	P05362	ICAM1_HUMAN	Intercellular adhesion molecule 1	ICAM1	signaling molecule;immunoglobulin superfamily cell adhesion molecule						0	0			0.455			0.455	1						0	0
cQVFEETQIGGER	Q99832	TCPH_HUMAN	T-complex protein 1 subunit eta	CCT7	chaperonin						0	0	1.427					1.427	1						0	0
cQVFEETQIGGERYNFFTGcPK	Q99832	TCPH_HUMAN	T-complex protein 1 subunit eta	CCT7	chaperonin						0	0						0	0		5.267				5.267	1
cRAPGQPPGAALcHGR	O95965	ITGBL_HUMAN	Integrin beta-like protein 1	ITGBL1	receptor;extracellular matrix glycoprotein;cell adhesion molecule					0.328	0.328	1						0	0						0	0
cRPDQLTGLSLLPLSEK	Q15149	PLEC_HUMAN	Plectin	PLEC	non-motor actin binding protein	0.574	0.606				0.59	2	0.58					0.58	1		0.995				0.995	1
cRPDQLTGLSLLPLSEKAAR	Q15149	PLEC_HUMAN	Plectin	PLEC	non-motor actin binding protein						0	0				0.337	0.38	0.3585	2			0.564			0.564	1
cRPLTPEGK	O15118	NPC1_HUMAN	Niemann-Pick C1 protein	NPC1		0.528	0.848				0.688	2	0.593		0.434	0.452	0.562	0.51025	4	0.576					0.576	1
cRPVNQEIVR	P98160	PGBM_HUMAN	Basement membrane-specific heparan sulfate proteoglycan core protein	HSPG2	receptor;extracellular matrix linker protein	0.228		0.283		0.368	0.293	3	0.265	0.194		0.215	0.232	0.2265	4	0.281		0.147	0.241		0.223	3
cRSGFSLGSDGK	Q07954	LRP1_HUMAN	Prolow-density lipoprotein receptor-related protein 1	LRP1	receptor;extracellular matrix glycoprotein						0	0				0.236		0.236	1						0	0
cSAALASR	Q8N0U8	VKORL_HUMAN	Vitamin K epoxide reductase complex subunit 1-like protein 1	VKORC1L1	oxidoreductase						0	0	1.727					1.727	1						0	0
cSESIPK	P09874	PARP1_HUMAN	Poly [ADP-ribose] polymerase 1	PARP1	glycosyltransferase;DNA ligase;DNA ligase						0	0	0.129					0.129	1						0	0
cSESIPKDSLR	P09874	PARP1_HUMAN	Poly [ADP-ribose] polymerase 1	PARP1	glycosyltransferase;DNA ligase;DNA ligase						0	0				0.063		0.063	1			0.078			0.078	1
cSGDGVGAPR	O15355	PPM1G_HUMAN	Protein phosphatase 1G	PPM1G	protein phosphatase;protein phosphatase;kinase inhibitor	0.291	0.392				0.3415	2	0.287	0.345	0.186		0.171	0.24725	4						0	0
cSGPGLER	P21333	FLNA_HUMAN	Filamin-A	FLNA	non-motor actin binding protein	0.199	0.289	0.31	0.292	0.23	0.264	5	0.247	0.243		0.186	0.146	0.2055	4	0.251		0.212	0.352		0.271667	3
cSGPGLGAGVR	Q14315	FLNC_HUMAN	Filamin-C	FLNC	non-motor actin binding protein	0.252	0.384	0.305		0.353	0.3235	4	0.374	0.319			0.263	0.318667	3	0.303			0.359		0.331	2
cSGPGLPLYTLHSSVNDK	P27487	DPP4_HUMAN	Dipeptidyl peptidase 4	DPP4	serine protease;serine protease;enzyme modulator	0.6					0.6	1						0	0						0	0
cSGPGLSPGmVR	P21333	FLNA_HUMAN	Filamin-A	FLNA	non-motor actin binding protein	0.13					0.13	1	0.163					0.163	1	0.12		0.121	0.165		0.135333	3
cSGPGLSPGMVR	P21333	FLNA_HUMAN	Filamin-A	FLNA	non-motor actin binding protein		0.192	0.182	0.176	0.155	0.17625	4		0.151	0.121	0.12	0.108	0.125	4						0	0
cSHALIR	O95865	DDAH2_HUMAN	N(G),N(G)-dimethylarginine dimethylaminohydrolase 2	DDAH2	hydrolase	0.345		0.401	0.519	0.363	0.407	4			0.244	0.276		0.26	2	0.384		0.308	0.435		0.375667	3
cSPNLqR	Q5S007	LRRK2_HUMAN	Leucine-rich repeat serine/threonine-protein kinase 2	LRRK2	non-receptor serine/threonine protein kinase;non-receptor tyrosine protein kinase;non-receptor serine/threonine protein kinase;non-receptor tyrosine protein kinase						0	0						0	0					0.278	0.278	1
cSQAVYAAEK	P21291	CSRP1_HUMAN	Cysteine and glycine-rich protein 1	CSRP1	actin family cytoskeletal protein	0.536					0.536	1	0.766					0.766	1						0	0
cSSILLHGK	P05023	AT1A1_HUMAN	Sodium/potassium-transporting ATPase subunit alpha-1	ATP1A1	cation transporter;ion channel;hydrolase						0	0	1.083					1.083	1						0	0
cSTPEEIK	P60981	DEST_HUMAN	Destrin	DSTN	non-motor actin binding protein	0.818					0.818	1	1.056	0.99	0.686			0.910667	3	1.096					1.096	1
cSTPEEIKK	P60981	DEST_HUMAN	Destrin	DSTN	non-motor actin binding protein	1.019					1.019	1		1.117				1.117	1		1.835	1.238			1.5365	2
cSTSIANQAVR	Q96JY6	PDLI2_HUMAN	PDZ and LIM domain protein 2	PDLIM2	transcription factor;non-motor actin binding protein	0.23	0.302				0.266	2	0.252	0.204	0.188			0.214667	3						0	0
cSVASIK	P20042	IF2B_HUMAN	Eukaryotic translation initiation factor 2 subunit 2	EIF2S2	translation initiation factor	0.194		0.225		0.258	0.225667	3	0.226	0.198		0.126	0.137	0.17175	4	0.214		0.137			0.1755	2
cSVcSEPImPEPGRDETVR	Q15942	ZYX_HUMAN	Zyxin	ZYX	homeobox transcription factor;zinc finger transcription factor;nucleic acid binding;kinase modulator;actin family cytoskeletal protein;cell junction protein		0.129				0.129	1						0	0	0.08					0.08	1
cSVIRDSLLQDGEFSmDLR	P07737	PROF1_HUMAN	Profilin-1	PFN1		1.718					1.718	1			1.229		1.278	1.2535	2	1.74	3.107	2.087	2.366		2.325	4
cSYQPTMEGVHTVHVTFAGVPIPR	P21333	FLNA_HUMAN	Filamin-A	FLNA	non-motor actin binding protein						0	0			0.093	0.092	0.093	0.0926667	3						0	0
cSYQPTmEGVHTVHVTFAGVPIPR	P21333	FLNA_HUMAN	Filamin-A	FLNA	non-motor actin binding protein	0.134	0.174			0.174	0.160667	3	0.167	0.214				0.1905	2	0.124	0.199	0.104	0.197		0.156	4
cSYVPTKPIK	Q14315	FLNC_HUMAN	Filamin-C	FLNC	non-motor actin binding protein	0.662					0.662	1	0.739					0.739	1	0.729					0.729	1
cTAGTLHNLSHHR	P35222	CTNB1_HUMAN	Catenin beta-1	CTNNB1	storage protein;signaling molecule;cytoskeletal protein;cell adhesion molecule						0	0	0.531					0.531	1						0	0
cTAYFEGSR	Q07954	LRP1_HUMAN	Prolow-density lipoprotein receptor-related protein 1	LRP1	receptor;extracellular matrix glycoprotein	0.274					0.274	1	0.399	0.277				0.338	2						0	0
cTcVGNGR	P02751	FINC_HUMAN	Fibronectin	FN1	signaling molecule	0.456					0.456	1	0.628	0.449				0.5385	2						0	0
cTEGFR	Q9HCU0	CD248_HUMAN	Endosialin	CD248		0.31	0.545	0.348		0.593	0.449	4	0.416	0.298		0.247	0.3	0.31525	4	0.313		0.175			0.244	2
cTGGEVGATSALAPK	P30050	RL12_HUMAN	60S ribosomal protein L12	RPL12	ribosomal protein	0.456	0.567	0.2		0.294	0.37925	4	0.62	0.485		0.109		0.404667	3						0	0
cTGPLPK	Q9Y5X1	SNX9_HUMAN	Sorting nexin-9	SNX9	membrane trafficking regulatory protein	0.701					0.701	1						0	0						0	0
cTLEGTK	P09486	SPRC_HUMAN	SPARC	SPARC	growth factor;extracellular matrix glycoprotein;cell adhesion molecule				0.8		0.8	1				0.338		0.338	1						0	0
cTNLEGSFR	Q14767	LTBP2_HUMAN	Latent-transforming growth factor beta-binding protein 2	LTBP2	signaling molecule;extracellular matrix glycoprotein;extracellular matrix structural protein;cell adhesion molecule;annexin;calmodulin	0.162					0.162	1	0.114					0.114	1						0	0
cTQDLGNSTK	Q9Y490	TLN1_HUMAN	Talin-1	TLN1	actin family cytoskeletal protein;cell adhesion molecule						0	0				0.309		0.309	1	0.582					0.582	1
cTQLPSR	Q9UM47	NOTC3_HUMAN	Neurogenic locus notch homolog protein 3	NOTCH3	membrane-bound signaling molecule;receptor;defense/immunity protein	0.108				0.106	0.107	2						0	0						0	0
cTYLVLDEADR	Q92841	DDX17_HUMAN	Probable ATP-dependent RNA helicase DDX17	DDX17	RNA helicase;helicase	0.751					0.751	1		0.843			0.64	0.7415	2						0	0
cTYRPAmEGPHTVHVAFAGAPITR	Q14315	FLNC_HUMAN	Filamin-C	FLNC	non-motor actin binding protein		0.247				0.247	1		0.201				0.201	1			0.102			0.102	1
cVAALAR	Q6ZUV0	BACHL_HUMAN	Putative cytosolic acyl coenzyme A thioester hydrolase-like	ACOT7L	esterase	2.567	3.402			5.311	3.76	3	3.916	2.269		3.045		3.07667	3	4.665	8.334				6.4995	2
cVALEASGEHR	Q9HCU0	CD248_HUMAN	Endosialin	CD248		0.412		0.563	0.64	0.561	0.544	4	0.54	0.432		0.382	0.358	0.428	4	0.501		0.302	0.435		0.412667	3
cVcGKNPAK	P07814	SYEP_HUMAN	Bifunctional glutamate/proline--tRNA ligase	EPRS	ligase	0.531					0.531	1						0	0	0.893					0.893	1
cVDVNEcETGVHR	P98095	FBLN2_HUMAN	Fibulin-2	FBLN2		1.787				2.25	2.0185	2	1.404	1.532		0.97	0.999	1.22625	4			1.332			1.332	1
cVEDPETGLcLLPLTDKAAK	Q15149	PLEC_HUMAN	Plectin	PLEC	non-motor actin binding protein	1.399					1.399	1						0	0						0	0
cVEDPETGLR	Q15149	PLEC_HUMAN	Plectin	PLEC	non-motor actin binding protein	0.564		0.468		0.648	0.56	3	0.555	0.872		0.344	0.643	0.6035	4						0	0
cVEENNGVAK	Q15758	AAAT_HUMAN	Neutral amino acid transporter B(0)	SLC1A5	cation transporter	0.567	0.691	0.439		0.517	0.5535	4	0.511	0.692	0.516	0.29	0.599	0.5216	5	0.601	0.921				0.761	2
cVEILSR	A1L0T0	ILVBL_HUMAN	Acetolactate synthase-like protein	ILVBL	transferase;dehydrogenase;decarboxylase	1.432				1.417	1.4245	2						0	0						0	0
cVFEmPNENDKLNDmEPSK	Q9P0L0	VAPA_HUMAN	Vesicle-associated membrane protein-associated protein A	VAPA	membrane trafficking regulatory protein						0	0						0	0					1.159	1.159	1
cVIALQEK	P35221	CTNA1_HUMAN	Catenin alpha-1	CTNNA1	non-motor actin binding protein;cell adhesion molecule		0.397				0.397	1		0.378	0.297			0.3375	2						0	0
cVNSPGSFR	P23142	FBLN1_HUMAN	Fibulin-1	FBLN1		0.093					0.093	1	0.366	0.217	0.112	0.192		0.22175	4						0	0
cVNTTLQIK	Q01518	CAP1_HUMAN	Adenylyl cyclase-associated protein 1	CAP1	actin family cytoskeletal protein						0	0	1.393					1.393	1						0	0
cVPLVR	Q9BS26	ERP44_HUMAN	Endoplasmic reticulum resident protein 44	ERP44							0	0	1.19					1.19	1						0	0
cVQAFR	P09417	DHPR_HUMAN	Dihydropteridine reductase	QDPR	dehydrogenase;reductase						0	0						0	0		1.637				1.637	1
cVqAFR	P09417	DHPR_HUMAN	Dihydropteridine reductase	QDPR	dehydrogenase;reductase						0	0					0.747	0.747	1						0	0
cVSALGR	O43294	TGFI1_HUMAN	Transforming growth factor beta-1-induced transcript 1 protein	TGFB1I1	actin family cytoskeletal protein	0.952		1.155		1.068	1.05833	3	1.006			0.794		0.9	2	1.327		1.156			1.2415	2
cVVHIHTPAGAAVSAmK	P35611	ADDA_HUMAN	Alpha-adducin	ADD1	non-motor actin binding protein						0	0						0	0			3.24			3.24	1
cVVSEAGK	O15355	PPM1G_HUMAN	Protein phosphatase 1G	PPM1G	protein phosphatase;protein phosphatase;kinase inhibitor	0.259				0.316	0.2875	2	0.353	0.344		0.162		0.286333	3	0.326			0.318		0.322	2
cVYKPmQPGPHVVK	O75369	FLNB_HUMAN	Filamin-B	FLNB	non-motor actin binding protein	0.149					0.149	1	0.196					0.196	1						0	0
cVYMTASR	Q9UBG0	MRC2_HUMAN	C-type mannose receptor 2	MRC2	receptor	1.469					1.469	1	1.896					1.896	1						0	0
cVYmTASR	Q9UBG0	MRC2_HUMAN	C-type mannose receptor 2	MRC2	receptor					1.417	1.417	1		1.722				1.722	1						0	0
cYEMASHLR	P07737	PROF1_HUMAN	Profilin-1	PFN1							0	0	1.248					1.248	1						0	0
cYEmASHLR	P07737	PROF1_HUMAN	Profilin-1	PFN1		1.319	1.974	0.968	2.535	1.486	1.6564	5		1.901		0.74	1.35	1.33033	3	1.331		1.587	2.227		1.715	3
cYEmASHLRR	P07737	PROF1_HUMAN	Profilin-1	PFN1							0	0						0	0	1.211					1.211	1
cYEMASHLRR	P07737	PROF1_HUMAN	Profilin-1	PFN1		1.518					1.518	1						0	0						0	0
cYVYQAR	Q9NZM1	MYOF_HUMAN	Myoferlin	MYOF	membrane traffic protein						0	0	1.026					1.026	1						0	0
DAAGLEcKPRPLHK	Q9BXP5	SRRT_HUMAN	Serrate RNA effector molecule homolog	SRRT		0.155					0.155	1	0.212	0.141				0.1765	2						0	0
DAcLNAR	P16615	AT2A2_HUMAN	Sarcoplasmic/endoplasmic reticulum calcium ATPase 2	ATP2A2	cation transporter;ion channel;hydrolase	0.583	0.881			0.815	0.759667	3	0.698			0.429		0.5635	2	0.748					0.748	1
DAcLTGSK	Q12841	FSTL1_HUMAN	Follistatin-related protein 1	FSTL1	enzyme modulator	1.741					1.741	1		1.54				1.54	1						0	0
DAGEGGLSLAVEGPSKAEITcK	Q14315	FLNC_HUMAN	Filamin-C	FLNC	non-motor actin binding protein						0	0	0.393					0.393	1						0	0
DAHSQGEVVScLEK	Q92896	GSLG1_HUMAN	Golgi apparatus protein 1	GLG1		1.214					1.214	1						0	0						0	0
DcGSVDGVIK	P61916	NPC2_HUMAN	Epididymal secretory protein E1	NPC2							0	0	0.403					0.403	1						0	0
DcHEEVYAGSHQYPGR	Q9H3P7	GCP60_HUMAN	Golgi resident protein GCP60	ACBD3		0.6					0.6	1						0	0						0	0
DcLEKDPIDR	Q9Y4G8	RPGF2_HUMAN	Rap guanine nucleotide exchange factor 2	RAPGEF2	guanyl-nucleotide exchange factor	0.92					0.92	1						0	0						0	0
DcLINAAK	P17987	TCPA_HUMAN	T-complex protein 1 subunit alpha	TCP1	chaperonin						0	0	0.545					0.545	1						0	0
DcQLNAHKDHQYQFLEDAVR	Q13263	TIF1B_HUMAN	Transcription intermediary factor 1-beta	TRIM28	ubiquitin-protein ligase	0.237					0.237	1						0	0						0	0
DGAPcIFGGTVYR	P29279	CTGF_HUMAN	Connective tissue growth factor	CTGF	growth factor	0.235		0.327			0.281	2	0.345		0.161		0.149	0.218333	3						0	0
DGNASGTTLLEALDcILPPTRPTDKPLR	P68104	EF1A1_HUMAN	Elongation factor 1-alpha 1	EEF1A1	translation elongation factor;translation initiation factor;hydrolase;G-protein						0	0						0	0		0.842				0.842	1
DHRPPcAQEAPR	Q13501	SQSTM_HUMAN	Sequestosome-1	SQSTM1				0.321			0.321	1	0.229		0.116		0.2	0.181667	3	0.199	0.294		0.202		0.231667	3
DINAYNcEEPTEKLPFPIIDDR	P30041	PRDX6_HUMAN	Peroxiredoxin-6	PRDX6	peroxidase						0	0						0	0		2.256				2.256	1
DIRDPNFcER	P07942	LAMB1_HUMAN	Laminin subunit beta-1	LAMB1	receptor;extracellular matrix linker protein	1.193					1.193	1						0	0						0	0
DKLPQPVQPDPVSHcK	P05556	ITB1_HUMAN	Integrin beta-1	ITGB1	receptor;extracellular matrix glycoprotein;cell adhesion molecule	2.788			5.195	3.146	3.70967	3	2.423	2.365			2.028	2.272	3			1.855			1.855	1
DKPLKDVIIADcGK	P23284	PPIB_HUMAN	Peptidyl-prolyl cis-trans isomerase B	PPIB	isomerase		0.529			0.458	0.4935	2		0.563	0.342		0.391	0.432	3	0.397					0.397	1
dLcVNGAQILHFKSSLVEEAVnELVNmLLDVEVLSEEESEK	Q8TE73	DYH5_HUMAN	Dynein heavy chain 5, axonemal	DNAH5	hydrolase;microtubule binding motor protein						0	0						0	0			0.062			0.062	1
DLDQcR	P60903	S10AA_HUMAN	Protein S100-A10	S100A10	signaling molecule;calmodulin	0.613					0.613	1						0	0						0	0
DLEEDHAcIPIKK	P13639	EF2_HUMAN	Elongation factor 2	EEF2	translation elongation factor;translation initiation factor;hydrolase;G-protein	1.652					1.652	1	1.824					1.824	1						0	0
DLKFcHPELK	P02461	CO3A1_HUMAN	Collagen alpha-1(III) chain	COL3A1	transporter;surfactant;receptor;extracellular matrix structural protein;antibacterial response protein					2.991	2.991	1						0	0						0	0
DLSHIGDAVVIScAK	P12004	PCNA_HUMAN	Proliferating cell nuclear antigen	PCNA	DNA polymerase processivity factor	0.672					0.672	1						0	0						0	0
DLTTAGAVTQcYR	Q02543	RL18A_HUMAN	60S ribosomal protein L18a	RPL18A		0.393					0.393	1						0	0						0	0
DNGNGTYScSYVPR	P21333	FLNA_HUMAN	Filamin-A	FLNA	non-motor actin binding protein						0	0		0.305				0.305	1						0	0
DNGNGTYScSYVPRKPVK	P21333	FLNA_HUMAN	Filamin-A	FLNA	non-motor actin binding protein	0.317					0.317	1		0.421				0.421	1						0	0
DPHLAcVAYER	Q00610	CLH1_HUMAN	Clathrin heavy chain 1	CLTC	vesicle coat protein						0	0		1.736				1.736	1	1.82					1.82	1
DQITcISK	Q07954	LRP1_HUMAN	Prolow-density lipoprotein receptor-related protein 1	LRP1	receptor;extracellular matrix glycoprotein						0	0	0.269					0.269	1						0	0
DScPLDcK	P84103	SRSF3_HUMAN	Serine/arginine-rich splicing factor 3	SRSF3		0.096					0.096	1	0.175					0.175	1						0	0
DSNNLcLHFNPR	P09382	LEG1_HUMAN	Galectin-1	LGALS1	signaling molecule;cell adhesion molecule	2.957					2.957	1	2.893					2.893	1						0	0
DSPFIAHILPAPPDcFPDKVK	Q14315	FLNC_HUMAN	Filamin-C	FLNC	non-motor actin binding protein	0.423					0.423	1	0.461	0.484				0.4725	2		0.386				0.386	1
DVVIcPDASLEDAKK	Q99497	PARK7_HUMAN	Protein deglycase DJ-1	PARK7	transcription factor;cysteine protease;RNA binding protein;cysteine protease	0.416					0.416	1	0.764					0.764	1						0	0
DVWKPEPcR	P02452	CO1A1_HUMAN	Collagen alpha-1(I) chain	COL1A1	transporter;surfactant;receptor;extracellular matrix structural protein;antibacterial response protein						0	0	0.67					0.67	1						0	0
DVYESLcR	O15460	P4HA2_HUMAN	Prolyl 4-hydroxylase subunit alpha-2	P4HA2	hydroxylase;oxygenase		0.643				0.643	1						0	0						0	0
EAGDVcYADVYR	Q07955	SRSF1_HUMAN	Serine/arginine-rich splicing factor 1	SRSF1		0.511					0.511	1	0.501					0.501	1						0	0
EAPcVLIYIPDGHTK	P07814	SYEP_HUMAN	Bifunctional glutamate/proline--tRNA ligase	EPRS	ligase	0.444	0.634	0.472			0.516667	3				0.402		0.402	1	0.705	0.909			0.537	0.717	3
EAQSIcER	P63010	AP2B1_HUMAN	AP-2 complex subunit beta	AP2B1	membrane traffic protein	0.743				0.894	0.8185	2	0.663	0.764				0.7135	2	0.851					0.851	1
EcHLNADTVSSK	P63010	AP2B1_HUMAN	AP-2 complex subunit beta	AP2B1	membrane traffic protein	0.674				0.698	0.686	2	0.565	0.761	0.594		0.529	0.61225	4	0.637					0.637	1
EcPNPKPDKAPLQK	O75326	SEM7A_HUMAN	Semaphorin-7A	SEMA7A	membrane-bound signaling molecule						0	0	0.465					0.465	1						0	0
EEcPAVR	P07237	PDIA1_HUMAN	Protein disulfide-isomerase	P4HB		0.529					0.529	1	0.549					0.549	1						0	0
EEPcLLK	P21333	FLNA_HUMAN	Filamin-A	FLNA	non-motor actin binding protein	0.192					0.192	1	0.206					0.206	1						0	0
EEPcLLKR	P21333	FLNA_HUMAN	Filamin-A	FLNA	non-motor actin binding protein	0.119					0.119	1	0.193					0.193	1						0	0
EGALcEENmR	P13639	EF2_HUMAN	Elongation factor 2	EEF2	translation elongation factor;translation initiation factor;hydrolase;G-protein	1.068					1.068	1	0.938	1.084				1.011	2	1.055					1.055	1
EGLLLWcQR	O43707	ACTN4_HUMAN	Alpha-actinin-4	ACTN4	non-motor actin binding protein						0	0	1.182					1.182	1						0	0
EGVEcEVINmR	P11177	ODPB_HUMAN	Pyruvate dehydrogenase E1 component subunit beta, mitochondrial	PDHB	transketolase;dehydrogenase;lyase		1.824				1.824	1			0.963			0.963	1						0	0
EHGVGGVSQcPEPGLR	Q9C0C2	TB182_HUMAN	182 kDa tankyrase-1-binding protein	TNKS1BP1		0.443				0.549	0.496	2						0	0				0.513		0.513	1
EHINLGcDmDFDIAGPSIR	P21796	VDAC1_HUMAN	Voltage-dependent anion-selective channel protein 1	VDAC1	anion channel;voltage-gated ion channel	0.784	1.053	0.685		0.781	0.82575	4	0.771	1.075	0.693	0.476	0.804	0.7638	5	0.873	1.723	0.96			1.18533	3
EILGTcK	P18206	VINC_HUMAN	Vinculin	VCL		1.063				1.028	1.0455	2		1.137				1.137	1	1.969					1.969	1
EIRPVcR	Q13838	DX39B_HUMAN	Spliceosome RNA helicase DDX39B	DDX39B	RNA helicase;helicase						0	0	0.662		0.627		0.621	0.636667	3						0	0
EIVHIQAGQcGNQIGAK	P07437	TBB5_HUMAN	Tubulin beta chain	TUBB	tubulin			0.266	0.4		0.333	2	0.275	0.267	0.228			0.256667	3						0	0
EIVHIQAGQcGNQIGTK	Q9BUF5	TBB6_HUMAN	Tubulin beta-6 chain	TUBB6	tubulin	0.383					0.383	1	0.467	0.408				0.4375	2	0.37	0.46				0.415	2
EIVHLQAGQcGNQIGAK	P07437	TBB5_HUMAN	Tubulin beta chain	TUBB	tubulin	0.25				0.317	0.2835	2				0.179	0.213	0.196	2		0.437				0.437	1
EIYTHFTcATDTK	P04899	GNAI2_HUMAN	Guanine nucleotide-binding protein G(i) subunit alpha-2	GNAI2	heterotrimeric G-protein						0	0		0.951				0.951	1	0.935					0.935	1
EKLcYVALDFEQEmATAASSSSLEK	P60709	ACTB_HUMAN	Actin, cytoplasmic 1	ACTB	actin and actin related protein	1.613				1.486	1.5495	2	1.538					1.538	1						0	0
ELAcEVK	P35580	MYH10_HUMAN	Myosin-10	MYH10	G-protein modulator;actin binding motor protein;cell junction protein						0	0			0.408			0.408	1						0	0
ELAGHTGYLSccR	P62873	GBB1_HUMAN	Guanine nucleotide-binding protein G(I)/G(S)/G(T) subunit beta-1	GNB1	hydrolase;heterotrimeric G-protein	0.881	1.281			1.246	1.136	3					0.862	0.862	1						0	0
ELcHTQSSHASLR	Q9P2E9	RRBP1_HUMAN	Ribosome-binding protein 1	RRBP1		0.622	0.861	0.702	1.088	0.877	0.83	5	0.722	0.806	0.605	0.497	0.662	0.6584	5	0.765	1.185	0.686			0.878667	3
ELEVLLmcNK	P62910	RL32_HUMAN	60S ribosomal protein L32	RPL32	ribosomal protein	1.307					1.307	1						0	0						0	0
ELHTcDINDK	Q6UVY6	MOXD1_HUMAN	DBH-like monooxygenase protein 1	MOXD1		0.494					0.494	1	0.459					0.459	1						0	0
ELPPDQAEYcIAR	O43707	ACTN4_HUMAN	Alpha-actinin-4	ACTN4	non-motor actin binding protein	0.502					0.502	1		0.473	0.349			0.411	2		0.728				0.728	1
ELQAAcR	O95202	LETM1_HUMAN	LETM1 and EF-hand domain-containing protein 1, mitochondrial	LETM1	annexin;calmodulin				0.585		0.585	1						0	0						0	0
ELSGTIKEILGTAQSVGcNVDGR	P30050	RL12_HUMAN	60S ribosomal protein L12	RPL12	ribosomal protein	0.394					0.394	1						0	0	0.555	0.947				0.751	2
ELVLDNcK	Q92688	AN32B_HUMAN	Acidic leucine-rich nuclear phosphoprotein 32 family member B	ANP32B	phosphatase inhibitor	0.547					0.547	1	0.592					0.592	1						0	0
ENFScLTR	P40925	MDHC_HUMAN	Malate dehydrogenase, cytoplasmic	MDH1	dehydrogenase	1.275					1.275	1	1.317	1.591	0.812			1.24	3						0	0
EQADYcVSHmKPYVDGK	Q13813	SPTN1_HUMAN	Spectrin alpha chain, non-erythrocytic 1	SPTAN1	non-motor actin binding protein						0	0	1.118					1.118	1	1.028					1.028	1
EQcEQLEK	P07919	QCR6_HUMAN	Cytochrome b-c1 complex subunit 6, mitochondrial	UQCRH	reductase	0.41	0.696				0.553	2	0.527	0.562				0.5445	2						0	0
EQWPQcPTIK	P07858	CATB_HUMAN	Cathepsin B	CTSB	cysteine protease;cysteine protease						0	0	0.409					0.409	1						0	0
ERIcSEEER	Q9NX63	MIC19_HUMAN	MICOS complex subunit MIC19	CHCHD3							0	0			0.522			0.522	1						0	0
ERLELcDER	P07919	QCR6_HUMAN	Cytochrome b-c1 complex subunit 6, mitochondrial	UQCRH	reductase	0.614					0.614	1	0.509					0.509	1						0	0
EScDSALR	P52907	CAZA1_HUMAN	F-actin-capping protein subunit alpha-1	CAPZA1	non-motor actin binding protein						0	0	0.684					0.684	1						0	0
ESNcYDPER	Q00610	CLH1_HUMAN	Clathrin heavy chain 1	CLTC	vesicle coat protein						0	0	2.391					2.391	1						0	0
ESSYAcYYDEKR	Q99538	LGMN_HUMAN	Legumain	LGMN	cysteine protease;cysteine protease	0.529				0.627	0.578	2	0.478			0.29	0.556	0.441333	3				0.585		0.585	1
ETcVEcQK	Q9UHB6	LIMA1_HUMAN	LIM domain and actin-binding protein 1	LIMA1	transcription factor;nuclease;actin family cytoskeletal protein						0	0		0.071				0.071	1						0	0
ETDcGVHINAGPEIGVASTK	Q06210	GFPT1_HUMAN	Glutamine--fructose-6-phosphate aminotransferase [isomerizing] 1	GFPT1	transaminase	0.793					0.793	1						0	0						0	0
ETVSEESNVLcLSK	P13639	EF2_HUMAN	Elongation factor 2	EEF2	translation elongation factor;translation initiation factor;hydrolase;G-protein						0	0	1.083					1.083	1						0	0
ETVYcLNDDDETEVLKEDIIQGFR	P13010	XRCC5_HUMAN	X-ray repair cross-complementing protein 5	XRCC5			0.82				0.82	1	1.086					1.086	1						0	0
EVPGPDcR	Q16658	FSCN1_HUMAN	Fascin	FSCN1	non-motor actin binding protein	1.913		2.221			2.067	2		2.117				2.117	1	2.589		1.98			2.2845	2
EVTVEcK	P54709	AT1B3_HUMAN	Sodium/potassium-transporting ATPase subunit beta-3	ATP1B3	ATP synthase	0.774	1.032				0.903	2		0.897				0.897	1						0	0
EYcQAIFR	O95980	RECK_HUMAN	Reversion-inducing cysteine-rich protein with Kazal motifs	RECK		3.396					3.396	1		2.699				2.699	1						0	0
EYGScSHHYQQLLQSLEQGAQEESR	Q15149	PLEC_HUMAN	Plectin	PLEC	non-motor actin binding protein	0.48					0.48	1	0.519	0.57				0.5445	2						0	0
FAcFER	Q00325	MPCP_HUMAN	Phosphate carrier protein, mitochondrial	SLC25A3	amino acid transporter;mitochondrial carrier protein;transfer/carrier protein;ribosomal protein;calmodulin	0.653	0.544				0.5985	2	0.434	0.579	0.539	0.165	0.371	0.4176	5	0.403					0.403	1
FAcHSASLTVR	Q15233	NONO_HUMAN	Non-POU domain-containing octamer-binding protein	NONO	mRNA splicing factor	0.853				1.038	0.9455	2	1.051	1.017			0.823	0.963667	3	1.146		1.295			1.2205	2
FASGGcDNLIK	P55735	SEC13_HUMAN	Protein SEC13 homolog	SEC13	membrane trafficking regulatory protein		0.934				0.934	1			0.774			0.774	1	1.055					1.055	1
FcAPAR	Q16822	PCKGM_HUMAN	Phosphoenolpyruvate carboxykinase [GTP], mitochondrial	PCK2	decarboxylase	2.491	2.645	2.65		2.636	2.6055	4	2.737	2.302		1.747	1.754	2.135	4	2.701	4.949				3.825	2
FcENTQAGEGR	Q92896	GSLG1_HUMAN	Golgi apparatus protein 1	GLG1		3.054	4.721				3.8875	2	2.693	2.654				2.6735	2						0	0
FcHGILTK	Q92896	GSLG1_HUMAN	Golgi apparatus protein 1	GLG1							0	0	9.072					9.072	1						0	0
FcHPELK	P02461	CO3A1_HUMAN	Collagen alpha-1(III) chain	COL3A1	transporter;surfactant;receptor;extracellular matrix structural protein;antibacterial response protein	2.035		3.303		3.635	2.991	3	3.302	2.932	1.98		2.861	2.76875	4	2.706					2.706	1
FcLDNGAK	P00558	PGK1_HUMAN	Phosphoglycerate kinase 1	PGK1	carbohydrate kinase;carbohydrate kinase						0	0	0.689					0.689	1						0	0
FEcPPNYVQVSK	P98095	FBLN2_HUMAN	Fibulin-2	FBLN2							0	0	1.041					1.041	1						0	0
FEHcNFNDVTTR	P13987	CD59_HUMAN	CD59 glycoprotein	CD59	membrane-bound signaling molecule	2.263	4.24				3.2515	2	2.263					2.263	1						0	0
FFLGDLcSR	Q15738	NSDHL_HUMAN	Sterol-4-alpha-carboxylate 3-dehydrogenase, decarboxylating	NSDHL	oxidoreductase;dehydratase;epimerase/racemase						0	0	3.626					3.626	1						0	0
FFSDcK	P31943	HNRH1_HUMAN	Heterogeneous nuclear ribonucleoprotein H	HNRNPH1	ribosomal protein	1.544	1.694				1.619	2	1.463	1.668				1.5655	2	1.804	3.164				2.484	2
FFSDcKIQNGAQGIR	P31943	HNRH1_HUMAN	Heterogeneous nuclear ribonucleoprotein H	HNRNPH1	ribosomal protein		1.751				1.751	1						0	0						0	0
FGANAILGVSLAVcK	P06733	ENOA_HUMAN	Alpha-enolase	ENO1	lyase	0.729					0.729	1	0.649					0.649	1	0.371	0.892				0.6315	2
FGFcPmAAHEEIcTTNEGVmYR	P02751	FINC_HUMAN	Fibronectin	FN1	signaling molecule						0	0			1.099			1.099	1		3.04				3.04	1
FGFcPmAAHEEIcTTNEGVMYR	P02751	FINC_HUMAN	Fibronectin	FN1	signaling molecule					2.832	2.832	1	2.287	1.675			1.605	1.85567	3						0	0
FGGEHIPNSPFHVLAcDPLPHEEEPSEVPQLR	Q14315	FLNC_HUMAN	Filamin-C	FLNC	non-motor actin binding protein	0.558					0.558	1						0	0						0	0
FHEIcSNLVK	Q15041	AR6P1_HUMAN	ADP-ribosylation factor-like protein 6-interacting protein 1	ARL6IP1							0	0	0.359					0.359	1						0	0
FIDPFcR	P56182	RRP1_HUMAN	Ribosomal RNA processing protein 1 homolog A	RRP1		0.816					0.816	1						0	0						0	0
FINYVKNcFR	P06748	NPM_HUMAN	Nucleophosmin	NPM1	chaperone						0	0	0.387					0.387	1						0	0
FIPcSPFSDYVYKR	Q14195	DPYL3_HUMAN	Dihydropyrimidinase-related protein 3	DPYSL3	hydrolase	1.588	5.003				3.2955	2		1.81				1.81	1		3.826				3.826	1
FLAScGDR	Q9Y4P3	TBL2_HUMAN	Transducin beta-like protein 2	TBL2							0	0	1.476					1.476	1						0	0
FLIcTDVAAR	Q92499	DDX1_HUMAN	ATP-dependent RNA helicase DDX1	DDX1	RNA helicase;helicase	1.162					1.162	1			1.172			1.172	1						0	0
FLIDKnGcVVK	P36969	GPX4_HUMAN	Phospholipid hydroperoxide glutathione peroxidase, mitochondrial	GPX4	peroxidase						0	0						0	0	0.315					0.315	1
FLLDcGIR	Q15746	MYLK_HUMAN	Myosin light chain kinase, smooth muscle	MYLK	immunoglobulin receptor superfamily;protein phosphatase;protein phosphatase;immunoglobulin receptor superfamily;immunoglobulin superfamily cell adhesion molecule						0	0	2.402					2.402	1						0	0
FLPGGTLcR	Q13443	ADAM9_HUMAN	Disintegrin and metalloproteinase domain-containing protein 9	ADAM9			0.297				0.297	1						0	0						0	0
FmTILcTR	P08133	ANXA6_HUMAN	Annexin A6	ANXA6		0.43					0.43	1	0.415	0.478				0.4465	2						0	0
FNAESQGcNHEEDAGVR	Q9Y4K0	LOXL2_HUMAN	Lysyl oxidase homolog 2	LOXL2	receptor;serine protease;oxidase;serine protease	2		1.918		2.684	2.20067	3	2.147				2.13	2.1385	2						0	0
FNAHGDANTIVcNSK	P09382	LEG1_HUMAN	Galectin-1	LGALS1	signaling molecule;cell adhesion molecule	1.003	1.154	0.989		1.116	1.0655	4	1.078	1.077			0.953	1.036	3	1.225			1.596		1.4105	2
FNcPTK	Q99442	SEC62_HUMAN	Translocation protein SEC62	SEC62							0	0		0.554				0.554	1						0	0
FSAVALcK	P09936	UCHL1_HUMAN	Ubiquitin carboxyl-terminal hydrolase isozyme L1	UCHL1	cysteine protease;cysteine protease			1.829			1.829	1		1.61		1.291	1.358	1.41967	3	1.964		1.875	2.989		2.276	3
FSFQcPGR	Q13418	ILK_HUMAN	Integrin-linked protein kinase	ILK	non-receptor serine/threonine protein kinase;non-receptor tyrosine protein kinase;non-receptor serine/threonine protein kinase;non-receptor tyrosine protein kinase	0.483					0.483	1						0	0						0	0
FSPDcR	Q9Y4P3	TBL2_HUMAN	Transducin beta-like protein 2	TBL2							0	0	1.37					1.37	1						0	0
FSVcVLGDQQHcDEAK	P62906	RL10A_HUMAN	60S ribosomal protein L10a	RPL10A	ribosomal protein	2.644					2.644	1	2.577	2.477				2.527	2						0	0
FTSTGQcNDR	P35555	FBN1_HUMAN	Fibrillin-1	FBN1	signaling molecule;extracellular matrix glycoprotein;extracellular matrix structural protein;cell adhesion molecule;annexin;calmodulin						0	0	0.238					0.238	1						0	0
FTTEIHPScVTR	P29317	EPHA2_HUMAN	Ephrin type-A receptor 2	EPHA2							0	0					0.31	0.31	1						0	0
FTYTVLVDGcSK	P08123	CO1A2_HUMAN	Collagen alpha-2(I) chain	COL1A2	transporter;surfactant;receptor;extracellular matrix structural protein;antibacterial response protein	0.569	1.023				0.796	2	0.885	0.764	0.541	0.522		0.678	4	0.891	1.176				1.0335	2
FTYTVLVDGcSKK	P08123	CO1A2_HUMAN	Collagen alpha-2(I) chain	COL1A2	transporter;surfactant;receptor;extracellular matrix structural protein;antibacterial response protein	0.941					0.941	1	1.05					1.05	1						0	0
FVNcVR	O75083	WDR1_HUMAN	WD repeat-containing protein 1	WDR1	non-motor actin binding protein	1.974		1.355			1.6645	2	1.918				1.718	1.818	2	2.31					2.31	1
FVPDEcPR	O95302	FKBP9_HUMAN	Peptidyl-prolyl cis-trans isomerase FKBP9	FKBP9	isomerase;chaperone;calcium-binding protein	0.753			0.865	0.781	0.799667	3	0.79	0.811				0.8005	2			0.761	0.994	1.119	0.958	3
FVQcPDGELQK	Q9Y230	RUVB2_HUMAN	RuvB-like 2	RUVBL2		0.329	0.432				0.3805	2	0.322	0.333				0.3275	2						0	0
FVQScAR	P36551	HEM6_HUMAN	Oxygen-dependent coproporphyrinogen-III oxidase, mitochondrial	CPOX	oxidase						0	0	2.076					2.076	1						0	0
FVVDVDKNIDINDVTPNcR	P62195	PRS8_HUMAN	26S protease regulatory subunit 8	PSMC5	hydrolase			0.472			0.472	1				0.255	0.381	0.318	2	0.495		0.549			0.522	2
FVYTPAmESVcGYFHR	P01033	TIMP1_HUMAN	Metalloproteinase inhibitor 1	TIMP1	metalloprotease inhibitor						0	0	0.163					0.163	1						0	0
FYVPcK	Q15113	PCOC1_HUMAN	Procollagen C-endopeptidase enhancer 1	PCOLCE	transporter;apolipoprotein;membrane-bound signaling molecule;receptor;metalloprotease;serine protease;oxidase;metalloprotease;serine protease;extracellular matrix protein;enzyme modulator;cell adhesion molecule	0.323					0.323	1						0	0						0	0
GAYRDcLGR	Q15149	PLEC_HUMAN	Plectin	PLEC	non-motor actin binding protein						0	0	0.643					0.643	1						0	0
GcALQcAILSPAFKVR	O95757	HS74L_HUMAN	Heat shock 70 kDa protein 4L	HSPA4L	Hsp70 family chaperone						0	0						0	0	0.415					0.415	1
GcAVVEFK	P52272	HNRPM_HUMAN	Heterogeneous nuclear ribonucleoprotein M	HNRNPM	ribonucleoprotein	0.406					0.406	1		0.522				0.522	1						0	0
GcDVVVIPAGVPR	P40926	MDHM_HUMAN	Malate dehydrogenase, mitochondrial	MDH2	dehydrogenase	1.091					1.091	1	0.947					0.947	1						0	0
GcEVVVSGK	P23396	RS3_HUMAN	40S ribosomal protein S3	RPS3	ribosomal protein			0.248	0.456	0.452	0.385333	3		0.551		0.241		0.396	2			0.342			0.342	1
GcGTVLLSGPR	Q07020	RL18_HUMAN	60S ribosomal protein L18	RPL18			0.484	0.316			0.4	2		0.496		0.226	0.264	0.328667	3			0.267			0.267	1
GcGVVKFESPEVAER	P52272	HNRPM_HUMAN	Heterogeneous nuclear ribonucleoprotein M	HNRNPM	ribonucleoprotein						0	0						0	0			1.247			1.247	1
GcHLEGVAGHK	P17813	EGLN_HUMAN	Endoglin	ENG	TGF-beta receptor	1.46	1.823	1.245		1.769	1.57425	4	1.464	1.438	0.934		1.175	1.25275	4	1.335	2.293				1.814	2
GcILTLVER	Q99613	EIF3C_HUMAN	Eukaryotic translation initiation factor 3 subunit C	EIF3C	translation initiation factor						0	0	0.532					0.532	1						0	0
GcLDEETSR	Q15149	PLEC_HUMAN	Plectin	PLEC	non-motor actin binding protein	0.54		0.551	0.83	0.574	0.62375	4	0.593	0.64		0.386	0.483	0.5255	4	0.864		0.512	0.756		0.710667	3
GcTATLGNFAK	P15880	RS2_HUMAN	40S ribosomal protein S2	RPS2	ribosomal protein		0.441				0.441	1		0.247	0.205			0.226	2						0	0
GcVGEVSVNGK	P98160	PGBM_HUMAN	Basement membrane-specific heparan sulfate proteoglycan core protein	HSPG2	receptor;extracellular matrix linker protein	0.595	0.975				0.785	2	0.562	0.712	0.333	0.402		0.50225	4		0.896				0.896	1
GDFcIQVGR	O60361	NDK8_HUMAN	Putative nucleoside diphosphate kinase	NME2P1		1.3					1.3	1	1.289	1.553	1.086			1.30933	3						0	0
GDGPIcLVLAPTR	Q92841	DDX17_HUMAN	Probable ATP-dependent RNA helicase DDX17	DDX17	RNA helicase;helicase						0	0	1.969					1.969	1						0	0
GEIEHHcSGLHR	Q92896	GSLG1_HUMAN	Golgi apparatus protein 1	GLG1		2.193					2.193	1	2.653					2.653	1						0	0
GEWTcIAYSQLR	P02751	FINC_HUMAN	Fibronectin	FN1	signaling molecule						0	0	1.194					1.194	1						0	0
GFcFITYTDEEPVKK	O14979	HNRDL_HUMAN	Heterogeneous nuclear ribonucleoprotein D-like	HNRNPDL		0.514	0.726	0.372		0.447	0.51475	4	0.589	0.562				0.5755	2						0	0
GFcFLEYEDHK	O60506	HNRPQ_HUMAN	Heterogeneous nuclear ribonucleoprotein Q	SYNCRIP	ribosomal protein		0.847				0.847	1	0.492		0.473	0.323		0.429333	3		1.026				1.026	1
GFcTLcFIEYRENK	P21580	TNAP3_HUMAN	Tumor necrosis factor alpha-induced protein 3	TNFAIP3	DNA binding protein;hydrolase	5.686					5.686	1						0	0						0	0
GFGYKGScFHR	P62937	PPIA_HUMAN	Peptidyl-prolyl cis-trans isomerase A	PPIA	isomerase	1.273	1.607				1.44	2	1.61	1.418				1.514	2	1.816					1.816	1
GFNcESKPEAEETcFDKYTGNTYR	P02751	FINC_HUMAN	Fibronectin	FN1	signaling molecule						0	0		2.615				2.615	1						0	0
GFPTIcYFEK	Q14554	PDIA5_HUMAN	Protein disulfide-isomerase A5	PDIA5		0.38					0.38	1						0	0						0	0
GGcSGLLR	P15289	ARSA_HUMAN	Arylsulfatase A	ARSA	hydrolase	0.432	0.752			0.615	0.599667	3	0.524	0.384	0.243	0.428	0.391	0.394	5	0.635	0.809				0.722	2
GGGGHDALKGPNVcGSR	P35555	FBN1_HUMAN	Fibrillin-1	FBN1	signaling molecule;extracellular matrix glycoprotein;extracellular matrix structural protein;cell adhesion molecule;annexin;calmodulin	0.257					0.257	1	0.339					0.339	1						0	0
GGHLcScAR	Q07954	LRP1_HUMAN	Prolow-density lipoprotein receptor-related protein 1	LRP1	receptor;extracellular matrix glycoprotein						0	0	3.116					3.116	1						0	0
GHFFVEDQIYcEK	O00151	PDLI1_HUMAN	PDZ and LIM domain protein 1	PDLIM1	transcription factor;non-motor actin binding protein	0.2					0.2	1	0.163					0.163	1						0	0
GHFGPIHcVR	Q9Y3F4	STRAP_HUMAN	Serine-threonine kinase receptor-associated protein	STRAP	translation initiation factor						0	0	1.379					1.379	1						0	0
GHKLHLDYIGPcK	P09486	SPRC_HUMAN	SPARC	SPARC	growth factor;extracellular matrix glycoprotein;cell adhesion molecule	0.851					0.851	1	0.967					0.967	1						0	0
GHYNNVScAVFHPR	P53621	COPA_HUMAN	Coatomer subunit alpha	COPA	vesicle coat protein	0.626					0.626	1	0.827					0.827	1						0	0
GIcFIR	P29401	TKT_HUMAN	Transketolase	TKT	transketolase;dehydrogenase;lyase	0.455					0.455	1	0.429	0.545	0.365			0.446333	3						0	0
GIGDcVR	P53007	TXTP_HUMAN	Tricarboxylate transport protein, mitochondrial	SLC25A1	amino acid transporter;mitochondrial carrier protein;transfer/carrier protein;ribosomal protein;calmodulin						0	0	0.539					0.539	1						0	0
GKDcAVIVTQK	P60900	PSA6_HUMAN	Proteasome subunit alpha type-6	PSMA6		1.143				1.359	1.251	2	1.203	1.275		0.765	1.042	1.07125	4	1.352		1.47			1.411	2
GKVcFEAK	Q1KMD3	HNRL2_HUMAN	Heterogeneous nuclear ribonucleoprotein U-like protein 2	HNRNPUL2		1.52				1.446	1.483	2	1.466				1.124	1.295	2	1.754					1.754	1
GKVcFEmK	Q00839	HNRPU_HUMAN	Heterogeneous nuclear ribonucleoprotein U	HNRNPU		0.767					0.767	1	0.737					0.737	1	0.904					0.904	1
GKYTcEATNGSGAR	Q15746	MYLK_HUMAN	Myosin light chain kinase, smooth muscle	MYLK	immunoglobulin receptor superfamily;protein phosphatase;protein phosphatase;immunoglobulin receptor superfamily;immunoglobulin superfamily cell adhesion molecule						0	0	0.963					0.963	1						0	0
GLcAIAQAESLR	P23396	RS3_HUMAN	40S ribosomal protein S3	RPS3	ribosomal protein						0	0	0.666					0.666	1						0	0
GLcGAIHSSIAK	P36542	ATPG_HUMAN	ATP synthase subunit gamma, mitochondrial	ATP5C1	ATP synthase;hydrolase						0	0	0.541					0.541	1						0	0
GLDGKVIcGSR	Q16629	SRSF7_HUMAN	Serine/arginine-rich splicing factor 7	SRSF7		0.141	0.344	0.173	0.422	0.22	0.26	5		0.219	0.121	0.121	0.147	0.152	4	0.136	0.251	0.225	0.317		0.23225	4
GLDVNKcEIAR	Q9ULV4	COR1C_HUMAN	Coronin-1C	CORO1C	non-motor actin binding protein	0.749					0.749	1	0.876					0.876	1						0	0
GLDYEGGGcR	O60568	PLOD3_HUMAN	Procollagen-lysine,2-oxoglutarate 5-dioxygenase 3	PLOD3	oxygenase	1.264					1.264	1	1.65					1.65	1						0	0
gLELEVcEnELQR	Q9Y250	LZTS1_HUMAN	Leucine zipper putative tumor suppressor 1	LZTS1		0.424					0.424	1						0	0						0	0
GLESTTLADKDGEIYcK	P21291	CSRP1_HUMAN	Cysteine and glycine-rich protein 1	CSRP1	actin family cytoskeletal protein						0	0				0.144		0.144	1						0	0
GLGDcLVK	P05141	ADT2_HUMAN	ADP/ATP translocase 2	SLC25A5	amino acid transporter;mitochondrial carrier protein;transfer/carrier protein;ribosomal protein;calmodulin		1.582				1.582	1						0	0						0	0
GLGTDEDSLIEIIcSR	A6NMY6	AXA2L_HUMAN	Putative annexin A2-like protein	ANXA2P2		0.665	0.792	0.662		0.604	0.68075	4	0.616	0.807	0.727	0.447	0.782	0.6758	5	0.504	1.187	0.689			0.793333	3
GLLGmcVGEKR	O95302	FKBP9_HUMAN	Peptidyl-prolyl cis-trans isomerase FKBP9	FKBP9	isomerase;chaperone;calcium-binding protein						0	0	2.295					2.295	1						0	0
GLLPGcVYHVQLK	P69849	NOMO3_HUMAN	Nodal modulator 3	NOMO3						0.975	0.975	1						0	0						0	0
GLmGmcVNER	Q96AY3	FKB10_HUMAN	Peptidyl-prolyl cis-trans isomerase FKBP10	FKBP10	isomerase;chaperone;calcium-binding protein	1.907					1.907	1	1.684		1.454			1.569	2	2.203					2.203	1
GLYDGPVcEVSVTPK	Q16555	DPYL2_HUMAN	Dihydropyrimidinase-related protein 2	DPYSL2	hydrolase						0	0						0	0		0.681				0.681	1
GmDQGLLGmcPGER	Q96AY3	FKB10_HUMAN	Peptidyl-prolyl cis-trans isomerase FKBP10	FKBP10	isomerase;chaperone;calcium-binding protein		2.218				2.218	1						0	0						0	0
GPAVGIDLGTTYScVGVFQHGK	P11142	HSP7C_HUMAN	Heat shock cognate 71 kDa protein	HSPA8	Hsp70 family chaperone						0	0	0.37					0.37	1						0	0
GPVTDVAYSHDGAFLAVcDASK	O75083	WDR1_HUMAN	WD repeat-containing protein 1	WDR1	non-motor actin binding protein		1.785				1.785	1			1.261			1.261	1	1.304	2.327				1.8155	2
GQcIKPLFGAVTK	P35555	FBN1_HUMAN	Fibrillin-1	FBN1	signaling molecule;extracellular matrix glycoprotein;extracellular matrix structural protein;cell adhesion molecule;annexin;calmodulin	1.227					1.227	1	1.611					1.611	1						0	0
GQDHcGIESEVVAGIPR	P07858	CATB_HUMAN	Cathepsin B	CTSB	cysteine protease;cysteine protease	0.349					0.349	1	0.386		0.312			0.349	2						0	0
GQEFLRPcGSTEVD	O15460	P4HA2_HUMAN	Prolyl 4-hydroxylase subunit alpha-2	P4HA2	hydroxylase;oxygenase	0.792					0.792	1	0.614					0.614	1						0	0
GQKcEFQDAYVLLSEK	P10809	CH60_HUMAN	60 kDa heat shock protein, mitochondrial	HSPD1				0.37			0.37	1		0.475				0.475	1		0.506				0.506	1
GRIScTIANR	P02751	FINC_HUMAN	Fibronectin	FN1	signaling molecule	1.714		1.985	1.966		1.88833	3	2.272	1.643		1.35	1.53	1.69875	4	2.339		2.2	2.441		2.32667	3
GRLPLLAVcDYK	Q15149	PLEC_HUMAN	Plectin	PLEC	non-motor actin binding protein	1.037	1.642			1.924	1.53433	3	1.221	1.217	0.714			1.05067	3		2.038				2.038	1
GRPAFPFScPR	O75084	FZD7_HUMAN	Frizzled-7	FZD7	signaling molecule;G-protein coupled receptor						0	0						0	0				0.94		0.94	1
GRPcKIVEmSTSK	Q9GZV4	IF5A2_HUMAN	Eukaryotic translation initiation factor 5A-2	EIF5A2	translation initiation factor						0	0						0	0	1.032	2.095	0.978			1.36833	3
GRQHGPNVcAVQK	Q15582	BGH3_HUMAN	Transforming growth factor-beta-induced protein ig-h3	TGFBI	signaling molecule;cell adhesion molecule	0.211					0.211	1	0.293					0.293	1						0	0
GRVPAGQSYFVDFGSTEcScPPGGGK	P98095	FBLN2_HUMAN	Fibulin-2	FBLN2		0.303		0.908			0.6055	2	0.583				0.253	0.418	2						0	0
GScSTEVEKETQEK	O75348	VATG1_HUMAN	V-type proton ATPase subunit G 1	ATP6V1G1	ATP synthase;hydrolase						0	0	0.401					0.401	1						0	0
GSDFDcELR	P61978	HNRPK_HUMAN	Heterogeneous nuclear ribonucleoprotein K	HNRNPK	mRNA splicing factor;ribonucleoprotein;enzyme modulator						0	0		0.569				0.569	1						0	0
GSFYcQAR	P98095	FBLN2_HUMAN	Fibulin-2	FBLN2		0.089	0.168	0.19	0.114	0.104	0.133	5	0.133	0.101	0.069	0.11	0.06	0.0946	5	0.188	0.151	0.142	0.066		0.13675	4
GSLTGVQTcR	Q9HCU0	CD248_HUMAN	Endosialin	CD248							0	0	0.311					0.311	1						0	0
GSMGTSGEAcR	P98160	PGBM_HUMAN	Basement membrane-specific heparan sulfate proteoglycan core protein	HSPG2	receptor;extracellular matrix linker protein						0	0			0.042			0.042	1						0	0
GSSNFcVK	O43865	SAHH2_HUMAN	Adenosylhomocysteinase 2	AHCYL1	hydrolase	0.271					0.271	1						0	0	0.391					0.391	1
GTcSRPDTEcK	Q9NR56	MBNL1_HUMAN	Muscleblind-like protein 1	MBNL1	DNA binding protein	0.289					0.289	1						0	0						0	0
GTVLLADNVIcPGAPDFLAHVR	P21964	COMT_HUMAN	Catechol O-methyltransferase	COMT	methyltransferase						0	0	0.987					0.987	1						0	0
GVLFGVPGAFTPGcSK	P30044	PRDX5_HUMAN	Peroxiredoxin-5, mitochondrial	PRDX5							0	0	0.835					0.835	1						0	0
GVLFQPcER	Q07954	LRP1_HUMAN	Prolow-density lipoprotein receptor-related protein 1	LRP1	receptor;extracellular matrix glycoprotein	0.09					0.09	1						0	0						0	0
GVLFYGPPGcGK	P55072	TERA_HUMAN	Transitional endoplasmic reticulum ATPase	VCP		1.187					1.187	1	0.986		0.709			0.8475	2						0	0
GYAFITFcGK	O43390	HNRPR_HUMAN	Heterogeneous nuclear ribonucleoprotein R	HNRNPR	ribosomal protein						0	0	1.192					1.192	1						0	0
GYEKKPYcNAHYPK	Q14847	LASP1_HUMAN	LIM and SH3 domain protein 1	LASP1		0.115				0.169	0.142	2						0	0	0.144					0.144	1
GYEVIYLTEPVDEYcIQALPEFDGKR	P14625	ENPL_HUMAN	Endoplasmin	HSP90B1	Hsp90 family chaperone						0	0	0.816		0.614			0.715	2	1.036	2.219				1.6275	2
GYLGPEQLPDcLK	P40926	MDHM_HUMAN	Malate dehydrogenase, mitochondrial	MDH2	dehydrogenase	0.691	0.993				0.842	2	0.703	0.619	0.528			0.616667	3	0.792					0.792	1
HAAcPVLVGNK	P13674	P4HA1_HUMAN	Prolyl 4-hydroxylase subunit alpha-1	P4HA1	hydroxylase;oxygenase						0	0	1.095					1.095	1						0	0
HccVSYLQEK	P98095	FBLN2_HUMAN	Fibulin-2	FBLN2		0.671				1.077	0.874	2	1.263					1.263	1						0	0
HcDLQVR	Q14152	EIF3A_HUMAN	Eukaryotic translation initiation factor 3 subunit A	EIF3A	translation initiation factor			0.596			0.596	1					0.61	0.61	1						0	0
HEAYGEcYK	P12110	CO6A2_HUMAN	Collagen alpha-2(VI) chain	COL6A2	transporter;surfactant;receptor;extracellular matrix structural protein;antibacterial response protein						0	0	1.05					1.05	1						0	0
HEcQANGPEDLNR	P60981	DEST_HUMAN	Destrin	DSTN	non-motor actin binding protein						0	0	0.495					0.495	1						0	0
HELQANcYEEVKDR	P23528	COF1_HUMAN	Cofilin-1	CFL1	non-motor actin binding protein	0.465					0.465	1	0.544					0.544	1						0	0
HEQNIDcGGGYVK	P27797	CALR_HUMAN	Calreticulin	CALR	calcium-binding protein	0.56	0.806				0.683	2	0.693	0.759				0.726	2	0.698	1.136				0.917	2
HFcPNVPIILVGNKK	P08134	RHOC_HUMAN	Rho-related GTP-binding protein RhoC	RHOC	small GTPase						0	0						0	0			0.961			0.961	1
HFHEGcFR	Q13643	FHL3_HUMAN	Four and a half LIM domains protein 3	FHL3	zinc finger transcription factor	0.102					0.102	1						0	0						0	0
HHcAAITPGR	Q92896	GSLG1_HUMAN	Golgi apparatus protein 1	GLG1		4.701					4.701	1	4.829					4.829	1						0	0
HHcPNTPIILVGTK	P63000	RAC1_HUMAN	Ras-related C3 botulinum toxin substrate 1	RAC1	small GTPase						0	0	0.733					0.733	1						0	0
HIcPYR	P14384	CBPM_HUMAN	Carboxypeptidase M	CPM	metalloprotease;metalloprotease			0.587			0.587	1						0	0						0	0
HIcYFQIDKK	P27487	DPP4_HUMAN	Dipeptidyl peptidase 4	DPP4	serine protease;serine protease;enzyme modulator	1.507					1.507	1						0	0						0	0
HIGVcISVANNR	O43390	HNRPR_HUMAN	Heterogeneous nuclear ribonucleoprotein R	HNRNPR	ribosomal protein	3.661					3.661	1						0	0						0	0
HLAcLPR	P01033	TIMP1_HUMAN	Metalloproteinase inhibitor 1	TIMP1	metalloprotease inhibitor						0	0	1.696					1.696	1						0	0
HLcELLAQQF	O95782	AP2A1_HUMAN	AP-2 complex subunit alpha-1	AP2A1	transmembrane receptor regulatory/adaptor protein						0	0	0.688					0.688	1						0	0
HLcRPcHNR	P48059	LIMS1_HUMAN	LIM and senescent cell antigen-like-containing domain protein 1	LIMS1	structural protein;actin family cytoskeletal protein	0.636					0.636	1						0	0						0	0
HLQVPcKELQR	Q8ND94	LRN4L_HUMAN	LRRN4 C-terminal-like protein	LRRN4CL	receptor;extracellular matrix protein					0.463	0.463	1				0.228	0.252	0.24	2	0.293	0.374	0.196			0.287667	3
HmAAASAEcQNYAK	Q9P2E9	RRBP1_HUMAN	Ribosome-binding protein 1	RRBP1		0.636					0.636	1	0.827		0.573			0.7	2	0.633					0.633	1
HPHDIIDDINSGAVEcPAS	P30050	RL12_HUMAN	60S ribosomal protein L12	RPL12	ribosomal protein	1.126	1.595	1.172			1.29767	3	1.22		1.088	0.843	1.421	1.143	4	1.3	2.094	1.607			1.667	3
HQGVmVGMGQKDcYVGDEAQSK	Q562R1	ACTBL_HUMAN	Beta-actin-like protein 2	ACTBL2	actin and actin related protein	0.504					0.504	1						0	0						0	0
HTEDVGVVcSDKR	Q9Y4K0	LOXL2_HUMAN	Lysyl oxidase homolog 2	LOXL2	receptor;serine protease;oxidase;serine protease						0	0	0.622	0.567				0.5945	2						0	0
HTGPGILSMANAGPNTNGSQFFIcTAK	P62937	PPIA_HUMAN	Peptidyl-prolyl cis-trans isomerase A	PPIA	isomerase						0	0	0.957					0.957	1						0	0
HTHIDKPDcSGPPmDISNK	Q99805	TM9S2_HUMAN	Transmembrane 9 superfamily member 2	TM9SF2	transporter	0.682					0.682	1						0	0	0.803					0.803	1
HVGSNLcLDSR	Q10471	GALT2_HUMAN	Polypeptide N-acetylgalactosaminyltransferase 2	GALNT2	glycosyltransferase	1.839					1.839	1	2.854					2.854	1						0	0
HVLTGSADNScR	Q13347	EIF3I_HUMAN	Eukaryotic translation initiation factor 3 subunit I	EIF3I		1.348					1.348	1	1.496	1.592	1.485			1.52433	3	2.216	3.016				2.616	2
HYAcIR	P35625	TIMP3_HUMAN	Metalloproteinase inhibitor 3	TIMP3	metalloprotease inhibitor			0.798			0.798	1			0.428	0.634	0.59	0.550667	3						0	0
HYAHTDcPGHADYVK	P49411	EFTU_HUMAN	Elongation factor Tu, mitochondrial	TUFM	translation elongation factor;translation initiation factor;hydrolase;G-protein	0.8					0.8	1	0.838					0.838	1						0	0
HYcESLRPR	Q9NZU5	LMCD1_HUMAN	LIM and cysteine-rich domains protein 1	LMCD1	structural protein;actin family cytoskeletal protein						0	0	0.566					0.566	1						0	0
HYcTVANPVSR	Q14764	MVP_HUMAN	Major vault protein	MVP	ribonucleoprotein	0.688					0.688	1	0.514		0.581			0.5475	2						0	0
HYLGHTDcVK	Q9HC35	EMAL4_HUMAN	Echinoderm microtubule-associated protein-like 4	EML4		0.946					0.946	1						0	0	1.149					1.149	1
IAcLDFSLQK	P17987	TCPA_HUMAN	T-complex protein 1 subunit alpha	TCP1	chaperonin	1.686	2.298				1.992	2	1.362	1.76	0.79			1.304	3	1.817					1.817	1
IAEcSSQLAEEEEKAK	P35580	MYH10_HUMAN	Myosin-10	MYH10	G-protein modulator;actin binding motor protein;cell junction protein	0.504					0.504	1	0.506	0.721			0.596	0.607667	3						0	0
IAEcTFTK	Q96CG8	CTHR1_HUMAN	Collagen triple helix repeat-containing protein 1	CTHRC1		2.306					2.306	1	1.925					1.925	1						0	0
IAEPSVcGR	P33991	MCM4_HUMAN	DNA replication licensing factor MCM4	MCM4	DNA binding protein	0.316					0.316	1						0	0						0	0
IAEVDcTAER	Q8NBS9	TXND5_HUMAN	Thioredoxin domain-containing protein 5	TXNDC5		0.787	0.956	0.97	1.223	0.917	0.9706	5	0.884	0.904	0.63	0.653	0.734	0.761	5	1.088		0.785			0.9365	2
IAGLcNR	P05023	AT1A1_HUMAN	Sodium/potassium-transporting ATPase subunit alpha-1	ATP1A1	cation transporter;ion channel;hydrolase						0	0	1.604					1.604	1						0	0
IAILTcPFEPPKPK	P48643	TCPE_HUMAN	T-complex protein 1 subunit epsilon	CCT5	chaperonin	0.739	1.022	0.783		0.895	0.85975	4	0.669	0.745	0.502	0.372	0.55	0.5676	5	0.994	1.235				1.1145	2
IAIVNHDKcKPK	P61221	ABCE1_HUMAN	ATP-binding cassette sub-family E member 1	ABCE1		0.786					0.786	1						0	0						0	0
IAVAAQNcYK	P60174	TPIS_HUMAN	Triosephosphate isomerase	TPI1	isomerase	1.465	2.518				1.9915	2	1.619	1.841				1.73	2	2.398					2.398	1
IAVHcTVR	P62913	RL11_HUMAN	60S ribosomal protein L11	RPL11	ribosomal protein	0.71	0.88	0.602	1.096	0.728	0.8032	5	0.737	0.811		0.439	0.591	0.6445	4	0.76		0.664			0.712	2
IcDDELILIK	P17987	TCPA_HUMAN	T-complex protein 1 subunit alpha	TCP1	chaperonin	0.51	0.562				0.536	2	0.526	0.758				0.642	2	0.312	0.848				0.58	2
IcDFGLAR	P28482	MK01_HUMAN	Mitogen-activated protein kinase 1	MAPK1	non-receptor serine/threonine protein kinase;non-receptor serine/threonine protein kinase						0	0	3.371					3.371	1						0	0
IcDQWDALGSLTHSR	O43707	ACTN4_HUMAN	Alpha-actinin-4	ACTN4	non-motor actin binding protein						0	0	0.394					0.394	1						0	0
IcEPGYSPTYK	P07858	CATB_HUMAN	Cathepsin B	CTSB	cysteine protease;cysteine protease	0.377	0.591	0.397	0.453	0.39	0.4416	5	0.456	0.355	0.239	0.287	0.273	0.322	5	0.454	0.5	0.276			0.41	3
IcEPGYSPTYKQDK	P07858	CATB_HUMAN	Cathepsin B	CTSB	cysteine protease;cysteine protease	0.383			0.736	0.498	0.539	3	0.558			0.37		0.464	2			0.343			0.343	1
IcIVTK	P20618	PSB1_HUMAN	Proteasome subunit beta type-1	PSMB1		0.714	0.962				0.838	2	0.929	1.091				1.01	2	1.021					1.021	1
IcLEIMQR	Q00341	VIGLN_HUMAN	Vigilin	HDLBP			0.557				0.557	1						0	0						0	0
IcSVDGIPAR	P10301	RRAS_HUMAN	Ras-related protein R-Ras	RRAS	small GTPase						0	0		0.447				0.447	1						0	0
IcVcDNGK	P02452	CO1A1_HUMAN	Collagen alpha-1(I) chain	COL1A1	transporter;surfactant;receptor;extracellular matrix structural protein;antibacterial response protein	0.158	0.349				0.2535	2	0.366	0.168	0.082			0.205333	3						0	0
IEGDmIVcAAYAHELPK	P46777	RL5_HUMAN	60S ribosomal protein L5	RPL5	ribosomal protein						0	0	1.09					1.09	1						0	0
IELLHNIDPNFVDSSPcPR	P15848	ARSB_HUMAN	Arylsulfatase B	ARSB	hydrolase						0	0						0	0				1.295		1.295	1
IFVcNR	Q07954	LRP1_HUMAN	Prolow-density lipoprotein receptor-related protein 1	LRP1	receptor;extracellular matrix glycoprotein	2.016	2.981				2.4985	2	2.662	2.2	1.309			2.057	3	2.714	2.633				2.6735	2
IGAcPSAHKPLLGTEK	P07602	SAP_HUMAN	Prosaposin	PSAP							0	0	5.375					5.375	1						0	0
IGAFGYmEcSAK	P61586	RHOA_HUMAN	Transforming protein RhoA	RHOA	small GTPase						0	0		0.549				0.549	1						0	0
IGAVNcGDDR	Q8IXB1	DJC10_HUMAN	DnaJ homolog subfamily C member 10	DNAJC10		1.593					1.593	1						0	0						0	0
IGcIITAR	Q12904	AIMP1_HUMAN	Aminoacyl tRNA synthase complex-interacting multifunctional protein 1	AIMP1			0.784				0.784	1			0.453			0.453	1						0	0
IGcLLK	P05455	LA_HUMAN	Lupus La protein	SSB	ribonucleoprotein						0	0	1.55					1.55	1						0	0
IGKPHTVPcK	P15880	RS2_HUMAN	40S ribosomal protein S2	RPS2	ribosomal protein	0.547					0.547	1	0.584					0.584	1	0.68					0.68	1
IGKVDcTQHYELcSGNQVR	Q8NBS9	TXND5_HUMAN	Thioredoxin domain-containing protein 5	TXNDC5		0.325	0.487	0.46		0.528	0.45	4		0.344	0.223	0.309	0.32	0.299	4	0.461	0.618				0.5395	2
IGQGHcVSGmGmGR	P35555	FBN1_HUMAN	Fibrillin-1	FBN1	signaling molecule;extracellular matrix glycoprotein;extracellular matrix structural protein;cell adhesion molecule;annexin;calmodulin	0.143		0.215		0.27	0.209333	3					0.12	0.12	1	0.255	0.335				0.295	2
IGRPSETGIIGIIDPEcR	Q16531	DDB1_HUMAN	DNA damage-binding protein 1	DDB1	damaged DNA-binding protein;mRNA polyadenylation factor	2.097					2.097	1	1.727					1.727	1	1.235					1.235	1
IGVcTAK	P29279	CTGF_HUMAN	Connective tissue growth factor	CTGF	growth factor	0.303				0.53	0.4165	2	0.45				0.295	0.3725	2						0	0
IHEGcEEPATHNALAK	Q00610	CLH1_HUMAN	Clathrin heavy chain 1	CLTC	vesicle coat protein	1.142	1.432			1.33	1.30133	3	1.327					1.327	1	1.098					1.098	1
IIcQGFTGK	P53597	SUCA_HUMAN	Succinyl-CoA ligase [ADP/GDP-forming] subunit alpha, mitochondrial	SUCLG1		0.758					0.758	1	0.865	0.74				0.8025	2						0	0
IIHEDGYSEDEcK	P08754	GNAI3_HUMAN	Guanine nucleotide-binding protein G(k) subunit alpha	GNAI3	heterotrimeric G-protein						0	0	0.769					0.769	1						0	0
IIHEDGYSEEEcR	P04899	GNAI2_HUMAN	Guanine nucleotide-binding protein G(i) subunit alpha-2	GNAI2	heterotrimeric G-protein	0.702	0.915	0.54			0.719	3	0.655	0.846	0.612	0.317	0.642	0.6144	5	0.75	1.319				1.0345	2
IIPGFMcQGGDFTR	P62937	PPIA_HUMAN	Peptidyl-prolyl cis-trans isomerase A	PPIA	isomerase	1.045		1.122			1.0835	2			0.779			0.779	1		1.851				1.851	1
IIPGFmcQGGDFTR	P62937	PPIA_HUMAN	Peptidyl-prolyl cis-trans isomerase A	PPIA	isomerase		1.467			1.138	1.3025	2	1.294	1.15			0.752	1.06533	3	1.604		1.404			1.504	2
IISANGcK	P05023	AT1A1_HUMAN	Sodium/potassium-transporting ATPase subunit alpha-1	ATP1A1	cation transporter;ion channel;hydrolase	0.797		0.566		0.672	0.678333	3					0.642	0.642	1						0	0
IISNAScTTNcLAPLAK	P04406	G3P_HUMAN	Glyceraldehyde-3-phosphate dehydrogenase	GAPDH	dehydrogenase						0	0	0.75					0.75	1						0	0
IIYGGSVTGATcK	P60174	TPIS_HUMAN	Triosephosphate isomerase	TPI1	isomerase			0.228	0.303	0.253	0.261333	3		0.277	0.19	0.141	0.188	0.199	4	0.283		0.236			0.2595	2
IKGcTDNLTLTVAR	O00151	PDLI1_HUMAN	PDZ and LIM domain protein 1	PDLIM1	transcription factor;non-motor actin binding protein		1.966	1.081	1.829		1.62533	3		1.548		0.63	0.962	1.04667	3						0	0
ILAAqGcKVDnSSLTGESEPQTR	P20648	ATP4A_HUMAN	Potassium-transporting ATPase alpha chain 1	ATP4A	cation transporter;ion channel;hydrolase						0	0				0.337	0.515	0.426	2			0.505	0.728		0.6165	2
ILDILGETcK	Q15424	SAFB1_HUMAN	Scaffold attachment factor B1	SAFB							0	0	0.307					0.307	1						0	0
ILEYAPcR	P08648	ITA5_HUMAN	Integrin alpha-5	ITGA5				2.391			2.391	1						0	0						0	0
ILQDDLTcR	Q07954	LRP1_HUMAN	Prolow-density lipoprotein receptor-related protein 1	LRP1	receptor;extracellular matrix glycoprotein		0.408	0.274		0.32	0.334	3		0.24	0.16	0.186	0.191	0.19425	4	0.36		0.148			0.254	2
ILQDSLGGNcR	O60282	KIF5C_HUMAN	Kinesin heavy chain isoform 5C	KIF5C	microtubule binding motor protein		1.384				1.384	1						0	0						0	0
ILQKYNHcR	Q16851	UGPA_HUMAN	UTP--glucose-1-phosphate uridylyltransferase	UGP2		1.086					1.086	1						0	0	1.703					1.703	1
ILYSQcGDVmR	P60660	MYL6_HUMAN	Myosin light polypeptide 6	MYL6	actin family cytoskeletal protein;calmodulin	1.299	1.833	1.371	1.968	1.474	1.589	5	1.05		1.401	0.703	1.06	1.0535	4	1.58	1.795	1.255			1.54333	3
ImKDLDQcR	P60903	S10AA_HUMAN	Protein S100-A10	S100A10	signaling molecule;calmodulin	0.777					0.777	1						0	0	0.743					0.743	1
INISEGNcPER	Q15365	PCBP1_HUMAN	Poly(rC)-binding protein 1	PCBP1	mRNA splicing factor;ribonucleoprotein;enzyme modulator	0.47			0.654	0.547	0.557	3	0.513	0.565			0.461	0.513	3			0.515			0.515	1
INQLcSQTK	Q16666	IF16_HUMAN	Gamma-interferon-inducible protein 16	IFI16	transcription factor	0.745					0.745	1	0.635					0.635	1						0	0
INSITVDNcK	Q01518	CAP1_HUMAN	Adenylyl cyclase-associated protein 1	CAP1	actin family cytoskeletal protein						0	0	1.352					1.352	1						0	0
iPLNALTmcLAR	Q9BXU7	UBP26_HUMAN	Ubiquitin carboxyl-terminal hydrolase 26	USP26			1.142				1.142	1						0	0						0	0
IQVDYDGHcK	Q12841	FSTL1_HUMAN	Follistatin-related protein 1	FSTL1	enzyme modulator	1.959					1.959	1	3.137					3.137	1						0	0
IQVSELcKK	Q92896	GSLG1_HUMAN	Golgi apparatus protein 1	GLG1		9.067					9.067	1						0	0						0	0
IRDVQcTGR	O15067	PUR4_HUMAN	Phosphoribosylformylglycinamidine synthase	PFAS	ligase						0	0						0	0	2.698					2.698	1
IREIADGLcLEVEGK	P13693	TCTP_HUMAN	Translationally-controlled tumor protein	TPT1	non-motor microtubule binding protein	0.423					0.423	1	0.44					0.44	1		0.547				0.547	1
IRLcNSPSPQmNGKPcEGEAR	P07996	TSP1_HUMAN	Thrombospondin-1	THBS1		0.123					0.123	1						0	0						0	0
ISAFGYLEcSAK	P08134	RHOC_HUMAN	Rho-related GTP-binding protein RhoC	RHOC	small GTPase	0.558	0.512				0.535	2	0.588	0.573	0.567			0.576	3	0.563					0.563	1
IScTGRLmVQAVNQR	Q8WX93	PALLD_HUMAN	Palladin	PALLD	immunoglobulin receptor superfamily;protein phosphatase;protein phosphatase;immunoglobulin receptor superfamily;immunoglobulin superfamily cell adhesion molecule						0	0						0	0			0.781			0.781	1
IScTIANR	P02751	FINC_HUMAN	Fibronectin	FN1	signaling molecule	1.805	2.138	1.559	1.696	1.999	1.8394	5	2.053	1.509	4.933	1.216	1.285	2.1992	5	1.94	2.431	1.711	2.02		2.0255	4
IScTIANRcHEGGQSYK	P02751	FINC_HUMAN	Fibronectin	FN1	signaling molecule	4.036				4.506	4.271	2		3.121	1.891	2.246	2.777	2.50875	4	5.14	6.989				6.0645	2
ISIcSSDKR	Q13547	HDAC1_HUMAN	Histone deacetylase 1	HDAC1	reductase;nucleic acid binding;deacetylase	1.028					1.028	1						0	0	1.407					1.407	1
ISPDLcGR	P35555	FBN1_HUMAN	Fibrillin-1	FBN1	signaling molecule;extracellular matrix glycoprotein;extracellular matrix structural protein;cell adhesion molecule;annexin;calmodulin	0.535			1.039	0.731	0.768333	3		0.58			0.47	0.525	2			0.402			0.402	1
ITcTSR	P02751	FINC_HUMAN	Fibronectin	FN1	signaling molecule	0.879					0.879	1						0	0						0	0
ITDcYR	Q9HCU0	CD248_HUMAN	Endosialin	CD248							0	0	1.072					1.072	1						0	0
ITEFcHR	P07237	PDIA1_HUMAN	Protein disulfide-isomerase	P4HB		1.055					1.055	1	0.916					0.916	1						0	0
IVTcGADR	Q92747	ARC1A_HUMAN	Actin-related protein 2/3 complex subunit 1A	ARPC1A	actin family cytoskeletal protein	0.713					0.713	1			0.634			0.634	1						0	0
IVTcGTDR	O15143	ARC1B_HUMAN	Actin-related protein 2/3 complex subunit 1B	ARPC1B	actin family cytoskeletal protein			0.9			0.9	1	0.833			0.56		0.6965	2	0.923		0.962			0.9425	2
IYcKPHFNQLFK	Q9UHB6	LIMA1_HUMAN	LIM domain and actin-binding protein 1	LIMA1	transcription factor;nuclease;actin family cytoskeletal protein		0.75				0.75	1					0.451	0.451	1						0	0
IYGETPEAcR	P51116	FXR2_HUMAN	Fragile X mental retardation syndrome-related protein 2	FXR2	RNA binding protein	0.428					0.428	1						0	0						0	0
IYGFYDEcK	P36873	PP1G_HUMAN	Serine/threonine-protein phosphatase PP1-gamma catalytic subunit	PPP1CC	protein phosphatase;protein phosphatase;calcium-binding protein						0	0	1.874					1.874	1						0	0
KAAAPAPEEEMDEcEQALAAEPK	P26641	EF1G_HUMAN	Elongation factor 1-gamma	EEF1G	transferase;signaling molecule;reductase;translation elongation factor;epimerase/racemase;cytoskeletal protein						0	0		1.209				1.209	1						0	0
KAAAPAPEEEmDEcEQALAAEPK	P26641	EF1G_HUMAN	Elongation factor 1-gamma	EEF1G	transferase;signaling molecule;reductase;translation elongation factor;epimerase/racemase;cytoskeletal protein		1.014				1.014	1						0	0			0.777	1.086		0.9315	2
KAcADATLSQITNNIDPVGR	P62873	GBB1_HUMAN	Guanine nucleotide-binding protein G(I)/G(S)/G(T) subunit beta-1	GNB1	hydrolase;heterotrimeric G-protein						0	0	0.471				0.488	0.4795	2						0	0
KAcGDSTLTQITAGLDPVGR	P62879	GBB2_HUMAN	Guanine nucleotide-binding protein G(I)/G(S)/G(T) subunit beta-2	GNB2	hydrolase;heterotrimeric G-protein	0.586	0.685				0.6355	2	0.442					0.442	1	0.496					0.496	1
KAcQIFVR	P52272	HNRPM_HUMAN	Heterogeneous nuclear ribonucleoprotein M	HNRNPM	ribonucleoprotein	1.331	1.825			1.276	1.47733	3	1.441	1.73	1.019		0.998	1.297	4	1.39					1.39	1
KAcTYIR	P04844	RPN2_HUMAN	Dolichyl-diphosphooligosaccharide--protein glycosyltransferase subunit 2	RPN2	glycosyltransferase				2.782		2.782	1				1.001	1.263	1.132	2						0	0
KAGQLSQGAAEEDHGcR	Q9UBG0	MRC2_HUMAN	C-type mannose receptor 2	MRC2	receptor	0.733	1.928			1.262	1.30767	3		0.75			1.109	0.9295	2	1.043	1.551				1.297	2
KAQcPIVER	P46782	RS5_HUMAN	40S ribosomal protein S5 [Cleaved into: 40S ribosomal protein S5, N-terminally processed]	RPS5	ribosomal protein	0.255		0.223			0.239	2	0.243	0.244				0.2435	2	0.209					0.209	1
KAVVVcPK	Q00839	HNRPU_HUMAN	Heterogeneous nuclear ribonucleoprotein U	HNRNPU							0	0				0.278		0.278	1	0.525					0.525	1
KcEPIIMTVPR	Q9ULV4	COR1C_HUMAN	Coronin-1C	CORO1C	non-motor actin binding protein				1.654		1.654	1				0.759		0.759	1						0	0
KcEPIImTVPR	Q9ULV4	COR1C_HUMAN	Coronin-1C	CORO1C	non-motor actin binding protein	0.996					0.996	1		1.048			0.885	0.9665	2			1.168			1.168	1
KcSLPAEEDSVLEK	P27816	MAP4_HUMAN	Microtubule-associated protein 4	MAP4			0.299				0.299	1			0.109			0.109	1	0.172					0.172	1
KcSTPEEIK	P60981	DEST_HUMAN	Destrin	DSTN	non-motor actin binding protein		1.216				1.216	1	1.073		0.757			0.915	2	1.334	1.99				1.662	2
KcYEmASHLR	P07737	PROF1_HUMAN	Profilin-1	PFN1							0	0						0	0	1.161					1.161	1
KFDPmGQQTcSAHPAR	Q9NPE3	NOP10_HUMAN	H/ACA ribonucleoprotein complex subunit 3	NOP10	ribosomal protein	0.299					0.299	1	0.219					0.219	1						0	0
KGcPPDDIENPR	P05556	ITB1_HUMAN	Integrin beta-1	ITGB1	receptor;extracellular matrix glycoprotein;cell adhesion molecule	0.794		0.72			0.757	2				0.586		0.586	1	1.043		0.387			0.715	2
KGDEcELLGHSK	P49411	EFTU_HUMAN	Elongation factor Tu, mitochondrial	TUFM	translation elongation factor;translation initiation factor;hydrolase;G-protein	0.965					0.965	1		1.06	0.708			0.884	2	0.772					0.772	1
KGEHIcLIR	O60504	VINEX_HUMAN	Vinexin	SORBS3	guanyl-nucleotide exchange factor;actin family cytoskeletal protein	0.57					0.57	1	0.726					0.726	1						0	0
KGTVAcGQPPVVENAK	P13611	CSPG2_HUMAN	Versican core protein	VCAN	extracellular matrix glycoprotein	0.371				0.562	0.4665	2				0.391		0.391	1						0	0
KIQDHQVVINcAIPK	Q8N8S7	ENAH_HUMAN	Protein enabled homolog	ENAH							0	0						0	0	1.709					1.709	1
KITIADcGQLE	P62937	PPIA_HUMAN	Peptidyl-prolyl cis-trans isomerase A	PPIA	isomerase	1.063					1.063	1		1.215				1.215	1						0	0
KIVITDcGQLS	P30405	PPIF_HUMAN	Peptidyl-prolyl cis-trans isomerase F, mitochondrial	PPIF	isomerase						0	0				0.528		0.528	1				1.851		1.851	1
KLEEEQIILEDQNcK	P35579	MYH9_HUMAN	Myosin-9	MYH9	G-protein modulator;actin binding motor protein;cell junction protein	0.294					0.294	1						0	0						0	0
KLLEGEEcR	Q7RTS7	K2C74_HUMAN	Keratin, type II cytoskeletal 74	KRT74	structural protein;intermediate filament			2.302			2.302	1		1.375				1.375	1						0	0
KLVSIVHGcR	Q9BSJ8	ESYT1_HUMAN	Extended synaptotagmin-1	ESYT1		0.812	1.323				1.0675	2	0.657					0.657	1						0	0
KmQPDQQVVINcAIVR	P50552	VASP_HUMAN	Vasodilator-stimulated phosphoprotein	VASP							0	0						0	0			1.359			1.359	1
KNcPHIVVGTPGR	Q13838	DX39B_HUMAN	Spliceosome RNA helicase DDX39B	DDX39B	RNA helicase;helicase						0	0	0.854					0.854	1						0	0
KPASFmTSIcDER	P53396	ACLY_HUMAN	ATP-citrate synthase	ACLY	transferase;lyase;ligase						0	0	1.098					1.098	1						0	0
KPYcNAHYPK	Q14847	LASP1_HUMAN	LIM and SH3 domain protein 1	LASP1		0.133				0.169	0.151	2	0.146	0.118				0.132	2	0.134	0.167	0.049			0.116667	3
KQcVDHYNEVK	O95299	NDUAA_HUMAN	NADH dehydrogenase [ubiquinone] 1 alpha subcomplex subunit 10, mitochondrial	NDUFA10	nucleotide kinase;nucleotide kinase						0	0	1.77					1.77	1						0	0
KQELEEIcHDLEAR	P35579	MYH9_HUMAN	Myosin-9	MYH9	G-protein modulator;actin binding motor protein;cell junction protein	2.026					2.026	1	1.879	2.316	1.801			1.99867	3						0	0
KQESScPSQNLK	Q8NEU8	DP13B_HUMAN	DCC-interacting protein 13-beta	APPL2	nucleic acid binding;G-protein modulator						0	0						0	0	0.422					0.422	1
KSFPcFDEPAMK	P15144	AMPN_HUMAN	Aminopeptidase N	ANPEP	metalloprotease;metalloprotease						0	0	0.25					0.25	1						0	0
KSNIHcNTIAPNAGSR	P51659	DHB4_HUMAN	Peroxisomal multifunctional enzyme type 2	HSD17B4	dehydrogenase;reductase	0.693		0.525		0.834	0.684	3	0.605			0.407	0.588	0.533333	3						0	0
KTNNIFcSNPNHR	P29590	PML_HUMAN	Protein PML	PML		0.384				0.303	0.3435	2	0.296	0.492				0.394	2						0	0
KVcGHYTqVVWADSYK	P48060	GLIP1_HUMAN	Glioma pathogenesis-related protein 1	GLIPR1	defense/immunity protein	0.833					0.833	1						0	0						0	0
KVcTNIIEK	Q9NZM1	MYOF_HUMAN	Myoferlin	MYOF	membrane traffic protein	1.16					1.16	1	1.201					1.201	1						0	0
KVEELQAcVETAR	Q14980	NUMA1_HUMAN	Nuclear mitotic apparatus protein 1	NUMA1	non-motor microtubule binding protein						0	0	0.568					0.568	1						0	0
KVFANPEDcVAFGK	P10620	MGST1_HUMAN	Microsomal glutathione S-transferase 1	MGST1		1.104					1.104	1	0.658					0.658	1						0	0
KVmSQNFTNcHTK	Q13283	G3BP1_HUMAN	Ras GTPase-activating protein-binding protein 1	G3BP1	signaling molecule;RNA binding protein	0.502	0.464			0.468	0.478	3	0.404					0.404	1	0.334	0.586				0.46	2
KVVGcScVVVK	P25398	RS12_HUMAN	40S ribosomal protein S12	RPS12	ribosomal protein	1.169					1.169	1	1.155					1.155	1						0	0
KVVPcLVTPVTGR	O75369	FLNB_HUMAN	Filamin-B	FLNB	non-motor actin binding protein		0.448	0.348			0.398	2		0.359		0.221	0.255	0.278333	3			0.316			0.316	1
KVVVcDNGTGFVK	P61160	ARP2_HUMAN	Actin-related protein 2	ACTR2	actin and actin related protein	1.562					1.562	1		1.707			1.512	1.6095	2			1.556			1.556	1
KYEDIcPSTHNMDVPNIK	Q9GZV4	IF5A2_HUMAN	Eukaryotic translation initiation factor 5A-2	EIF5A2	translation initiation factor						0	0	1.073					1.073	1						0	0
KYEDIcPSTHNmDVPNIK	Q9GZV4	IF5A2_HUMAN	Eukaryotic translation initiation factor 5A-2	EIF5A2	translation initiation factor		1.306				1.306	1						0	0	1.015					1.015	1
KYPLLLDVYAGPcSQK	P27487	DPP4_HUMAN	Dipeptidyl peptidase 4	DPP4	serine protease;serine protease;enzyme modulator						0	0	0.161					0.161	1						0	0
LAEEEScREDVTR	Q92896	GSLG1_HUMAN	Golgi apparatus protein 1	GLG1							0	0						0	0	2.494					2.494	1
LAEIEEIKcR	Q15075	EEA1_HUMAN	Early endosome antigen 1	EEA1		0.76					0.76	1						0	0						0	0
LAELKQEcLAR	P82979	SARNP_HUMAN	SAP domain-containing ribonucleoprotein	SARNP	transcription factor;DNA binding protein	0.567					0.567	1						0	0						0	0
LAEQAERYDDmAAcmK	P63104	1433Z_HUMAN	14-3-3 protein zeta/delta	YWHAZ	chaperone	0.317					0.317	1		0.475			0.274	0.3745	2	0.359					0.359	1
LAEQAERYDDmATcmK	P27348	1433T_HUMAN	14-3-3 protein theta	YWHAQ	chaperone						0	0						0	0				0.559		0.559	1
LAQAKEENVGLHQTLDQTLNELNcI	P67936	TPM4_HUMAN	Tropomyosin alpha-4 chain	TPM4	actin binding motor protein	1.36					1.36	1						0	0						0	0
LcDFGLAR	P28482	MK01_HUMAN	Mitogen-activated protein kinase 1	MAPK1	non-receptor serine/threonine protein kinase;non-receptor serine/threonine protein kinase	2.666					2.666	1			2.336			2.336	1						0	0
LcDFNPK	P09496	CLCA_HUMAN	Clathrin light chain A	CLTA	vesicle coat protein	0.522				0.492	0.507	2	0.473	0.617			0.451	0.513667	3			0.398			0.398	1
LcEIER	P35659	DEK_HUMAN	Protein DEK	DEK							0	0	0.658					0.658	1						0	0
LcESNRVDAK	Q9UHB9	SRP68_HUMAN	Signal recognition particle subunit SRP68	SRP68	nucleic acid binding	0.815					0.815	1	0.62					0.62	1	0.802					0.802	1
LcFEGLR	Q15149	PLEC_HUMAN	Plectin	PLEC	non-motor actin binding protein	0.534					0.534	1						0	0						0	0
LcNSPSPQmNGKPcEGEAR	P07996	TSP1_HUMAN	Thrombospondin-1	THBS1							0	0	0.278					0.278	1						0	0
LcPFKLVSQKPK	P14314	GLU2B_HUMAN	Glucosidase 2 subunit beta	PRKCSH	transferase;enzyme modulator		0.683	0.621			0.652	2		0.504	0.431		0.47	0.468333	3	0.909					0.909	1
LcQPYGK	P29558	RBMS1_HUMAN	RNA-binding motif, single-stranded-interacting protein 1	RBMS1		0.663					0.663	1	0.627	0.805	0.477			0.636333	3						0	0
LcYVALDFEQEmATAASSSSLEK	P60709	ACTB_HUMAN	Actin, cytoplasmic 1	ACTB	actin and actin related protein						0	0	1.323	1.722	1.483			1.50933	3						0	0
LDcAQLK	P09543	CN37_HUMAN	2',3'-cyclic-nucleotide 3'-phosphodiesterase	CNP	phosphodiesterase						0	0	1.179					1.179	1						0	0
LDDcGLTEAR	P13489	RINI_HUMAN	Ribonuclease inhibitor	RNH1			2.68				2.68	1	2.285	2.43				2.3575	2						0	0
LDGLcIPLR	Q07954	LRP1_HUMAN	Prolow-density lipoprotein receptor-related protein 1	LRP1	receptor;extracellular matrix glycoprotein						0	0	0.87					0.87	1						0	0
LDVLcTK	P21589	5NTD_HUMAN	5'-nucleotidase	NT5E	nucleotide phosphatase;nucleotide phosphatase;phosphodiesterase						0	0	0.828					0.828	1						0	0
LEDcTPQR	O43657	TSN6_HUMAN	Tetraspanin-6	TSPAN6	membrane-bound signaling molecule;receptor;cell adhesion molecule	2.237	4.124				3.1805	2	2.984					2.984	1						0	0
LEEcVR	P24534	EF1B_HUMAN	Elongation factor 1-beta	EEF1B2	translation elongation factor	1.322	1.611				1.4665	2	1.028	1.376				1.202	2	1.691					1.691	1
LFcVGFTK	P61247	RS3A_HUMAN	40S ribosomal protein S3a	RPS3A	ribosomal protein		1.721				1.721	1						0	0		2.415				2.415	1
LFFHcSQYNGNLQDLK	O75534	CSDE1_HUMAN	Cold shock domain-containing protein E1	CSDE1				0.702			0.702	1						0	0		1.178				1.178	1
LFPNSLDQTDMHGDSEYNImFGPDIcGPGTK	P27797	CALR_HUMAN	Calreticulin	CALR	calcium-binding protein						0	0	1.262					1.262	1						0	0
LFPNSLDQTDmHGDSEYNImFGPDIcGPGTK	P27797	CALR_HUMAN	Calreticulin	CALR	calcium-binding protein		1.573				1.573	1						0	0						0	0
LFPNSLDQTDmHGDSEYNIMFGPDIcGPGTK	P27797	CALR_HUMAN	Calreticulin	CALR	calcium-binding protein	1.2					1.2	1						0	0						0	0
LFVSGAcDASAK	P62873	GBB1_HUMAN	Guanine nucleotide-binding protein G(I)/G(S)/G(T) subunit beta-1	GNB1	hydrolase;heterotrimeric G-protein	0.656	0.875	0.756	0.735	0.771	0.7586	5	0.86	0.724	0.678	0.555	0.51	0.6654	5	0.761					0.761	1
LGcGPEGER	P05771	KPCB_HUMAN	Protein kinase C beta type	PRKCB	non-receptor serine/threonine protein kinase;transfer/carrier protein;non-receptor serine/threonine protein kinase;annexin;calmodulin	1.023					1.023	1	1.214					1.214	1						0	0
LGDVGmAELcPGLLHPSSR	P13489	RINI_HUMAN	Ribonuclease inhibitor	RNH1							0	0						0	0		2.093				2.093	1
LGEKDAHSQGEVVScLEK	Q92896	GSLG1_HUMAN	Golgi apparatus protein 1	GLG1							0	0					1.907	1.907	1						0	0
LGNYAGAVQDcER	O43765	SGTA_HUMAN	Small glutamine-rich tetratricopeptide repeat-containing protein alpha	SGTA	chaperone						0	0						0	0	4.486					4.486	1
LGPNYLHIPVNcPYR	P04040	CATA_HUMAN	Catalase	CAT	peroxidase						0	0			0.161			0.161	1		0.382				0.382	1
LGQGIGPIHLNEIQcTGNEK	Q9Y4K0	LOXL2_HUMAN	Lysyl oxidase homolog 2	LOXL2	receptor;serine protease;oxidase;serine protease						0	0					0.619	0.619	1						0	0
LGRFcGTFRPAPLVAPGNQVTLR	Q15113	PCOC1_HUMAN	Procollagen C-endopeptidase enhancer 1	PCOLCE	transporter;apolipoprotein;membrane-bound signaling molecule;receptor;metalloprotease;serine protease;oxidase;metalloprotease;serine protease;extracellular matrix protein;enzyme modulator;cell adhesion molecule	2.017					2.017	1						0	0		3.389				3.389	1
LGTDESKFNAVLcSR	P50995	ANX11_HUMAN	Annexin A11	ANXA11		0.684					0.684	1			0.529			0.529	1		1.124				1.124	1
LGTQTFcSR	Q9BSJ8	ESYT1_HUMAN	Extended synaptotagmin-1	ESYT1						0.749	0.749	1		0.855			0.587	0.721	2						0	0
LGYAGNTEPQFIIPScIAIKESAK	P61158	ARP3_HUMAN	Actin-related protein 3	ACTR3	actin and actin related protein						0	0						0	0		0.927				0.927	1
LHEDLcEKR	Q8N1G4	LRC47_HUMAN	Leucine-rich repeat-containing protein 47	LRRC47	nucleic acid binding;aminoacyl-tRNA synthetase						0	0	0.478	0.345				0.4115	2	0.412					0.412	1
LHHVSPADSGEYVcR	P98160	PGBM_HUMAN	Basement membrane-specific heparan sulfate proteoglycan core protein	HSPG2	receptor;extracellular matrix linker protein	0.446	0.608	0.671		0.808	0.63325	4	0.654	0.715	0.34	0.495	0.5	0.5408	5	0.764	1.135	0.68	0.936		0.87875	4
LHLDYIGPcK	P09486	SPRC_HUMAN	SPARC	SPARC	growth factor;extracellular matrix glycoprotein;cell adhesion molecule	0.921					0.921	1						0	0						0	0
LHLVSPADSGEYVcR	P98160	PGBM_HUMAN	Basement membrane-specific heparan sulfate proteoglycan core protein	HSPG2	receptor;extracellular matrix linker protein	0.266					0.266	1	0.336		0.213			0.2745	2						0	0
LHQMSVADSGEYVcR	P98160	PGBM_HUMAN	Basement membrane-specific heparan sulfate proteoglycan core protein	HSPG2	receptor;extracellular matrix linker protein			0.919			0.919	1			0.528			0.528	1						0	0
LHQmSVADSGEYVcR	P98160	PGBM_HUMAN	Basement membrane-specific heparan sulfate proteoglycan core protein	HSPG2	receptor;extracellular matrix linker protein	0.433					0.433	1				0.654	0.819	0.7365	2			0.84	1.167		1.0035	2
LIEGLSHEVIVSAAcGR	Q9P258	RCC2_HUMAN	Protein RCC2	RCC2	chromatin/chromatin-binding protein;guanyl-nucleotide exchange factor						0	0		2.115				2.115	1		2.945				2.945	1
LIIVEGcQR	P05023	AT1A1_HUMAN	Sodium/potassium-transporting ATPase subunit alpha-1	ATP1A1	cation transporter;ion channel;hydrolase			0.398	0.629		0.5135	2			0.502			0.502	1	0.536					0.536	1
LIPDGcGVK	P27635	RL10_HUMAN	60S ribosomal protein L10	RPL10	ribosomal protein	0.356					0.356	1						0	0						0	0
LIQYcQSK	P15121	ALDR_HUMAN	Aldose reductase	AKR1B1	reductase	2.652					2.652	1						0	0						0	0
LKETcVSGEDPTQGADLSPDEK	Q02952	AKA12_HUMAN	A-kinase anchor protein 12	AKAP12			0.561				0.561	1						0	0	0.328					0.328	1
LKTEGSDLcDR	P04843	RPN1_HUMAN	Dolichyl-diphosphooligosaccharide--protein glycosyltransferase subunit 1	RPN1	glycosyltransferase						0	0	0.585					0.585	1						0	0
LLANQQVFHIScFR	Q9UHB6	LIMA1_HUMAN	LIM domain and actin-binding protein 1	LIMA1	transcription factor;nuclease;actin family cytoskeletal protein			0.3			0.3	1					0.347	0.347	1						0	0
LLcGGER	P30837	AL1B1_HUMAN	Aldehyde dehydrogenase X, mitochondrial	ALDH1B1	dehydrogenase	0.983					0.983	1	0.708					0.708	1						0	0
LLcQcLGFGSGHFR	P02751	FINC_HUMAN	Fibronectin	FN1	signaling molecule						0	0	5.331					5.331	1						0	0
LLEGEEcR	P35908	K22E_HUMAN	Keratin, type II cytoskeletal 2 epidermal	KRT2	structural protein;intermediate filament		1.658				1.658	1						0	0						0	0
LLKFPLGPcPR	P11117	PPAL_HUMAN	Lysosomal acid phosphatase	ACP2	phosphatase;phosphatase						0	0	0.368					0.368	1						0	0
LLLcAR	P21980	TGM2_HUMAN	Protein-glutamine gamma-glutamyltransferase 2	TGM2	acyltransferase	4.292	4.769			4.381	4.48067	3	4.133	4.438				4.2855	2						0	0
LLPLNDcR	Q9Y281	COF2_HUMAN	Cofilin-2	CFL2	non-motor actin binding protein		1.172				1.172	1			0.675			0.675	1	1.092					1.092	1
LLQcTR	Q9BZZ5	API5_HUMAN	Apoptosis inhibitor 5	API5		0.617					0.617	1						0	0						0	0
LLVcDLGNPmK	P08648	ITA5_HUMAN	Integrin alpha-5	ITGA5		2.384					2.384	1						0	0						0	0
LLVGNKcDLTTK	P62820	RAB1A_HUMAN	Ras-related protein Rab-1A	RAB1A		0.746					0.746	1		0.801			0.696	0.7485	2						0	0
LmcPQEIVDYIADKK	O14561	ACPM_HUMAN	Acyl carrier protein, mitochondrial	NDUFAB1	transfer/carrier protein	0.628					0.628	1	0.585	0.712				0.6485	2	0.647					0.647	1
LNVcVSK	P14866	HNRPL_HUMAN	Heterogeneous nuclear ribonucleoprotein L	HNRNPL							0	0	1.204					1.204	1						0	0
LPQPEGcPSK	Q13308	PTK7_HUMAN	Inactive tyrosine-protein kinase 7	PTK7	non-receptor tyrosine protein kinase;tyrosine protein kinase receptor;tyrosine protein kinase receptor;non-receptor tyrosine protein kinase	0.587					0.587	1	0.439					0.439	1						0	0
LQAcLR	P53602	MVD1_HUMAN	Diphosphomevalonate decarboxylase	MVD							0	0	0.745					0.745	1						0	0
LQDKQEHcSQLESHLK	Q15075	EEA1_HUMAN	Early endosome antigen 1	EEA1		0.569					0.569	1	0.488					0.488	1						0	0
LQGAVcGVSSGPPPPR	Q9UBG0	MRC2_HUMAN	C-type mannose receptor 2	MRC2	receptor						0	0	0.59					0.59	1						0	0
LQLEAcETR	Q15149	PLEC_HUMAN	Plectin	PLEC	non-motor actin binding protein	1.072			1.302		1.187	2		1.239			0.796	1.0175	2						0	0
LREAEETQSTLQAEcDQYR	Q9P2E9	RRBP1_HUMAN	Ribosome-binding protein 1	RRBP1							0	0						0	0				0.942		0.942	1
LRLPQVSPADSGEYVcR	P98160	PGBM_HUMAN	Basement membrane-specific heparan sulfate proteoglycan core protein	HSPG2	receptor;extracellular matrix linker protein	1.057					1.057	1	1.307		0.9			1.1035	2						0	0
LScAFK	P06756	ITAV_HUMAN	Integrin alpha-V	ITGAV							0	0	5.45					5.45	1						0	0
LSEcEEQAK	Q7KZF4	SND1_HUMAN	Staphylococcal nuclease domain-containing protein 1	SND1	transcription cofactor;nucleic acid binding	0.557		0.561		0.611	0.576333	3	0.665	0.809	0.683	0.407	0.638	0.6404	5	0.657					0.657	1
LSNNYYcTR	O95182	NDUA7_HUMAN	NADH dehydrogenase [ubiquinone] 1 alpha subcomplex subunit 7	NDUFA7		0.213					0.213	1						0	0						0	0
LSPDQcR	P13798	ACPH_HUMAN	Acylamino-acid-releasing enzyme	APEH	serine protease;serine protease					1.797	1.797	1						0	0						0	0
LSSDcEDQIR	Q92896	GSLG1_HUMAN	Golgi apparatus protein 1	GLG1		2.446					2.446	1	1.95					1.95	1						0	0
LSVAGNcR	P28331	NDUS1_HUMAN	NADH-ubiquinone oxidoreductase 75 kDa subunit, mitochondrial	NDUFS1	dehydrogenase;reductase						0	0						0	0	0.996					0.996	1
LTcQVEHDGQPAVSK	Q5TFQ8	SIRBL_HUMAN	Signal-regulatory protein beta-1 isoform 3	SIRPB1	chemokine	0.78					0.78	1						0	0						0	0
LTDYcK	P42704	LPPRC_HUMAN	Leucine-rich PPR motif-containing protein, mitochondrial	LRPPRC	transporter;serine/threonine protein kinase receptor;serine/threonine protein kinase receptor;RNA binding protein;protein kinase						0	0	1.911					1.911	1						0	0
LTEGcSFR	P42677	RS27_HUMAN	40S ribosomal protein S27	RPS27	ribosomal protein	0.954	1.153	1.098		0.948	1.03825	4	1.141					1.141	1	0.879					0.879	1
LVcLNTK	P23219	PGH1_HUMAN	Prostaglandin G/H synthase 1	PTGS1	oxygenase						0	0	1.028					1.028	1						0	0
LVEALcAEHQINLIK	P25398	RS12_HUMAN	40S ribosomal protein S12	RPS12	ribosomal protein						0	0	1.845					1.845	1						0	0
LVEWIIVQcGPDVGRPDR	Q01995	TAGL_HUMAN	Transgelin	TAGLN	non-motor actin binding protein	0.502					0.502	1	0.603					0.603	1						0	0
LVILANNcPALR	P62888	RL30_HUMAN	60S ribosomal protein L30	RPL30	ribosomal protein	0.601	0.705				0.653	2	0.655	0.847	0.516			0.672667	3	0.552					0.552	1
LYAQDADGcPIDIK	Q14315	FLNC_HUMAN	Filamin-C	FLNC	non-motor actin binding protein	0.927					0.927	1			0.85			0.85	1						0	0
LYAQDADGcPIDIKVIPNGDGTFR	Q14315	FLNC_HUMAN	Filamin-C	FLNC	non-motor actin binding protein					1.01	1.01	1						0	0	0.499		0.513			0.506	2
mDQAIIFcR	Q92499	DDX1_HUMAN	ATP-dependent RNA helicase DDX1	DDX1	RNA helicase;helicase						0	0	1.42					1.42	1						0	0
mEDSVGcLETAEEVKR	P35579	MYH9_HUMAN	Myosin-9	MYH9	G-protein modulator;actin binding motor protein;cell junction protein						0	0			1.174			1.174	1	1.439					1.439	1
MEDSVGcLETAEEVKR	P35579	MYH9_HUMAN	Myosin-9	MYH9	G-protein modulator;actin binding motor protein;cell junction protein		1.768				1.768	1						0	0						0	0
MEEIVEGcTGALHILAR	P35222	CTNB1_HUMAN	Catenin beta-1	CTNNB1	storage protein;signaling molecule;cytoskeletal protein;cell adhesion molecule						0	0	0.323					0.323	1						0	0
mGmGAVFFNKGENcIAAGR	Q3SY69	AL1L2_HUMAN	Mitochondrial 10-formyltetrahydrofolate dehydrogenase	ALDH1L2	dehydrogenase	1.213					1.213	1						0	0						0	0
mGSLTFWDVTIEFALEEWQcLDMAQQNLYR	A8MXY4	ZNF99_HUMAN	Zinc finger protein 99	ZNF99	KRAB box transcription factor						0	0	1.892					1.892	1						0	0
mIcSTQLDR	P01130	LDLR_HUMAN	Low-density lipoprotein receptor	LDLR	receptor;extracellular matrix glycoprotein						0	0	0.219					0.219	1						0	0
mIPSLcTHGK	P35555	FBN1_HUMAN	Fibrillin-1	FBN1	signaling molecule;extracellular matrix glycoprotein;extracellular matrix structural protein;cell adhesion molecule;annexin;calmodulin						0	0	0.879	0.627	0.522	0.828		0.714	4						0	0
MIPSLcTHGK	P35555	FBN1_HUMAN	Fibrillin-1	FBN1	signaling molecule;extracellular matrix glycoprotein;extracellular matrix structural protein;cell adhesion molecule;annexin;calmodulin	0.613					0.613	1						0	0						0	0
mKEDcFR	P53634	CATC_HUMAN	Dipeptidyl peptidase 1	CTSC	cysteine protease;cysteine protease				0.625		0.625	1				0.381		0.381	1						0	0
MKEDcFR	P53634	CATC_HUMAN	Dipeptidyl peptidase 1	CTSC	cysteine protease;cysteine protease	0.38	0.625			0.5	0.501667	3						0	0						0	0
mLPDKDcR	P23528	COF1_HUMAN	Cofilin-1	CFL1	non-motor actin binding protein				1.216		1.216	1						0	0	0.898					0.898	1
MLPDKDcR	P23528	COF1_HUMAN	Cofilin-1	CFL1	non-motor actin binding protein	0.695		0.612		0.848	0.718333	3	0.699			0.35	0.521	0.523333	3			0.922			0.922	1
mLYSScK	Q6IBS0	TWF2_HUMAN	Twinfilin-2	TWF2	non-motor actin binding protein						0	0						0	0	1.1					1.1	1
mmIPDcQR	O75347	TBCA_HUMAN	Tubulin-specific chaperone A	TBCA	chaperonin						0	0						0	0	0.356					0.356	1
MncEREQLR	Q9NWB1	RFOX1_HUMAN	RNA binding protein fox-1 homolog 1	RBFOX1	RNA binding protein			0.343			0.343	1	0.395	0.408	0.267			0.356667	3						0	0
mncEREQLR	Q9NWB1	RFOX1_HUMAN	RNA binding protein fox-1 homolog 1	RBFOX1	RNA binding protein	0.365	0.609			0.457	0.477	3				0.227	0.351	0.289	2	0.417	0.625	0.275			0.439	3
mREIVHIQAGQcGNQIGAK	P04350	TBB4A_HUMAN	Tubulin beta-4A chain	TUBB4A	tubulin						0	0						0	0				0.357		0.357	1
MREIVHIQAGQcGNQIGAK	Q13885	TBB2A_HUMAN	Tubulin beta-2A chain	TUBB2A	tubulin						0	0						0	0		0.424				0.424	1
MREIVHLQAGQcGNQIGAK	P07437	TBB5_HUMAN	Tubulin beta chain	TUBB	tubulin						0	0		0.291				0.291	1						0	0
mREIVHLQAGQcGNQIGAK	P04350	TBB4A_HUMAN	Tubulin beta-4A chain	TUBB4A	tubulin	0.265	0.304				0.2845	2	0.291					0.291	1						0	0
MSESGFKLLcQcLGFGSGHFR	P02751	FINC_HUMAN	Fibronectin	FN1	signaling molecule						0	0	5.183		3.933			4.558	2						0	0
mSESGFKLLcQcLGFGSGHFR	P02751	FINC_HUMAN	Fibronectin	FN1	signaling molecule	6.051					6.051	1						0	0		10.769				10.769	1
mTEEEVEmLVAGHEDSNGcINYEAFVR	P60660	MYL6_HUMAN	Myosin light polypeptide 6	MYL6	actin family cytoskeletal protein;calmodulin						0	0						0	0		1.142				1.142	1
NAFAcFDEEASGFIHEDHLR	P24844	MYL9_HUMAN	Myosin regulatory light polypeptide 9	MYL9	actin family cytoskeletal protein;calmodulin	0.431					0.431	1		0.557				0.557	1						0	0
NAFAcFDEEATGTIQEDYLR	P19105	ML12A_HUMAN	Myosin regulatory light chain 12A	MYL12A	actin family cytoskeletal protein;calmodulin						0	0		0.484				0.484	1						0	0
NcAAYLK	P35579	MYH9_HUMAN	Myosin-9	MYH9	G-protein modulator;actin binding motor protein;cell junction protein			0.748		1.087	0.9175	2				0.494		0.494	1						0	0
NcAAYLKLR	P35579	MYH9_HUMAN	Myosin-9	MYH9	G-protein modulator;actin binding motor protein;cell junction protein					1.211	1.211	1				0.378		0.378	1						0	0
NcGQmSEIEAK	Q9Y490	TLN1_HUMAN	Talin-1	TLN1	actin family cytoskeletal protein;cell adhesion molecule	0.197					0.197	1	0.319					0.319	1	0.185					0.185	1
NcLALADDK	O75367	H2AY_HUMAN	Core histone macro-H2A.1	H2AFY	histone						0	0	1.248					1.248	1						0	0
NcLALADDKK	O75367	H2AY_HUMAN	Core histone macro-H2A.1	H2AFY	histone	1.296					1.296	1	1.113					1.113	1						0	0
NcLVGK	Q16832	DDR2_HUMAN	Discoidin domain-containing receptor 2	DDR2		0.79					0.79	1						0	0						0	0
NcLVSAQR	Q13308	PTK7_HUMAN	Inactive tyrosine-protein kinase 7	PTK7	non-receptor tyrosine protein kinase;tyrosine protein kinase receptor;tyrosine protein kinase receptor;non-receptor tyrosine protein kinase	1.137	1.276		1.301		1.238	3	1.149	0.952				1.0505	2		0.844				0.844	1
NcPHIVVGTPGR	Q13838	DX39B_HUMAN	Spliceosome RNA helicase DDX39B	DDX39B	RNA helicase;helicase	0.877				0.982	0.9295	2	0.819					0.819	1						0	0
NDQcYDDIR	Q9ULV4	COR1C_HUMAN	Coronin-1C	CORO1C	non-motor actin binding protein	1.161					1.161	1	1.16	1.377				1.2685	2						0	0
NEAGIVScTAR	Q86TC9	MYPN_HUMAN	Myopalladin	MYPN	immunoglobulin receptor superfamily;protein phosphatase;protein phosphatase;immunoglobulin receptor superfamily;immunoglobulin superfamily cell adhesion molecule	0.915	1.119			0.809	0.947667	3	1.097	0.928	0.757			0.927333	3	1.21					1.21	1
NEFQcQDGK	P01130	LDLR_HUMAN	Low-density lipoprotein receptor	LDLR	receptor;extracellular matrix glycoprotein						0	0	0.34					0.34	1						0	0
NGFVVLKGRPcK	Q9GZV4	IF5A2_HUMAN	Eukaryotic translation initiation factor 5A-2	EIF5A2	translation initiation factor		1.397				1.397	1						0	0	1.27	2.049				1.6595	2
NGPPPcPR	P51610	HCFC1_HUMAN	Host cell factor 1	HCFC1		0.617					0.617	1						0	0						0	0
NGSLIcTASK	Q9ULV4	COR1C_HUMAN	Coronin-1C	CORO1C	non-motor actin binding protein	0.954	1.02	0.666		1.048	0.922	4	0.903	0.87	0.756	0.516	0.698	0.7486	5	1.224	1.339				1.2815	2
NGYDYGQcR	Q13242	SRSF9_HUMAN	Serine/arginine-rich splicing factor 9	SRSF9			1.041	0.483	1.064	0.433	0.75525	4	0.43	0.524	0.299	0.291		0.386	4	0.802	1.574				1.188	2
NHcGIASAASYPTV	P07711	CATL1_HUMAN	Cathepsin L1	CTSL	cysteine protease;cysteine protease	0.38					0.38	1		0.412				0.412	1						0	0
NHKGDTAcDLAR	P42773	CDN2C_HUMAN	Cyclin-dependent kinase 4 inhibitor C	CDKN2C		0.337					0.337	1						0	0	0.273					0.273	1
NHLGSYEcK	Q15428	SF3A2_HUMAN	Splicing factor 3A subunit 2	SF3A2	mRNA splicing factor						0	0	0.53					0.53	1						0	0
NIAFFSTNcVEGTAR	P05023	AT1A1_HUMAN	Sodium/potassium-transporting ATPase subunit alpha-1	ATP1A1	cation transporter;ion channel;hydrolase		2.043				2.043	1						0	0						0	0
NIcSKYSVR	Q8NBS9	TXND5_HUMAN	Thioredoxin domain-containing protein 5	TXNDC5							0	0				0.615	0.867	0.741	2						0	0
NIDDcPNHR	Q04721	NOTC2_HUMAN	Neurogenic locus notch homolog protein 2	NOTCH2	membrane-bound signaling molecule;receptor;defense/immunity protein						0	0				0.203	0.225	0.214	2						0	0
NIDPKPcTPR	Q96EP5	DAZP1_HUMAN	DAZ-associated protein 1	DAZAP1		0.605		0.558		0.707	0.623333	3	0.595	0.63		0.373	0.487	0.52125	4	0.915		0.796			0.8555	2
NIPIHScPK	Q96CV9	OPTN_HUMAN	Optineurin	OPTN							0	0				0.058		0.058	1	0.179	0.28				0.2295	2
NKDVFQcEVR	P07093	GDN_HUMAN	Glia-derived nexin	SERPINE2	serine protease inhibitor	0.944				1.1	1.022	2	1.179				0.893	1.036	2						0	0
NKNNAcGIANLASFPK	P43235	CATK_HUMAN	Cathepsin K	CTSK	cysteine protease;cysteine protease	0.773					0.773	1						0	0						0	0
NLADcLR	P49721	PSB2_HUMAN	Proteasome subunit beta type-2	PSMB2							0	0		0.844	0.601			0.7225	2	0.471					0.471	1
NLDSTTVAVHGEEIYcK	P21291	CSRP1_HUMAN	Cysteine and glycine-rich protein 1	CSRP1	actin family cytoskeletal protein	0.258					0.258	1	0.326					0.326	1						0	0
NLETPLcK	P54819	KAD2_HUMAN	Adenylate kinase 2, mitochondrial	AK2							0	0	0.394					0.394	1						0	0
NLQDAmQVcR	P49368	TCPG_HUMAN	T-complex protein 1 subunit gamma	CCT3	chaperonin	1.071	1.7				1.3855	2	1.175					1.175	1						0	0
NLSGQPNFPcR	Q9HD45	TM9S3_HUMAN	Transmembrane 9 superfamily member 3	TM9SF3	transporter		0.703				0.703	1						0	0						0	0
NLVcTDLFTR	P26196	DDX6_HUMAN	Probable ATP-dependent RNA helicase DDX6	DDX6	RNA helicase;helicase	2.76					2.76	1						0	0						0	0
NMAcVQR	P37802	TAGL2_HUMAN	Transgelin-2	TAGLN2	non-motor actin binding protein						0	0	0.594					0.594	1						0	0
NmGADLcR	Q02809	PLOD1_HUMAN	Procollagen-lysine,2-oxoglutarate 5-dioxygenase 1	PLOD1	oxygenase	0.46	0.855			0.694	0.669667	3	0.683	0.611			0.481	0.591667	3	0.745					0.745	1
NmHcPASGIR	Q5W111	SPRY7_HUMAN	SPRY domain-containing protein 7	SPRYD7				0.197		0.325	0.261	2		0.177	0.08	0.142		0.133	3						0	0
NMmAAcDPR	P07437	TBB5_HUMAN	Tubulin beta chain	TUBB	tubulin			1.071			1.071	1						0	0						0	0
NNPAIVIIGNNGQIHYDHQNDGASQALAScQR	P49257	LMAN1_HUMAN	Protein ERGIC-53	LMAN1	membrane traffic protein	0.28					0.28	1			0.314			0.314	1						0	0
NPcTDGTHDcNK	P07996	TSP1_HUMAN	Thrombospondin-1	THBS1							0	0	0.288					0.288	1						0	0
NPLIcAR	P98095	FBLN2_HUMAN	Fibulin-2	FBLN2		0.155	0.279	0.271			0.235	3	0.23	0.146			0.13	0.168667	3			0.15			0.15	1
NRGFcFLEYEDHK	O60506	HNRPQ_HUMAN	Heterogeneous nuclear ribonucleoprotein Q	SYNCRIP	ribosomal protein						0	0						0	0		1.184				1.184	1
NRVIGSGcNLDSAR	P00338	LDHA_HUMAN	L-lactate dehydrogenase A chain	LDHA	dehydrogenase	1.264	1.633	1.359		1.385	1.41025	4		1.384	0.939	0.857	0.901	1.02025	4	1.431	2.039	1.325	1.651		1.6115	4
NSFTVDcSK	Q14315	FLNC_HUMAN	Filamin-C	FLNC	non-motor actin binding protein	0.368	0.602	0.511		0.465	0.4865	4		0.582			0.33	0.456	2						0	0
NSLDcEIVSAK	Q01518	CAP1_HUMAN	Adenylyl cyclase-associated protein 1	CAP1	actin family cytoskeletal protein		1.829	1.401		1.689	1.63967	3		1.712	1.25	1.075	1.304	1.33525	4	1.8		1.837			1.8185	2
nSVRHnLSLNDcFVK	Q9C009	FOXQ1_HUMAN	Forkhead box protein Q1	FOXQ1	transcription factor;DNA binding protein						0	0			0.518			0.518	1						0	0
NTGIIcTIGPASR	P14618	KPYM_HUMAN	Pyruvate kinase PKM	PKM		1.036					1.036	1	1.116					1.116	1						0	0
NTHcSSLPHYQK	P43243	MATR3_HUMAN	Matrin-3	MATR3	DNA binding protein;RNA binding protein	0.355					0.355	1	0.408					0.408	1						0	0
NVcLPPEmEVALTEDQVPALKTEAPLAK	P27816	MAP4_HUMAN	Microtubule-associated protein 4	MAP4							0	0						0	0			0.33			0.33	1
NVIETcK	Q15738	NSDHL_HUMAN	Sterol-4-alpha-carboxylate 3-dehydrogenase, decarboxylating	NSDHL	oxidoreductase;dehydratase;epimerase/racemase	0.899					0.899	1	0.961					0.961	1						0	0
NVIETcKEAGVQK	Q15738	NSDHL_HUMAN	Sterol-4-alpha-carboxylate 3-dehydrogenase, decarboxylating	NSDHL	oxidoreductase;dehydratase;epimerase/racemase					1.456	1.456	1						0	0						0	0
NVTDVVNTcHDAGISKK	Q9Y3I0	RTCB_HUMAN	tRNA-splicing ligase RtcB homolog	RTCB		0.41					0.41	1						0	0						0	0
NYcNIQVTK	P48444	COPD_HUMAN	Coatomer subunit delta	ARCN1	vesicle coat protein	1.011					1.011	1	1.034	1.059				1.0465	2						0	0
NYLEPGKEcVQPATK	P16615	AT2A2_HUMAN	Sarcoplasmic/endoplasmic reticulum calcium ATPase 2	ATP2A2	cation transporter;ion channel;hydrolase	0.78					0.78	1	0.894	1.247			0.913	1.018	3			0.844	1.166		1.005	2
NYVVTDHGScVR	P00533	EGFR_HUMAN	Epidermal growth factor receptor	EGFR		0.318		0.334		0.393	0.348333	3	0.402	0.27		0.279	0.174	0.28125	4	0.459		0.157	0.247		0.287667	3
QAcVLmIK	P35579	MYH9_HUMAN	Myosin-9	MYH9	G-protein modulator;actin binding motor protein;cell junction protein						0	0		1.58				1.58	1	1.133					1.133	1
QcFHEEVEQGVK	Q9Y3Q3	TMED3_HUMAN	Transmembrane emp24 domain-containing protein 3	TMED3	transfer/carrier protein;vesicle coat protein	1.362					1.362	1						0	0						0	0
QcHPALDGQR	P22692	IBP4_HUMAN	Insulin-like growth factor-binding protein 4	IGFBP4							0	0						0	0		2.52				2.52	1
QcVIDDR	P62070	RRAS2_HUMAN	Ras-related protein R-Ras2	RRAS2	small GTPase	0.436	0.508	0.3	0.752	0.444	0.488	5		0.51	0.357		0.405	0.424	3	0.377	0.791				0.584	2
QDGHLWcSTTSNYEQDQK	P02751	FINC_HUMAN	Fibronectin	FN1	signaling molecule		1.518				1.518	1			0.944			0.944	1						0	0
QEcQLSR	Q63ZY3	KANK2_HUMAN	KN motif and ankyrin repeat domain-containing protein 2	KANK2							0	0						0	0	0.449					0.449	1
QEVcQSYK	P08133	ANXA6_HUMAN	Annexin A6	ANXA6		0.574					0.574	1	0.592					0.592	1						0	0
QGENGQmmScTcLGNGKGEFK	P02751	FINC_HUMAN	Fibronectin	FN1	signaling molecule	1.063					1.063	1						0	0						0	0
QGLETDNKELAcEVK	P35580	MYH10_HUMAN	Myosin-10	MYH10	G-protein modulator;actin binding motor protein;cell junction protein	0.26					0.26	1						0	0						0	0
QHGPNVcAVQK	Q15582	BGH3_HUMAN	Transforming growth factor-beta-induced protein ig-h3	TGFBI	signaling molecule;cell adhesion molecule	0.152					0.152	1	0.334					0.334	1						0	0
QHNScTTENKNEPcGAR	P56199	ITA1_HUMAN	Integrin alpha-1	ITGA1		0.222					0.222	1						0	0						0	0
QHYNcEHSKINFR	P50454	SERPH_HUMAN	Serpin H1	SERPINH1	serine protease inhibitor	0.274					0.274	1	0.31					0.31	1	0.245					0.245	1
QILDEAGKVGELcAGK	P18206	VINC_HUMAN	Vinculin	VCL							0	0						0	0		2.55				2.55	1
QITSYGETcPGLEQYAIKK	P50990	TCPQ_HUMAN	T-complex protein 1 subunit theta	CCT8	chaperonin						0	0	0.523					0.523	1						0	0
QKLTAEFEEAQTSAcR	Q9P2E9	RRBP1_HUMAN	Ribosome-binding protein 1	RRBP1							0	0				0.122	0.167	0.1445	2			0.16			0.16	1
QLEAETGcK	Q96PU8	QKI_HUMAN	Protein quaking	QKI	transcription cofactor;mRNA splicing factor	0.742					0.742	1	0.614					0.614	1						0	0
QLGLVVcR	Q9UK45	LSM7_HUMAN	U6 snRNA-associated Sm-like protein LSm7	LSM7	mRNA splicing factor						0	0				0.883		0.883	1						0	0
QNVAVNELcGR	Q15942	ZYX_HUMAN	Zyxin	ZYX	homeobox transcription factor;zinc finger transcription factor;nucleic acid binding;kinase modulator;actin family cytoskeletal protein;cell junction protein				0.216	0.229	0.2225	2		0.174	0.108	0.1	0.13	0.128	4	0.28		0.147			0.2135	2
QRPGQQVATcVR	O75534	CSDE1_HUMAN	Cold shock domain-containing protein E1	CSDE1							0	0	0.917					0.917	1						0	0
QRQEVcQSYK	P08133	ANXA6_HUMAN	Annexin A6	ANXA6							0	0		0.65				0.65	1	0.56					0.56	1
QSAcNLEK	P35579	MYH9_HUMAN	Myosin-9	MYH9	G-protein modulator;actin binding motor protein;cell junction protein				1.188		1.188	1				0.413		0.413	1						0	0
QSVELcK	Q00610	CLH1_HUMAN	Clathrin heavy chain 1	CLTC	vesicle coat protein	0.75					0.75	1	0.728					0.728	1						0	0
QSVTYAcNK	P08174	DAF_HUMAN	Complement decay-accelerating factor	CD55	apolipoprotein;receptor;metalloprotease;serine protease;metalloprotease;serine protease;complement component;cell adhesion molecule	0.631					0.631	1						0	0						0	0
QVcPLDNR	P62877	RBX1_HUMAN	E3 ubiquitin-protein ligase RBX1	RBX1	ubiquitin-protein ligase	0.31					0.31	1	0.223					0.223	1						0	0
QVQSLTcEVDALK	P08670	VIME_HUMAN	Vimentin	VIM	structural protein;intermediate filament	0.185					0.185	1	0.294		0.166			0.23	2						0	0
QVQSLTcEVDALKGTNESLER	P08670	VIME_HUMAN	Vimentin	VIM	structural protein;intermediate filament	0.398	0.541	0.402		0.46	0.45025	4	0.462	0.466	0.323	0.26	0.379	0.378	5	0.473	0.762	0.425	0.702		0.5905	4
QYEmGEcTR	Q01081	U2AF1_HUMAN	Splicing factor U2AF 35 kDa subunit	U2AF1	ribonucleoprotein	0.299					0.299	1	0.629					0.629	1						0	0
RALANSLAcQGK	P04075	ALDOA_HUMAN	Fructose-bisphosphate aldolase A	ALDOA							0	0						0	0	0.71					0.71	1
RAPSVANVGSHcDLSLK	P21333	FLNA_HUMAN	Filamin-A	FLNA	non-motor actin binding protein						0	0	0.651					0.651	1						0	0
RcDIIIISGR	Q00341	VIGLN_HUMAN	Vigilin	HDLBP			1.6				1.6	1						0	0						0	0
RcEDVNEcEAQR	P98095	FBLN2_HUMAN	Fibulin-2	FBLN2		0.459					0.459	1	0.51				0.391	0.4505	2						0	0
RcEScAPGYEGNPIQPGGK	P98160	PGBM_HUMAN	Basement membrane-specific heparan sulfate proteoglycan core protein	HSPG2	receptor;extracellular matrix linker protein			0.133			0.133	1			0.039	0.072		0.0555	2						0	0
RcQPIEFDATGNR	P06756	ITAV_HUMAN	Integrin alpha-V	ITGAV							0	0					0.323	0.323	1						0	0
RDHRPPcAQEAPR	Q13501	SQSTM_HUMAN	Sequestosome-1	SQSTM1		0.164					0.164	1						0	0						0	0
RDPHLAcVAYER	Q00610	CLH1_HUMAN	Clathrin heavy chain 1	CLTC	vesicle coat protein	1.986					1.986	1	2.337					2.337	1						0	0
RELPPDQAEYcIAR	P12814	ACTN1_HUMAN	Alpha-actinin-1	ACTN1	non-motor actin binding protein						0	0				0.135	0.429	0.282	2						0	0
RFVPDEcPR	O95302	FKBP9_HUMAN	Peptidyl-prolyl cis-trans isomerase FKBP9	FKBP9	isomerase;chaperone;calcium-binding protein	0.816	1.311	0.744	1.492	1.043	1.0812	5	0.911	1.167	0.6	0.44	0.752	0.774	5	1.007	1.605	1.003	1.369	1.513	1.2994	5
RGEFcIAK	Q7KZF4	SND1_HUMAN	Staphylococcal nuclease domain-containing protein 1	SND1	transcription cofactor;nucleic acid binding						0	0			0.193			0.193	1						0	0
RPcTLSELE	P13674	P4HA1_HUMAN	Prolyl 4-hydroxylase subunit alpha-1	P4HA1	hydroxylase;oxygenase		0.934				0.934	1		0.75				0.75	1						0	0
RPEEVcGPTQFR	P98160	PGBM_HUMAN	Basement membrane-specific heparan sulfate proteoglycan core protein	HSPG2	receptor;extracellular matrix linker protein	0.568					0.568	1	0.742					0.742	1						0	0
RPIPcKLEPGGGAEAQAVR	Q14315	FLNC_HUMAN	Filamin-C	FLNC	non-motor actin binding protein	0.246					0.246	1	0.322	0.337				0.3295	2						0	0
RPPLcYHNGVQYR	P07996	TSP1_HUMAN	Thrombospondin-1	THBS1		0.329	0.362				0.3455	2						0	0						0	0
RPPSAFFLFcSEYRPK	P09429	HMGB1_HUMAN	High mobility group protein B1	HMGB1	HMG box transcription factor;signaling molecule;chromatin/chromatin-binding protein						0	0		0.493				0.493	1						0	0
RQVQSLTcEVDALK	P08670	VIME_HUMAN	Vimentin	VIM	structural protein;intermediate filament				0.619		0.619	1					0.371	0.371	1						0	0
RVPQcPSGR	Q16186	ADRM1_HUMAN	Proteasomal ubiquitin receptor ADRM1	ADRM1							0	0						0	0	1.589					1.589	1
SAcKEDIPSEK	Q15121	PEA15_HUMAN	Astrocytic phosphoprotein PEA-15	PEA15							0	0	0.387					0.387	1						0	0
ScALEHVTR	Q8TD55	PKHO2_HUMAN	Pleckstrin homology domain-containing family O member 2	PLEKHO2							0	0						0	0	0.363					0.363	1
ScAVSNLK	Q3SY69	AL1L2_HUMAN	Mitochondrial 10-formyltetrahydrofolate dehydrogenase	ALDH1L2	dehydrogenase						0	0	0.825					0.825	1						0	0
ScDSLNNRcEGSSVQTR	P07996	TSP1_HUMAN	Thrombospondin-1	THBS1		0.354					0.354	1				0.194	0.146	0.17	2						0	0
ScGKDGFHIR	P27635	RL10_HUMAN	60S ribosomal protein L10	RPL10	ribosomal protein					0.518	0.518	1						0	0	0.259					0.259	1
ScGYSVR	Q08211	DHX9_HUMAN	ATP-dependent RNA helicase A	DHX9	RNA helicase;helicase						0	0	0.693					0.693	1						0	0
ScIVGGK	O95980	RECK_HUMAN	Reversion-inducing cysteine-rich protein with Kazal motifs	RECK		0.422	0.816				0.619	2		0.336				0.336	1		0.488				0.488	1
ScLLLQFTDKR	P61019	RAB2A_HUMAN	Ras-related protein Rab-2A	RAB2A		0.95					0.95	1						0	0						0	0
ScLLLR	P62820	RAB1A_HUMAN	Ras-related protein Rab-1A	RAB1A				0.588			0.588	1				0.354	0.593	0.4735	2			0.717			0.717	1
ScmAGVLGAK	P98095	FBLN2_HUMAN	Fibulin-2	FBLN2		1.301	1.41	1.127			1.27933	3	1.466	1.069				1.2675	2	0.627	1.205				0.916	2
ScPNPGEIR	P08174	DAF_HUMAN	Complement decay-accelerating factor	CD55	apolipoprotein;receptor;metalloprotease;serine protease;metalloprotease;serine protease;complement component;cell adhesion molecule	1.943					1.943	1	2.889	2.342				2.6155	2						0	0
ScQFVAVR	P07814	SYEP_HUMAN	Bifunctional glutamate/proline--tRNA ligase	EPRS	ligase	0.857					0.857	1						0	0						0	0
ScTEETHGFIcQK	Q9UBG0	MRC2_HUMAN	C-type mannose receptor 2	MRC2	receptor						0	0	0.772					0.772	1						0	0
ScVEEPEPEPEAAEGDGDKK	P51858	HDGF_HUMAN	Hepatoma-derived growth factor	HDGF	transcription cofactor;growth factor	0.428					0.428	1	0.354					0.354	1						0	0
SDcVEILKK	O95980	RECK_HUMAN	Reversion-inducing cysteine-rich protein with Kazal motifs	RECK		3.11					3.11	1	2.821					2.821	1						0	0
SEGLLAcGTNAR	O75326	SEM7A_HUMAN	Semaphorin-7A	SEMA7A	membrane-bound signaling molecule	4.324					4.324	1	2.797		2.802			2.7995	2						0	0
SEGTYccGPVPVR	P21980	TGM2_HUMAN	Protein-glutamine gamma-glutamyltransferase 2	TGM2	acyltransferase		0.146	0.078			0.112	2		0.113	0.081	0.06		0.0846667	3						0	0
SENKNEGQDATmYcK	Q9Y639	NPTN_HUMAN	Neuroplastin	NPTN	transmembrane receptor regulatory/adaptor protein	0.639				0.889	0.764	2					0.644	0.644	1	0.914					0.914	1
SFPcFDEPAmK	P15144	AMPN_HUMAN	Aminopeptidase N	ANPEP	metalloprotease;metalloprotease						0	0	0.374					0.374	1						0	0
SFVLNLGKDSNNLcLHFNPR	P09382	LEG1_HUMAN	Galectin-1	LGALS1	signaling molecule;cell adhesion molecule	2.777	2.969				2.873	2	3.168		2.074		2.35	2.53067	3	3.369	5.251				4.31	2
SGcNHPDLDVQYR	Q03405	UPAR_HUMAN	Urokinase plasminogen activator surface receptor	PLAUR							0	0						0	0			0.282			0.282	1
SGDAAIVDMVPGKPmcVESFSDYPPLGR	P68104	EF1A1_HUMAN	Elongation factor 1-alpha 1	EEF1A1	translation elongation factor;translation initiation factor;hydrolase;G-protein	0.426					0.426	1						0	0						0	0
SGDAAIVDmVPGKPmcVESFSDYPPLGR	P68104	EF1A1_HUMAN	Elongation factor 1-alpha 1	EEF1A1	translation elongation factor;translation initiation factor;hydrolase;G-protein		0.641				0.641	1	0.473	0.567	0.343		0.437	0.455	4	0.404	0.76	0.416			0.526667	3
SGDFScGGR	P01130	LDLR_HUMAN	Low-density lipoprotein receptor	LDLR	receptor;extracellular matrix glycoprotein						0	0	0.208				0.075	0.1415	2						0	0
SGESFQSScK	P29279	CTGF_HUMAN	Connective tissue growth factor	CTGF	growth factor	0.103				0.243	0.173	2	0.195				0.213	0.204	2						0	0
SGINcPIQK	P61916	NPC2_HUMAN	Epididymal secretory protein E1	NPC2							0	0	0.379					0.379	1						0	0
SGPHcSESIHR	P42785	PCP_HUMAN	Lysosomal Pro-X carboxypeptidase	PRCP	serine protease;serine protease				2.068		2.068	1				0.63		0.63	1						0	0
SGQQAcEGVGSFLLYSVHEGIR	Q07954	LRP1_HUMAN	Prolow-density lipoprotein receptor-related protein 1	LRP1	receptor;extracellular matrix glycoprotein						0	0						0	0		0.33				0.33	1
SHRVPLDVAcAR	Q15149	PLEC_HUMAN	Plectin	PLEC	non-motor actin binding protein	0.254	0.653	0.397	0.717	0.533	0.5108	5	0.434	0.357	0.266	0.256	0.412	0.345	5		0.811				0.811	1
SIGASVEFHcAVPSDR	P98160	PGBM_HUMAN	Basement membrane-specific heparan sulfate proteoglycan core protein	HSPG2	receptor;extracellular matrix linker protein	0.868					0.868	1						0	0						0	0
SIKDTIcNQDER	Q9ULV4	COR1C_HUMAN	Coronin-1C	CORO1C	non-motor actin binding protein						0	0	0.574					0.574	1						0	0
SIQcLTVHK	O75083	WDR1_HUMAN	WD repeat-containing protein 1	WDR1	non-motor actin binding protein	1.483					1.483	1	1.391					1.391	1	1.632					1.632	1
SIQHcNIR	P35555	FBN1_HUMAN	Fibrillin-1	FBN1	signaling molecule;extracellular matrix glycoprotein;extracellular matrix structural protein;cell adhesion molecule;annexin;calmodulin	0.426	0.597			0.569	0.530667	3		0.38	0.305	0.422	0.358	0.36625	4						0	0
SIQQcSVR	P35556	FBN2_HUMAN	Fibrillin-2	FBN2	signaling molecule;extracellular matrix glycoprotein;extracellular matrix structural protein;cell adhesion molecule;annexin;calmodulin				0.362		0.362	1						0	0			0.151			0.151	1
SITNTTVcTK	Q15637	SF01_HUMAN	Splicing factor 1	SF1	transcription cofactor;mRNA splicing factor		0.184	0.142	0.141		0.155667	3				0.07		0.07	1	0.214		0.114			0.164	2
SKcEELSGLHGQLQEAR	Q9P2E9	RRBP1_HUMAN	Ribosome-binding protein 1	RRBP1		0.437		0.494		0.619	0.516667	3	0.528	0.496		0.34	0.446	0.4525	4			0.35			0.35	1
SKGFGFVcFSSPEEATK	Q9H361	PABP3_HUMAN	Polyadenylate-binding protein 3	PABPC3		0.585					0.585	1						0	0		0.689				0.689	1
SLLDAcESR	Q01082	SPTB2_HUMAN	Spectrin beta chain, non-erythrocytic 1	SPTBN1	non-motor actin binding protein		0.4				0.4	1		0.653	0.479			0.566	2	0.196					0.196	1
SmmQDREDQSILcTGESGAGK	P35579	MYH9_HUMAN	Myosin-9	MYH9	G-protein modulator;actin binding motor protein;cell junction protein						0	0	0.451					0.451	1						0	0
SmSVYcTPNKPSR	P16615	AT2A2_HUMAN	Sarcoplasmic/endoplasmic reticulum calcium ATPase 2	ATP2A2	cation transporter;ion channel;hydrolase	0.752				0.947	0.8495	2				0.531	0.675	0.603	2	1.015					1.015	1
SNGLIcGGNGVcK	P05556	ITB1_HUMAN	Integrin beta-1	ITGB1	receptor;extracellular matrix glycoprotein;cell adhesion molecule	0.067	0.133				0.1	2	0.122	0.096				0.109	2	0.088					0.088	1
SNIHcNTIAPNAGSR	P51659	DHB4_HUMAN	Peroxisomal multifunctional enzyme type 2	HSD17B4	dehydrogenase;reductase					0.681	0.681	1	0.716			0.359	0.677	0.584	3						0	0
SPDVGLYGVIPEcGETYHSDLAEAK	P46940	IQGA1_HUMAN	Ras GTPase-activating-like protein IQGAP1	IQGAP1	G-protein modulator						0	0	0.701	0.872	0.595			0.722667	3		1.31				1.31	1
SPFLcR	Q9HDC9	APMAP_HUMAN	Adipocyte plasma membrane-associated protein	APMAP	lyase						0	0	0.663				0.523	0.593	2						0	0
SPFPVHVSEAcNPNAcR	Q14315	FLNC_HUMAN	Filamin-C	FLNC	non-motor actin binding protein		0.153		0.219		0.186	2				0.062		0.062	1						0	0
SQDLHcGAcR	Q9Y2B0	CNPY2_HUMAN	Protein canopy homolog 2	CNPY2		0.315					0.315	1	0.283					0.283	1						0	0
SQEcYFDPELYR	P11047	LAMC1_HUMAN	Laminin subunit gamma-1	LAMC1	receptor;extracellular matrix linker protein	0.604					0.604	1						0	0						0	0
SQETEcTYFSTPLLLGKK	P40926	MDHM_HUMAN	Malate dehydrogenase, mitochondrial	MDH2	dehydrogenase	0.739		0.726			0.7325	2	0.761		0.716			0.7385	2	1.041	1.558				1.2995	2
SQPPEKTEESPSAPDAPTcPK	Q15113	PCOC1_HUMAN	Procollagen C-endopeptidase enhancer 1	PCOLCE	transporter;apolipoprotein;membrane-bound signaling molecule;receptor;metalloprotease;serine protease;oxidase;metalloprotease;serine protease;extracellular matrix protein;enzyme modulator;cell adhesion molecule	0.276					0.276	1						0	0	0.313					0.313	1
SQSVRPGADVTFIcTAK	P98160	PGBM_HUMAN	Basement membrane-specific heparan sulfate proteoglycan core protein	HSPG2	receptor;extracellular matrix linker protein	0.565					0.565	1	0.708	0.508				0.608	2				0.636		0.636	1
SSEHINEGETAmLVcK	P35613	BASI_HUMAN	Basigin	BSG	transmembrane receptor regulatory/adaptor protein	0.556				0.73	0.643	2	0.675	0.623		0.439	0.614	0.58775	4			0.533	0.684		0.6085	2
SSFLVDcSK	O75369	FLNB_HUMAN	Filamin-B	FLNB	non-motor actin binding protein		1.25	0.965			1.1075	2			0.785			0.785	1	1.154					1.154	1
SSFTVDcSK	P21333	FLNA_HUMAN	Filamin-A	FLNA	non-motor actin binding protein	0.688	0.883	0.688		0.697	0.739	4	0.729	0.764			0.558	0.683667	3	0.879					0.879	1
SSGcDVNLPGVNVKLPTGQISGPEIK	Q09666	AHNK_HUMAN	Neuroblast differentiation-associated protein AHNAK	AHNAK						0.395	0.395	1						0	0		0.709				0.709	1
SSTETcYSAIPK	O75369	FLNB_HUMAN	Filamin-B	FLNB	non-motor actin binding protein	0.343					0.343	1						0	0						0	0
STcIYGGAPK	Q92841	DDX17_HUMAN	Probable ATP-dependent RNA helicase DDX17	DDX17	RNA helicase;helicase	0.549				0.601	0.575	2	0.768	0.775			0.576	0.706333	3						0	0
STcTINYSK	P49419	AL7A1_HUMAN	Alpha-aminoadipic semialdehyde dehydrogenase	ALDH7A1	dehydrogenase						0	0	0.55	0.37				0.46	2						0	0
STcYGGYKR	P35555	FBN1_HUMAN	Fibrillin-1	FBN1	signaling molecule;extracellular matrix glycoprotein;extracellular matrix structural protein;cell adhesion molecule;annexin;calmodulin						0	0				0.815		0.815	1						0	0
STGcDFAVSPK	P55809	SCOT1_HUMAN	Succinyl-CoA:3-ketoacid coenzyme A transferase 1, mitochondrial	OXCT1	transferase	0.515	0.598				0.5565	2	0.43	0.455				0.4425	2						0	0
STLTDSLVcKAGIIASAR	P13639	EF2_HUMAN	Elongation factor 2	EEF2	translation elongation factor;translation initiation factor;hydrolase;G-protein	0.913					0.913	1						0	0	1.035	1.639				1.337	2
STSSFScLSR	P35908	K22E_HUMAN	Keratin, type II cytoskeletal 2 epidermal	KRT2	structural protein;intermediate filament		1.85				1.85	1		1.945				1.945	1						0	0
SVAcDVGYPALKR	P17301	ITA2_HUMAN	Integrin alpha-2	ITGA2						2.933	2.933	1						0	0	2.313					2.313	1
SVATITPEELNcERPR	Q92626	PXDN_HUMAN	Peroxidasin homolog	PXDN	peroxidase	1.273					1.273	1						0	0						0	0
SYcAEIAHNVSSK	P62910	RL32_HUMAN	60S ribosomal protein L32	RPL32	ribosomal protein	1.353					1.353	1	1.704					1.704	1			0.854			0.854	1
TAAVcVAK	P63010	AP2B1_HUMAN	AP-2 complex subunit beta	AP2B1	membrane traffic protein	1.344				1.412	1.378	2	1.365					1.365	1						0	0
TAcGVGEFR	Q07954	LRP1_HUMAN	Prolow-density lipoprotein receptor-related protein 1	LRP1	receptor;extracellular matrix glycoprotein	0.28					0.28	1	0.535					0.535	1						0	0
TcEEHQLcVVAVLPHILDTGAAGR	Q15084	PDIA6_HUMAN	Protein disulfide-isomerase A6	PDIA6							0	0	0.82					0.82	1						0	0
TcEESSFcKR	Q14697	GANAB_HUMAN	Neutral alpha-glucosidase AB	GANAB	glucosidase	0.416		0.514		0.514	0.481333	3	0.566			0.46	0.348	0.458	3	0.528	0.752				0.64	2
TcENFR	Q13427	PPIG_HUMAN	Peptidyl-prolyl cis-trans isomerase G	PPIG	isomerase	0.935					0.935	1						0	0						0	0
TcESLGAGGYR	P98160	PGBM_HUMAN	Basement membrane-specific heparan sulfate proteoglycan core protein	HSPG2	receptor;extracellular matrix linker protein	0.832				1.043	0.9375	2	1.051	0.807				0.929	2			0.389			0.389	1
TcHIQEcDKR	P07996	TSP1_HUMAN	Thrombospondin-1	THBS1		0.176					0.176	1	0.2		0.071			0.1355	2						0	0
TcRPEGHPPQPEAPQEPALK	P98095	FBLN2_HUMAN	Fibulin-2	FBLN2		2.971				5.466	4.2185	2	3.499				2.399	2.949	2						0	0
TcTFILR	Q99832	TCPH_HUMAN	T-complex protein 1 subunit eta	CCT7	chaperonin	2.288					2.288	1	1.773					1.773	1						0	0
TDFQQGcAK	O95571	ETHE1_HUMAN	Persulfide dioxygenase ETHE1, mitochondrial	ETHE1	hydrolase						0	0	1.142					1.142	1						0	0
TEAADLcK	P16070	CD44_HUMAN	CD44 antigen	CD44		4.618		2.266		4.151	3.67833	3	5.109	5.166			3.261	4.512	3	5.532					5.532	1
TEAQDLcR	Q9C0C2	TB182_HUMAN	182 kDa tankyrase-1-binding protein	TNKS1BP1							0	0						0	0	0.664					0.664	1
TFDSScHFFATK	P09486	SPRC_HUMAN	SPARC	SPARC	growth factor;extracellular matrix glycoprotein;cell adhesion molecule						0	0	1.001					1.001	1						0	0
TFYScTTEGR	P02751	FINC_HUMAN	Fibronectin	FN1	signaling molecule	0.535			0.54	0.606	0.560333	3	0.756	0.509			0.431	0.565333	3			0.535	0.68		0.6075	2
TGDGKILYSQcGDVmR	P60660	MYL6_HUMAN	Myosin light polypeptide 6	MYL6	actin family cytoskeletal protein;calmodulin						0	0						0	0			1.605			1.605	1
TGFYcK	P43243	MATR3_HUMAN	Matrin-3	MATR3	DNA binding protein;RNA binding protein			0.289			0.289	1	0.572			0.187		0.3795	2						0	0
TGRFEEAAGAAPcR	Q9Y4P3	TBL2_HUMAN	Transducin beta-like protein 2	TBL2		0.539	0.808	0.619	0.79	0.684	0.688	5	0.535			0.28	0.474	0.429667	3		1.333				1.333	1
TGTLScTVALRPK	P17813	EGLN_HUMAN	Endoglin	ENG	TGF-beta receptor	4.748	6.907	2.229			4.628	3	5.258					5.258	1						0	0
TGVHHYSGNNIELGTAcGK	P62888	RL30_HUMAN	60S ribosomal protein L30	RPL30	ribosomal protein	1.031	1.266				1.1485	2	1.159	1.217				1.188	2	1.419					1.419	1
THEAEIVEGENHTYcIR	P21333	FLNA_HUMAN	Filamin-A	FLNA	non-motor actin binding protein	0.642		0.657		0.819	0.706	3	0.837	0.735		0.351	0.506	0.60725	4	0.792		0.659			0.7255	2
TIcIAYR	P23634	AT2B4_HUMAN	Plasma membrane calcium-transporting ATPase 4	ATP2B4	cation transporter;ion channel;hydrolase			0.795			0.795	1			0.572	0.469		0.5205	2						0	0
TIDGQQTIIAcIESHQFQPK	P52907	CAZA1_HUMAN	F-actin-capping protein subunit alpha-1	CAPZA1	non-motor actin binding protein						0	0	4.48					4.48	1		8.516				8.516	1
TIIPLISQcTPK	P40926	MDHM_HUMAN	Malate dehydrogenase, mitochondrial	MDH2	dehydrogenase	0.724	0.855				0.7895	2	0.824	0.684	0.644			0.717333	3						0	0
TLcGcR	P84103	SRSF3_HUMAN	Serine/arginine-rich splicing factor 3	SRSF3							0	0		0.142				0.142	1						0	0
TLcIAYR	P23634	AT2B4_HUMAN	Plasma membrane calcium-transporting ATPase 4	ATP2B4	cation transporter;ion channel;hydrolase						0	0						0	0	1.034		0.7			0.867	2
TLcLAYR	P23634	AT2B4_HUMAN	Plasma membrane calcium-transporting ATPase 4	ATP2B4	cation transporter;ion channel;hydrolase		1.082			0.766	0.924	2					0.592	0.592	1						0	0
TLENQSHETLERENQEcPR	P48681	NEST_HUMAN	Nestin	NES	structural protein;intermediate filament	0.652					0.652	1						0	0						0	0
TLLQGSGcLAGIYLEDTKEK	Q15149	PLEC_HUMAN	Plectin	PLEC	non-motor actin binding protein						0	0	0.746					0.746	1						0	0
tLnSTLKcELPVQLGFPLLGTVVEVR	Q4L235	ACSF4_HUMAN	Acyl-CoA synthetase family member 4	AASDH	dehydrogenase;ligase						0	0						0	0			0.332			0.332	1
TLSIAPGQcRPPR	Q53EP0	FND3B_HUMAN	Fibronectin type III domain-containing protein 3B	FNDC3B							0	0	0.466					0.466	1						0	0
TPcEEILVK	P21333	FLNA_HUMAN	Filamin-A	FLNA	non-motor actin binding protein			0.521			0.521	1				0.374		0.374	1			0.576			0.576	1
TPcEEVYVK	Q14315	FLNC_HUMAN	Filamin-C	FLNC	non-motor actin binding protein	0.382				0.442	0.412	2	0.528	0.429			0.276	0.411	3						0	0
TPcNAGTFSQPEK	O43684	BUB3_HUMAN	Mitotic checkpoint protein BUB3	BUB3	RNA binding protein	0.336					0.336	1						0	0						0	0
TPDTSTYcYETAEKITR	P46821	MAP1B_HUMAN	Microtubule-associated protein 1B	MAP1B	non-motor microtubule binding protein						0	0						0	0				0.571		0.571	1
TPmTDVcR	P07942	LAMB1_HUMAN	Laminin subunit beta-1	LAMB1	receptor;extracellular matrix linker protein						0	0	4.502					4.502	1						0	0
TPSGLYLGTcER	P98160	PGBM_HUMAN	Basement membrane-specific heparan sulfate proteoglycan core protein	HSPG2	receptor;extracellular matrix linker protein	0.184					0.184	1		0.16				0.16	1						0	0
TQLAVcQQR	Q02790	FKBP4_HUMAN	Peptidyl-prolyl cis-trans isomerase FKBP4	FKBP4	isomerase;chaperone;calcium-binding protein	0.667					0.667	1		0.93				0.93	1						0	0
TREEEcHFYAGGQVYPGEASR	Q13162	PRDX4_HUMAN	Peroxiredoxin-4	PRDX4	peroxidase		1.373				1.373	1		1.028	0.699	0.644	0.964	0.83375	4	1.033		0.775			0.904	2
TSEVNcYR	P62633	CNBP_HUMAN	Cellular nucleic acid-binding protein	CNBP	nucleic acid binding	0.15	0.266	0.223	0.283	0.285	0.2414	5	0.222	0.18		0.112		0.171333	3	0.238	0.303	0.111	0.164	0.212	0.2056	5
TTcHDFLEcQNSPAR	P98095	FBLN2_HUMAN	Fibulin-2	FBLN2			0.474	0.3		0.371	0.381667	3			0.118	0.209	0.203	0.176667	3	0.375		0.17			0.2725	2
TTEcSNTFK	Q2TAY7	SMU1_HUMAN	WD40 repeat-containing protein SMU1	SMU1		0.397					0.397	1	0.385					0.385	1						0	0
TTGFcATR	P20908	CO5A1_HUMAN	Collagen alpha-1(V) chain	COL5A1	transporter;surfactant;receptor;extracellular matrix structural protein;antibacterial response protein	1.099					1.099	1	1.119					1.119	1						0	0
TVEYAPcR	P06756	ITAV_HUMAN	Integrin alpha-V	ITGAV		0.504					0.504	1	0.862					0.862	1						0	0
TVGVQGDcR	P49915	GUAA_HUMAN	GMP synthase [glutamine-hydrolyzing]	GMPS	glycosyltransferase						0	0	1.175					1.175	1						0	0
TVIEPmAcDGLR	P23634	AT2B4_HUMAN	Plasma membrane calcium-transporting ATPase 4	ATP2B4	cation transporter;ion channel;hydrolase						0	0				0.281		0.281	1				0.746		0.746	1
TVVALcGQR	P48509	CD151_HUMAN	CD151 antigen	CD151	membrane-bound signaling molecule;receptor;cell adhesion molecule	1.604				1.711	1.6575	2	1.449					1.449	1			1.129	1.752		1.4405	2
TVYHAEEVQcDGR	Q16527	CSRP2_HUMAN	Cysteine and glycine-rich protein 2	CSRP2	actin family cytoskeletal protein	0.231	0.334	0.274	0.259	0.337	0.287	5		0.229		0.221	0.207	0.219	3	0.32	0.339	0.216	0.283		0.2895	4
TYLGNALVcTcYGGSR	P02751	FINC_HUMAN	Fibronectin	FN1	signaling molecule		0.489				0.489	1		0.356	0.168			0.262	2						0	0
TYLNHcELHR	Q12841	FSTL1_HUMAN	Follistatin-related protein 1	FSTL1	enzyme modulator	1.753					1.753	1	2.699					2.699	1						0	0
TYPSAcIAR	O95980	RECK_HUMAN	Reversion-inducing cysteine-rich protein with Kazal motifs	RECK		0.474			0.466	0.566	0.502	3	0.675	0.462			0.351	0.496	3						0	0
VAAQcSHAAVSAYK	Q9Y3E5	PTH2_HUMAN	Peptidyl-tRNA hydrolase 2, mitochondrial	PTRH2							0	0	1.181					1.181	1						0	0
VAFRDcEGR	Q16658	FSCN1_HUMAN	Fascin	FSCN1	non-motor actin binding protein	0.756					0.756	1						0	0	1.09					1.09	1
VAGDcLDEK	Q96AG4	LRC59_HUMAN	Leucine-rich repeat-containing protein 59	LRRC59		1.674		1.555		1.501	1.57667	3	2.054	2.121		1.052	1.45	1.66925	4	1.511					1.511	1
VAQLcDFNPK	P09497	CLCB_HUMAN	Clathrin light chain B	CLTB	vesicle coat protein		1.238				1.238	1						0	0						0	0
VAQLcR	O75326	SEM7A_HUMAN	Semaphorin-7A	SEMA7A	membrane-bound signaling molecule	1.429					1.429	1	1.505			0.462		0.9835	2						0	0
VASVHVDcSSASSQPLGPR	Q07092	COGA1_HUMAN	Collagen alpha-1(XVI) chain	COL16A1	transporter;surfactant;receptor;extracellular matrix structural protein;antibacterial response protein	0.424		0.401			0.4125	2	0.491					0.491	1						0	0
VATFHDcEDAAR	Q9P2X0	DPM3_HUMAN	Dolichol-phosphate mannosyltransferase subunit 3	DPM3		0.512					0.512	1	0.501					0.501	1						0	0
VAVcDIPPR	Q9BUF5	TBB6_HUMAN	Tubulin beta-6 chain	TUBB6	tubulin	1.833					1.833	1						0	0						0	0
VAVTEGcQPSR	O75369	FLNB_HUMAN	Filamin-B	FLNB	non-motor actin binding protein	0.319		0.238		0.3	0.285667	3	0.33	0.295	0.219			0.281333	3	0.394					0.394	1
VAYcFEVAAQR	Q9H488	OFUT1_HUMAN	GDP-fucose protein O-fucosyltransferase 1	POFUT1		1.732					1.732	1						0	0						0	0
VcADLIR	P60866	RS20_HUMAN	40S ribosomal protein S20	RPS20	ribosomal protein	0.939					0.939	1	0.902	1.503				1.2025	2		0.74				0.74	1
VcALEQQK	P13612	ITA4_HUMAN	Integrin alpha-4	ITGA4							0	0	1.185					1.185	1						0	0
VcALGGSK	O75083	WDR1_HUMAN	WD repeat-containing protein 1	WDR1	non-motor actin binding protein	1.04	1.251	0.904		1.239	1.1085	4	1.065	1.069			0.794	0.976	3	1.235					1.235	1
VcAYGPGLK	Q14315	FLNC_HUMAN	Filamin-C	FLNC	non-motor actin binding protein	0.23					0.23	1	0.233	0.261				0.247	2						0	0
VcEEIAIIPSKK	P0CW22	RS17_HUMAN	40S ribosomal protein S17	RPS17	ribosomal protein			0.355	0.513		0.434	2				0.251	0.29	0.2705	2			0.389			0.389	1
VcHAHPTLSEAFR	P09622	DLDH_HUMAN	Dihydrolipoyl dehydrogenase, mitochondrial	DLD	dehydrogenase;oxidase;reductase	0.637					0.637	1	0.716					0.716	1						0	0
VcNPIISK	P54652	HSP72_HUMAN	Heat shock-related 70 kDa protein 2	HSPA2	Hsp70 family chaperone	0.399				0.414	0.4065	2						0	0						0	0
VcNPIITK	P11142	HSP7C_HUMAN	Heat shock cognate 71 kDa protein	HSPA8	Hsp70 family chaperone	0.54					0.54	1	0.529	0.642				0.5855	2						0	0
VcSFGK	P28347	TEAD1_HUMAN	Transcriptional enhancer factor TEF-1	TEAD1	transcription factor	0.839					0.839	1						0	0						0	0
VcTLAIIDPGDSDIIR	P62888	RL30_HUMAN	60S ribosomal protein L30	RPL30	ribosomal protein	0.84					0.84	1	0.808					0.808	1						0	0
VcTNIIEK	Q9NZM1	MYOF_HUMAN	Myoferlin	MYOF	membrane traffic protein	1.129					1.129	1	1.21					1.21	1						0	0
VcVDTHmR	P35555	FBN1_HUMAN	Fibrillin-1	FBN1	signaling molecule;extracellular matrix glycoprotein;extracellular matrix structural protein;cell adhesion molecule;annexin;calmodulin						0	0	0.487					0.487	1						0	0
VDcDQHSDIAQR	Q9BS26	ERP44_HUMAN	Endoplasmic reticulum resident protein 44	ERP44		1.059	1.488	1.051	1.868	1.307	1.3546	5	1.049	1.09			0.904	1.01433	3	1.398		1.548		2.509	1.81833	3
VDcTAHSDVcSAQGVR	Q8NBS9	TXND5_HUMAN	Thioredoxin domain-containing protein 5	TXNDC5		0.136	0.256	0.263	0.297	0.293	0.249	5	0.253	0.176	0.091	0.181	0.148	0.1698	5	0.274					0.274	1
VDcTANTNTcNK	P30101	PDIA3_HUMAN	Protein disulfide-isomerase A3	PDIA3							0	0	0.109					0.109	1						0	0
VDcTANTNTcNKYGVSGYPTLK	P30101	PDIA3_HUMAN	Protein disulfide-isomerase A3	PDIA3		0.111					0.111	1		0.176				0.176	1						0	0
VDcTQHYELcSGNQVR	Q8NBS9	TXND5_HUMAN	Thioredoxin domain-containing protein 5	TXNDC5						0.593	0.593	1						0	0						0	0
VEEEEERcQHLQAEK	P35579	MYH9_HUMAN	Myosin-9	MYH9	G-protein modulator;actin binding motor protein;cell junction protein		1.896				1.896	1	1.429	1.567			1.427	1.47433	3	1.949					1.949	1
VEKIPGGIIEDScVLR	P49368	TCPG_HUMAN	T-complex protein 1 subunit gamma	CCT3	chaperonin	0.629					0.629	1						0	0	0.722					0.722	1
VELHSTcQTISVDR	O00267	SPT5H_HUMAN	Transcription elongation factor SPT5	SUPT5H	transcription factor;chromatin/chromatin-binding protein	0.287					0.287	1		0.465				0.465	1						0	0
VFEHDSVELNcK	P10768	ESTD_HUMAN	S-formylglutathione hydrolase	ESD	esterase		2.441				2.441	1						0	0						0	0
VFNDcR	P38405	GNAL_HUMAN	Guanine nucleotide-binding protein G(olf) subunit alpha	GNAL							0	0	1.057					1.057	1						0	0
VFSIcR	P48681	NEST_HUMAN	Nestin	NES	structural protein;intermediate filament		0.293				0.293	1						0	0						0	0
VGAFTmVcK	P00505	AATM_HUMAN	Aspartate aminotransferase, mitochondrial	GOT2							0	0	2.44					2.44	1						0	0
VGcVDTR	P35555	FBN1_HUMAN	Fibrillin-1	FBN1	signaling molecule;extracellular matrix glycoprotein;extracellular matrix structural protein;cell adhesion molecule;annexin;calmodulin	0.278	0.565	0.3	0.651	0.507	0.4602	5		0.377	0.176	0.242	0.293	0.272	4	0.372					0.372	1
VGEATETALTcLVEK	P16615	AT2A2_HUMAN	Sarcoplasmic/endoplasmic reticulum calcium ATPase 2	ATP2A2	cation transporter;ion channel;hydrolase						0	0	0.447					0.447	1						0	0
VGEEFEEQTVDGRPcK	P29373	RABP2_HUMAN	Cellular retinoic acid-binding protein 2	CRABP2			0.885				0.885	1		0.479	0.547			0.513	2	0.736		0.78			0.758	2
VGEFcHNR	P22314	UBA1_HUMAN	Ubiquitin-like modifier-activating enzyme 1	UBA1	transfer/carrier protein;ligase	1.131	1.369				1.25	2	1.161	1.306	1.021		0.866	1.0885	4	1.31					1.31	1
VGELcAGK	P18206	VINC_HUMAN	Vinculin	VCL							0	0	0.865					0.865	1						0	0
VGKDELFALEQScAQVVLQAANER	Q16658	FSCN1_HUMAN	Fascin	FSCN1	non-motor actin binding protein						0	0						0	0			1.985			1.985	1
VGLNAQAAcAPR	P48681	NEST_HUMAN	Nestin	NES	structural protein;intermediate filament	0.304			0.632	0.434	0.456667	3	0.514	0.405			0.326	0.415	3						0	0
VGVDYEGGGcR	Q02809	PLOD1_HUMAN	Procollagen-lysine,2-oxoglutarate 5-dioxygenase 1	PLOD1	oxygenase	1.227					1.227	1						0	0						0	0
VGVTEGcDPTR	Q14315	FLNC_HUMAN	Filamin-C	FLNC	non-motor actin binding protein	0.308	0.195				0.2515	2			0.248			0.248	1		0.873				0.873	1
VHQETAADEcPPcVHGAR	Q07092	COGA1_HUMAN	Collagen alpha-1(XVI) chain	COL16A1	transporter;surfactant;receptor;extracellular matrix structural protein;antibacterial response protein	0.405					0.405	1						0	0						0	0
VHSPSGALEEcYVTEIDQDKYAVR	P21333	FLNA_HUMAN	Filamin-A	FLNA	non-motor actin binding protein	0.812	1.171	0.888		0.717	0.897	4	0.683	1.427	0.81	0.717	0.79	0.8854	5	0.453	0.72		0.639		0.604	3
VHTPSGAVEEcYVSELDSDKHTIR	Q14315	FLNC_HUMAN	Filamin-C	FLNC	non-motor actin binding protein	0.58					0.58	1	0.66	0.794	0.718			0.724	3						0	0
VIAcDGGGGALGHPK	O75380	NDUS6_HUMAN	NADH dehydrogenase [ubiquinone] iron-sulfur protein 6, mitochondrial	NDUFS6	oxidoreductase			0.181	0.253	0.281	0.238333	3						0	0			0.173			0.173	1
VIEGLDTGLQGmcVGERR	Q96AY3	FKB10_HUMAN	Peptidyl-prolyl cis-trans isomerase FKBP10	FKBP10	isomerase;chaperone;calcium-binding protein						0	0	1.129					1.129	1						0	0
VIEGLDTGLQGMcVGERR	Q96AY3	FKB10_HUMAN	Peptidyl-prolyl cis-trans isomerase FKBP10	FKBP10	isomerase;chaperone;calcium-binding protein			0.853			0.853	1						0	0						0	0
VIEPGcVR	O60884	DNJA2_HUMAN	DnaJ homolog subfamily A member 2	DNAJA2		1.338	1.258				1.298	2						0	0						0	0
VIGSGcNLDSAR	P00338	LDHA_HUMAN	L-lactate dehydrogenase A chain	LDHA	dehydrogenase	1.301				1.236	1.2685	2	1.319	1.275			0.962	1.18533	3				1.582		1.582	1
VIHDVcR	P35555	FBN1_HUMAN	Fibrillin-1	FBN1	signaling molecule;extracellular matrix glycoprotein;extracellular matrix structural protein;cell adhesion molecule;annexin;calmodulin	0.464	0.79				0.627	2		0.505	0.343	0.53	0.437	0.45375	4	0.719					0.719	1
VIVcNTK	P17931	LEG3_HUMAN	Galectin-3	LGALS3	signaling molecule;cell adhesion molecule			0.433			0.433	1		0.64	0.469	0.283		0.464	3						0	0
VKcSGPGLER	P21333	FLNA_HUMAN	Filamin-A	FLNA	non-motor actin binding protein					0.27	0.27	1						0	0			0.256			0.256	1
VKcSGPGLSPGmVR	P21333	FLNA_HUMAN	Filamin-A	FLNA	non-motor actin binding protein						0	0				0.058		0.058	1	0.114		0.112			0.113	2
VKcSGPGLSPGMVR	P21333	FLNA_HUMAN	Filamin-A	FLNA	non-motor actin binding protein					0.156	0.156	1						0	0						0	0
VLcDDVIcDETK	P02452	CO1A1_HUMAN	Collagen alpha-1(I) chain	COL1A1	transporter;surfactant;receptor;extracellular matrix structural protein;antibacterial response protein	1.774					1.774	1						0	0						0	0
VLcQGLK	P13489	RINI_HUMAN	Ribonuclease inhibitor	RNH1							0	0	1.293					1.293	1						0	0
VLGPScK	Q9UEY8	ADDG_HUMAN	Gamma-adducin	ADD3	non-motor actin binding protein	1.032	1.355				1.1935	2		1.144				1.144	1	1.081					1.081	1
VLSLNFSEcHTK	Q9UN86	G3BP2_HUMAN	Ras GTPase-activating protein-binding protein 2	G3BP2	signaling molecule;RNA binding protein	0.554					0.554	1						0	0						0	0
VLTAAGNScR	Q86W42	THOC6_HUMAN	THO complex subunit 6 homolog	THOC6							0	0	1.242					1.242	1						0	0
VLVcAHR	P26006	ITA3_HUMAN	Integrin alpha-3	ITGA3			3.33				3.33	1		2.873				2.873	1						0	0
VmSQNFTNcHTK	Q13283	G3BP1_HUMAN	Ras GTPase-activating protein-binding protein 1	G3BP1	signaling molecule;RNA binding protein	0.37					0.37	1	0.399					0.399	1	0.312					0.312	1
VPFLVLEcPNLK	Q9NRP0	OSTC_HUMAN	Oligosaccharyltransferase complex subunit OSTC	OSTC							0	0						0	0		0.407				0.407	1
VPLDVAcAR	Q15149	PLEC_HUMAN	Plectin	PLEC	non-motor actin binding protein						0	0	0.462					0.462	1						0	0
VPQcPSGR	Q16186	ADRM1_HUMAN	Proteasomal ubiquitin receptor ADRM1	ADRM1		1.234	1.045				1.1395	2	1.304	1.03				1.167	2						0	0
VPVYcTK	O95394	AGM1_HUMAN	Phosphoacetylglucosamine mutase	PGM3	glycosyltransferase;mutase	0.489					0.489	1						0	0						0	0
VQELGHGcAALVTK	Q9Y490	TLN1_HUMAN	Talin-1	TLN1	actin family cytoskeletal protein;cell adhesion molecule	2.227					2.227	1	1.651					1.651	1						0	0
VQLDcR	Q14315	FLNC_HUMAN	Filamin-C	FLNC	non-motor actin binding protein	0.245		0.332			0.2885	2	0.329	0.357	0.189			0.291667	3	0.461					0.461	1
VQVQDNEGcPVEALVK	P21333	FLNA_HUMAN	Filamin-A	FLNA	non-motor actin binding protein	0.646	1.069				0.8575	2	0.848		0.57			0.709	2						0	0
VRLGDVISIQPcPDVK	P55072	TERA_HUMAN	Transitional endoplasmic reticulum ATPase	VCP		0.552	0.517				0.5345	2		0.465	0.264			0.3645	2	0.493	0.858				0.6755	2
vSDcQR	Q9Y2K7	KDM2A_HUMAN	Lysine-specific demethylase 2A	KDM2A							0	0					0.891	0.891	1						0	0
VTAVIPcFPYAR	P11908	PRPS2_HUMAN	Ribose-phosphate pyrophosphokinase 2	PRPS2	carbohydrate kinase;nucleotide kinase;ligase;carbohydrate kinase;nucleotide kinase	1.824					1.824	1	2.46					2.46	1		3.713				3.713	1
VTcAcQEHR	Q9BZG1	RAB34_HUMAN	Ras-related protein Rab-34	RAB34							0	0	0.596					0.596	1	0.985					0.985	1
VTDDLVcLVYK	P49458	SRP09_HUMAN	Signal recognition particle 9 kDa protein	SRP9	receptor;RNA binding protein						0	0	3.38					3.38	1						0	0
VTDDLVcLVYKTDQAQDVK	P49458	SRP09_HUMAN	Signal recognition particle 9 kDa protein	SRP9	receptor;RNA binding protein	3.677	4.324				4.0005	2	3.197					3.197	1		10.699				10.699	1
VTNDNAScRLEK	P29279	CTGF_HUMAN	Connective tissue growth factor	CTGF	growth factor					1.071	1.071	1					0.544	0.544	1						0	0
VTSLTAcLVDQSLR	P04216	THY1_HUMAN	Thy-1 membrane glycoprotein	THY1							0	0	5.137					5.137	1						0	0
VTVAGLAGKDPVQcSR	Q99497	PARK7_HUMAN	Protein deglycase DJ-1	PARK7	transcription factor;cysteine protease;RNA binding protein;cysteine protease						0	0						0	0			0.19			0.19	1
VTYcPTEPGNYIINIK	P21333	FLNA_HUMAN	Filamin-A	FLNA	non-motor actin binding protein	0.894	1.244				1.069	2		1.067	0.768			0.9175	2		1.089				1.089	1
VVEQmcITQYER	P04156	PRIO_HUMAN	Major prion protein	PRNP			1.717				1.717	1						0	0						0	0
VVKLDVLcTK	P21589	5NTD_HUMAN	5'-nucleotidase	NT5E	nucleotide phosphatase;nucleotide phosphatase;phosphodiesterase		1.001				1.001	1						0	0						0	0
VVMDGVISDHEcQELQR	Q32P28	P3H1_HUMAN	Prolyl 3-hydroxylase 1	P3H1	extracellular matrix glycoprotein	0.654					0.654	1						0	0						0	0
VVmDGVISDHEcQELQR	Q32P28	P3H1_HUMAN	Prolyl 3-hydroxylase 1	P3H1	extracellular matrix glycoprotein		0.855			0.694	0.7745	2		0.674	0.472	0.319		0.488333	3	0.502			0.92		0.711	2
VVPDSccK	P48509	CD151_HUMAN	CD151 antigen	CD151	membrane-bound signaling molecule;receptor;cell adhesion molecule	0.977					0.977	1	1.262					1.262	1						0	0
VVPENcER	O95302	FKBP9_HUMAN	Peptidyl-prolyl cis-trans isomerase FKBP9	FKBP9	isomerase;chaperone;calcium-binding protein	0.997	1.565	0.834	1.764	1.106	1.2532	5	1.031	1.242	0.756	0.506	0.85	0.877	5	1.161					1.161	1
VVVVDcKK	Q3ZCQ8	TIM50_HUMAN	Mitochondrial import inner membrane translocase subunit TIM50	TIMM50						1.053	1.053	1			0.822		0.768	0.795	2						0	0
VYVAKVDcTAHSDVcSAQGVR	Q8NBS9	TXND5_HUMAN	Thioredoxin domain-containing protein 5	TXNDC5		0.136	0.253	0.203		0.234	0.2065	4				0.204		0.204	1						0	0
WcGTTQNYDADQK	P02751	FINC_HUMAN	Fibronectin	FN1	signaling molecule	0.714					0.714	1	0.829	0.68				0.7545	2						0	0
WcHDNGVNYK	P02751	FINC_HUMAN	Fibronectin	FN1	signaling molecule	2.01		1.929	2.429	2.266	2.1585	4	1.967	1.772		1.329	1.558	1.6565	4	4.116					4.116	1
WGFcPIK	Q9UBG0	MRC2_HUMAN	C-type mannose receptor 2	MRC2	receptor						0	0	2.015		1.672			1.8435	2						0	0
WLTLEVcR	Q9NR56	MBNL1_HUMAN	Muscleblind-like protein 1	MBNL1	DNA binding protein	2.569					2.569	1						0	0						0	0
WTELAGcTADFR	Q12907	LMAN2_HUMAN	Vesicular integral-membrane protein VIP36	LMAN2	membrane traffic protein	1.177					1.177	1	1.034	1.547				1.2905	2						0	0
WVPEITHHcPK	P60953	CDC42_HUMAN	Cell division control protein 42 homolog	CDC42	small GTPase	0.699					0.699	1	0.628					0.628	1						0	0
YAAGHTVHLPPcR	P98095	FBLN2_HUMAN	Fibulin-2	FBLN2		0.068	0.134	0.16		0.244	0.1515	4	0.165	0.117	0.113	0.06		0.11375	4		0.316	0.066			0.191	2
YADLTEDQLPScESLKDTIAR	P18669	PGAM1_HUMAN	Phosphoglycerate mutase 1	PGAM1		0.55					0.55	1	0.687	0.947				0.817	2	0.539					0.539	1
YcDPDSYHR	P26368	U2AF2_HUMAN	Splicing factor U2AF 65 kDa subunit	U2AF2	mRNA splicing factor						0	0	1.333					1.333	1						0	0
YcFPNYVGRPK	P42025	ACTY_HUMAN	Beta-centractin	ACTR1B	actin and actin related protein	0.464					0.464	1						0	0						0	0
YcQVIR	P39023	RL3_HUMAN	60S ribosomal protein L3	RPL3	ribosomal protein						0	0	1.022					1.022	1						0	0
YDDmAAcmK	P63104	1433Z_HUMAN	14-3-3 protein zeta/delta	YWHAZ	chaperone	0.362	0.424				0.393	2	0.397					0.397	1	0.356					0.356	1
YDDmATcmK	P27348	1433T_HUMAN	14-3-3 protein theta	YWHAQ	chaperone	0.322					0.322	1						0	0	0.363					0.363	1
YEcVAR	A1KZ92	PXDNL_HUMAN	Peroxidasin-like protein	PXDNL	peroxidase						0	0	0.251					0.251	1						0	0
YFTNcK	Q15582	BGH3_HUMAN	Transforming growth factor-beta-induced protein ig-h3	TGFBI	signaling molecule;cell adhesion molecule						0	0	3.064					3.064	1						0	0
YGDGGSSFQSTTGHcVHmR	P55795	HNRH2_HUMAN	Heterogeneous nuclear ribonucleoprotein H2	HNRNPH2	ribosomal protein						0	0						0	0	1.016					1.016	1
YGDGGSTFQSTTGHcVHMR	P31943	HNRH1_HUMAN	Heterogeneous nuclear ribonucleoprotein H	HNRNPH1	ribosomal protein						0	0	0.61					0.61	1						0	0
YGDGGSTFQSTTGHcVHmR	P31943	HNRH1_HUMAN	Heterogeneous nuclear ribonucleoprotein H	HNRNPH1	ribosomal protein	0.664					0.664	1			0.402			0.402	1		1.41				1.41	1
YGDSEFTVQSTTGHcVHmR	P52597	HNRPF_HUMAN	Heterogeneous nuclear ribonucleoprotein F	HNRNPF	ribosomal protein	0.552					0.552	1	0.357					0.357	1						0	0
YHDRDVWKPEPcR	P02452	CO1A1_HUMAN	Collagen alpha-1(I) chain	COL1A1	transporter;surfactant;receptor;extracellular matrix structural protein;antibacterial response protein	0.461					0.461	1						0	0						0	0
YHQIGSGKcEIK	O14979	HNRDL_HUMAN	Heterogeneous nuclear ribonucleoprotein D-like	HNRNPDL							0	0						0	0	1.335					1.335	1
YHTInGHNcEVK	P51991	ROA3_HUMAN	Heterogeneous nuclear ribonucleoprotein A3	HNRNPA3							0	0	0.385					0.385	1						0	0
YHTINGHNcEVK	P51991	ROA3_HUMAN	Heterogeneous nuclear ribonucleoprotein A3	HNRNPA3		0.44	0.493				0.4665	2						0	0						0	0
YHTInGHNcEVKK	P51991	ROA3_HUMAN	Heterogeneous nuclear ribonucleoprotein A3	HNRNPA3							0	0	0.364					0.364	1						0	0
YHTINGHNcEVKK	P51991	ROA3_HUMAN	Heterogeneous nuclear ribonucleoprotein A3	HNRNPA3		0.356					0.356	1						0	0						0	0
YHTVnGHNcEVR	P09651	ROA1_HUMAN	Heterogeneous nuclear ribonucleoprotein A1	HNRNPA1							0	0	0.498					0.498	1						0	0
YHTVNGHNcEVR	P09651	ROA1_HUMAN	Heterogeneous nuclear ribonucleoprotein A1	HNRNPA1		0.543	0.806	0.493		0.638	0.62	4		0.645	0.328	0.28	0.376	0.40725	4	0.761	1.228				0.9945	2
YHTVNGHNcEVRK	P09651	ROA1_HUMAN	Heterogeneous nuclear ribonucleoprotein A1	HNRNPA1							0	0	0.501					0.501	1						0	0
YHTVnGHNcEVRK	P09651	ROA1_HUMAN	Heterogeneous nuclear ribonucleoprotein A1	HNRNPA1		0.527					0.527	1						0	0						0	0
YIQAAcK	Q00610	CLH1_HUMAN	Clathrin heavy chain 1	CLTC	vesicle coat protein	0.944		0.802			0.873	2	1.061	1.209	0.978		0.956	1.051	4	1.247					1.247	1
YIVLQDTcSKR	P05997	CO5A2_HUMAN	Collagen alpha-2(V) chain	COL5A2	transporter;surfactant;receptor;extracellular matrix structural protein;antibacterial response protein	0.574					0.574	1						0	0						0	0
YLAADKDGNVTcER	Q16658	FSCN1_HUMAN	Fascin	FSCN1	non-motor actin binding protein	1.297	1.603				1.45	2	1.654	1.682				1.668	2	1.591	2.452				2.0215	2
YLAEVAcGDDRK	P27348	1433T_HUMAN	14-3-3 protein theta	YWHAQ	chaperone	0.654	0.768				0.711	2	0.568					0.568	1						0	0
YLcQNGR	P35555	FBN1_HUMAN	Fibrillin-1	FBN1	signaling molecule;extracellular matrix glycoprotein;extracellular matrix structural protein;cell adhesion molecule;annexin;calmodulin						0	0	6.911					6.911	1						0	0
YLEcSALTQR	P15153	RAC2_HUMAN	Ras-related C3 botulinum toxin substrate 2	RAC2	small GTPase		1.256				1.256	1						0	0						0	0
YLIVVTDGHPLEGYKEPcGGLEDAVNEAK	P12109	CO6A1_HUMAN	Collagen alpha-1(VI) chain	COL6A1	transporter;surfactant;receptor;extracellular matrix structural protein;antibacterial response protein	1.199					1.199	1						0	0						0	0
YLTcPK	Q15149	PLEC_HUMAN	Plectin	PLEC	non-motor actin binding protein	0.337		0.288			0.3125	2	0.419	0.317				0.368	2	0.416					0.416	1
YNDFLHDPLSLcK	Q8NHP8	PLBL2_HUMAN	Putative phospholipase B-like 2	PLBD2		0.406					0.406	1		0.393				0.393	1	0.399	0.39				0.3945	2
YNFFTGcPK	Q99832	TCPH_HUMAN	T-complex protein 1 subunit eta	CCT7	chaperonin						0	0	1.382					1.382	1						0	0
YNLAIEEHcTFGDPIV	Q9UBR2	CATZ_HUMAN	Cathepsin Z	CTSZ	cysteine protease;cysteine protease						0	0						0	0		1.324				1.324	1
YNPTWHcIVGR	P63167	DYL1_HUMAN	Dynein light chain 1, cytoplasmic	DYNLL1	enzyme modulator;microtubule family cytoskeletal protein						0	0	0.686					0.686	1						0	0
YQIDPDAcFSAK	P21796	VDAC1_HUMAN	Voltage-dependent anion-selective channel protein 1	VDAC1	anion channel;voltage-gated ion channel						0	0	0.654				0.741	0.6975	2						0	0
YRNPVSQcmR	Q13148	TADBP_HUMAN	TAR DNA-binding protein 43	TARDBP		0.696				1.067	0.8815	2						0	0	0.959					0.959	1
YSFcTDHTVLVQTR	P02751	FINC_HUMAN	Fibronectin	FN1	signaling molecule	0.814					0.814	1	1.101		0.608			0.8545	2		1.155				1.155	1
YSISRTEAADLcK	P16070	CD44_HUMAN	CD44 antigen	CD44							0	0		6.034				6.034	1	5.913					5.913	1
YSNSALGHVNcTIK	Q9NQC3	RTN4_HUMAN	Reticulon-4	RTN4	membrane traffic protein	0.738					0.738	1	0.654	0.756			0.64	0.683333	3						0	0
YSQIcAK	P56381	ATP5E_HUMAN	ATP synthase subunit epsilon, mitochondrial	ATP5E	ATP synthase;hydrolase	0.294					0.294	1	0.3					0.3	1						0	0
YTcEATNGSGAR	Q15746	MYLK_HUMAN	Myosin light chain kinase, smooth muscle	MYLK	immunoglobulin receptor superfamily;protein phosphatase;protein phosphatase;immunoglobulin receptor superfamily;immunoglobulin superfamily cell adhesion molecule						0	0	0.911					0.911	1						0	0
YTGEDLTcTVK	Q53EP0	FND3B_HUMAN	Fibronectin type III domain-containing protein 3B	FNDC3B							0	0		0.246				0.246	1						0	0
YTGHHAYASGcTISPY	P28300	LYOX_HUMAN	Protein-lysine 6-oxidase	LOX	receptor;serine protease;oxidase;serine protease	0.228	0.379			0.39	0.332333	3	0.336	0.32	0.155			0.270333	3	0.321	0.437				0.379	2
YVEcSALTQK	P60953	CDC42_HUMAN	Cell division control protein 42 homolog	CDC42	small GTPase	0.604				0.638	0.621	2	0.601	0.728				0.6645	2						0	0
YVIcVR	P21333	FLNA_HUMAN	Filamin-A	FLNA	non-motor actin binding protein	0.423		0.414	0.69	0.447	0.4935	4	0.435	0.564	0.4	0.235	0.376	0.402	5	0.33	0.501	0.327		0.596	0.4385	4
YVVGcR	P62333	PRS10_HUMAN	26S protease regulatory subunit 10B	PSMC6	hydrolase						0	0	0.833					0.833	1						0	0
YYLScPmESR	O75326	SEM7A_HUMAN	Semaphorin-7A	SEMA7A	membrane-bound signaling molecule						0	0			0.154			0.154	1						0	0

## Sheet: TGFbvsDMSO-selected
Sequence	Protein Accession	Entry name	Protein name	Gene	Panther protein class	TGFB-1	TGFB-2	TGFB-3	TGFB-4	TGFB-5	Frequency-TGFB	Mean-TGFB	DMSO-1	DMSO-2	DMSO-3	DMSO-4	DMSO-5	Frequency-DMSO	Mean-DMSO	ratio TGFB/DMSO			All individual ratios of the H\L ratio of each sample per group were calculated in each specific comparison. When more than 60% of the observed individual ratios (highlighted in red) were also ≥1.2 or ≤0.8 respectively, in agreement with the mean fold change, then these changes were further considered as significant.
Frequency ≥2/5 in both groups AND ratio>1,2																							TGFB-1/DMSO-1	TGFB-1/DMSO-2	TGFB-1/DMSO-3	TGFB-1/DMSO-4	TGFB-1/DMSO-5	TGFB-2/DMSO-1	TGFB-2/DMSO-2	TGFB-2/DMSO-3	TGFB-2/DMSO-4	TGFB-2/DMSO-5	TGFB-3/DMSO-1	TGFB-3/DMSO-2	TGFB-3/DMSO-3	TGFB-3/DMSO-4	TGFB-3/DMSO-5	TGFB-4/DMSO-1	TGFB-4/DMSO-2	TGFB-4/DMSO-3	TGFB-4/DMSO-4	TGFB-4/DMSO-5	TGFB-5/DMSO-1	TGFB-5/DMSO-2	TGFB-5/DMSO-3	TGFB-5/DMSO-4	TGFB-5/DMSO-5
cGEGQVcHNLPGSYR	P98095	FBLN2_HUMAN	Fibulin-2	FBLN2			0.556	0.359		0.342	3	0.419	0.257	0.278				2	0.2675	1.56636								2.16342	2				1.39689	1.29137									1.33074	1.23022
cTEGFR	Q9HCU0	CD248_HUMAN	Endosialin	CD248		0.31	0.545	0.348		0.593	4	0.449	0.313		0.175			2	0.244	1.84016			0.990415		1.77143			1.74121		3.11429			1.11182		1.98857								1.89457		3.38857
VHSPSGALEEcYVTEIDQDKYAVR	P21333	FLNA_HUMAN	Filamin-A	FLNA	non-motor actin binding protein	0.812	1.171	0.888		0.717	4	0.897	0.453	0.72		0.639		3	0.604	1.4851			1.79249	1.12778		1.27074		2.58499	1.62639		1.83255		1.96026	1.23333		1.38967							1.58278	0.995833		1.12207
TTcHDFLEcQNSPAR	P98095	FBLN2_HUMAN	Fibulin-2	FBLN2			0.474	0.3		0.371	3	0.381667	0.375		0.17			2	0.2725	1.40061								1.264		2.78824			0.8		1.76471								0.989333		2.18235
cVALEASGEHR	Q9HCU0	CD248_HUMAN	Endosialin	CD248		0.412		0.563	0.64	0.561	4	0.544	0.501		0.302	0.435		3	0.412667	1.31826			0.822355		1.36424	0.947126							1.12375		1.86424	1.29425		1.27745		2.11921	1.47126		1.11976		1.85762	1.28966
cGSVLVR	P15880	RS2_HUMAN	40S ribosomal protein S2	RPS2	ribosomal protein	0.72		0.78		1.054	3	0.851333	0.742		0.567			2	0.6545	1.30074			0.97035		1.26984								1.05121		1.37566								1.42049		1.85891
cSVASIK	P20042	IF2B_HUMAN	Eukaryotic translation initiation factor 2 subunit 2	EIF2S2	translation initiation factor	0.194		0.225		0.258	3	0.225667	0.214		0.137			2	0.1755	1.28585			0.906542		1.41606								1.0514		1.64234								1.20561		1.88321
NYVVTDHGScVR	P00533	EGFR_HUMAN	Epidermal growth factor receptor	EGFR		0.318		0.334		0.393	3	0.348333	0.459		0.157	0.247		3	0.287667	1.21089			0.69281		2.02548	1.28745							0.727669		2.12739	1.35223							0.856209		2.50318	1.59109
ARVPQTFTVDcSQAGR	Q14315	FLNC_HUMAN	Filamin-C	FLNC	non-motor actin binding protein		0.4	0.328	0.444	0.351	4	0.38075	0.301		0.281			2	0.291	1.30842								1.3289		1.42349			1.0897		1.16726			1.47508		1.58007			1.16611		1.24911
Frequency ≥2/5 in both groups AND ratio<0,8
NIDPKPcTPR	Q96EP5	DAZP1_HUMAN	DAZ-associated protein 1	DAZAP1		0.605		0.558		0.707	3	0.623333	0.915		0.796			2	0.8555	0.728619			0.661202		0.76005								0.609836		0.701005								0.772678		0.888191
cVAALAR	Q6ZUV0	BACHL_HUMAN	Putative cytosolic acyl coenzyme A thioester hydrolase-like	ACOT7L	esterase	2.567	3.402			5.311	3	3.76	4.665	8.334				2	6.4995	0.578506			0.550268	0.308015				0.72926	0.408207														1.13848	0.637269
NGSLIcTASK	Q9ULV4	COR1C_HUMAN	Coronin-1C	CORO1C	non-motor actin binding protein	0.954	1.02	0.666		1.048	4	0.922	1.224	1.339				2	1.2815	0.719469			0.779412	0.712472				0.833333	0.761763				0.544118	0.497386									0.856209	0.782674
AAEcNIVVTQPR	Q08211	DHX9_HUMAN	ATP-dependent RNA helicase A	DHX9	RNA helicase;helicase	0.676	0.955	0.653		0.782	4	0.7665	0.888	1.281				2	1.0845	0.706777			0.761261	0.527713				1.07545	0.745511				0.73536	0.509758									0.880631	0.610461
NGYDYGQcR	Q13242	SRSF9_HUMAN	Serine/arginine-rich splicing factor 9	SRSF9			1.041	0.483	1.064	0.433	4	0.75525	0.802	1.574				2	1.188	0.635732								1.298	0.661372				0.602244	0.306861				1.32668	0.675985				0.5399	0.275095
YHTVNGHNcEVR	P09651	ROA1_HUMAN	Heterogeneous nuclear ribonucleoprotein A1	HNRNPA1		0.543	0.806	0.493		0.638	4	0.62	0.761	1.228				2	0.9945	0.623429			0.713535	0.442182				1.05913	0.656352				0.647832	0.401466									0.838371	0.519544
TcEESSFcKR	Q14697	GANAB_HUMAN	Neutral alpha-glucosidase AB	GANAB	glucosidase	0.416		0.514		0.514	3	0.481333	0.528	0.752				2	0.64	0.752083			0.787879	0.553191									0.973485	0.683511									0.973485	0.683511
IIHEDGYSEEEcR	P04899	GNAI2_HUMAN	Guanine nucleotide-binding protein G(i) subunit alpha-2	GNAI2	heterotrimeric G-protein	0.702	0.915	0.54			3	0.719	0.75	1.319				2	1.0345	0.695022			0.936	0.532221				1.22	0.693707				0.72	0.409401
cGLVIGR	Q92945	FUBP2_HUMAN	Far upstream element-binding protein 2	KHSRP	mRNA splicing factor;ribonucleoprotein;enzyme modulator	1.075	1.615	0.748			3	1.146	1.342	2.614				2	1.978	0.579373			0.801043	0.411247				1.20343	0.617827				0.557377	0.286151
IAILTcPFEPPKPK	P48643	TCPE_HUMAN	T-complex protein 1 subunit epsilon	CCT5	chaperonin	0.739	1.022	0.783		0.895	4	0.85975	0.994	1.235				2	1.1145	0.771422			0.743461	0.598381				1.02817	0.82753				0.787726	0.634008									0.900402	0.724696
cVEENNGVAK	Q15758	AAAT_HUMAN	Neutral amino acid transporter B(0)	SLC1A5	cation transporter	0.567	0.691	0.439		0.517	4	0.5535	0.601	0.921				2	0.761	0.727332			0.943428	0.615635				1.14975	0.750271				0.730449	0.476656									0.860233	0.561346
LHHVSPADSGEYVcR	P98160	PGBM_HUMAN	Basement membrane-specific heparan sulfate proteoglycan core protein	HSPG2	receptor;extracellular matrix linker protein	0.446	0.608	0.671		0.808	4	0.63325	0.764	1.135	0.68	0.936		4	0.87875	0.720626			0.58377	0.392952	0.655882	0.476496		0.795812	0.535683	0.894118	0.649573		0.878272	0.591189	0.986765	0.71688							1.05759	0.711894	1.18824	0.863248
cATITPDEAR	P48735	IDHP_HUMAN	Isocitrate dehydrogenase [NADP], mitochondrial	IDH2		0.474	0.69	0.267		0.325	4	0.439	0.532	0.703				2	0.6175	0.710931			0.890977	0.674253				1.29699	0.981508				0.50188	0.379801									0.610902	0.462304
VDcDQHSDIAQR	Q9BS26	ERP44_HUMAN	Endoplasmic reticulum resident protein 44	ERP44		1.059	1.488	1.051	1.868	1.307	5	1.3546	1.398		1.548		2.509	3	1.81833	0.744968			0.757511		0.684109		0.422081	1.06438		0.96124		0.593065	0.751788		0.678941		0.418892	1.33619		1.20672		0.74452	0.934907		0.844315		0.520925

## Sheet: TGFBvsTGFB-DPI-selected
Sequence	Protein Accession	Entry name	Protein name	Gene	Panther protein class	TGFB-1	TGFB-2	TGFB-3	TGFB-4	TGFB-5	Frequency-TGFB	Mean TGFB	TGFB-DPI-1	TGFB-DPI-2	TGFB-DPI-3	TGFB-DPI-4	TGFB-DPI-5	Frequency-TGFB-DPI	Mean-TGFB-DPI	ratio TGFB/TFGB-DPI			All individual ratios of the H\L ratio of each sample per group were calculated in each specific comparison. When more than 60% of the observed individual ratios (highlighted in red) were also ≥1.2 or ≤0.8 respectively, in agreement with the mean fold change, then these changes were further considered as significant.
Frequency ≥ 2/5 in both groups AND ratio>1,2																							TGFB-1/TGFB-DPI-1	TGFB-1/TGFB-DPI-2	TGFB-1/TGFB-DPI-3	TGFB-1/TGFB-DPI-4	TGFB-1/TGFB-DPI-5	TGFB-2/TGFB-DPI-1	TGFB-2/TGFB-DPI-2	TGFB-2/TGFB-DPI-3	TGFB-2/TGFB-DPI-4	TGFB-2/TGFB-DPI-5	TGFB-3/TGFB-DPI-1	TGFB-3/TGFB-DPI-2	TGFB-3/TGFB-DPI-3	TGFB-3/TGFB-DPI-4	TGFB-3/TGFB-DPI-5	TGFB-4/TGFB-DPI-1	TGFB-4/TGFB-DPI-2	TGFB-4/TGFB-DPI-3	TGFB-4/TGFB-DPI-4	TGFB-4/TGFB-DPI-5	TGFB-5/TGFB-DPI-1	TGFB-5/TGFB-DPI-2	TGFB-5/TGFB-DPI-3	TGFB-5/TGFB-DPI-4	TGFB-5/TGFB-DPI-5
TTcHDFLEcQNSPAR	P98095	FBLN2_HUMAN	Fibulin-2	FBLN2			0.474	0.3		0.371	3	0.381667			0.118	0.209	0.203	3	0.176667	2.16038										4.01695	2.26794	2.33498			2.54237	1.43541	1.47783								3.14407	1.77512	1.82759
cGEGQVcHNLPGSYR	P98095	FBLN2_HUMAN	Fibulin-2	FBLN2			0.556	0.359		0.342	3	0.419	0.285			0.179	0.175	3	0.213	1.96714								1.95088			3.10615	3.17714	1.25965			2.00559	2.05143						1.2			1.91061	1.95429
QNVAVNELcGR	Q15942	ZYX_HUMAN	Zyxin	ZYX	homeobox transcription factor;zinc finger transcription factor;nucleic acid binding;kinase modulator;actin family cytoskeletal protein;cell junction protein				0.216	0.229	2	0.2225		0.174	0.108	0.1	0.13	4	0.128	1.73828																			1.24138	2	2.16	1.66154		1.31609	2.12037	2.29	1.76154
IScTIANRcHEGGQSYK	P02751	FINC_HUMAN	Fibronectin	FN1	signaling molecule	4.036				4.506	2	4.271		3.121	1.891	2.246	2.777	4	2.50875	1.70244				1.29318	2.13432	1.79697	1.45337																	1.44377	2.38287	2.00623	1.62261
VcEEIAIIPSKK	P0CW22	RS17_HUMAN	40S ribosomal protein S17	RPS17	ribosomal protein			0.355	0.513		2	0.434				0.251	0.29	2	0.2705	1.60444																1.41434	1.22414				2.04382	1.76897
cSHALIR	O95865	DDAH2_HUMAN	N(G),N(G)-dimethylarginine dimethylaminohydrolase 2	DDAH2	hydrolase	0.345		0.401	0.519	0.363	4	0.407			0.244	0.276		2	0.26	1.56538					1.41393	1.25									1.64344	1.4529				2.12705	1.88043				1.4877	1.31522
cISIYSSER	O75326	SEM7A_HUMAN	Semaphorin-7A	SEMA7A	membrane-bound signaling molecule			1.39		1.305	2	1.3475			0.866	0.977	0.888	3	0.910333	1.48023															1.60508	1.42272	1.56532								1.50693	1.33572	1.46959
LcPFKLVSQKPK	P14314	GLU2B_HUMAN	Glucosidase 2 subunit beta	PRKCSH	transferase;enzyme modulator		0.683	0.621			2	0.652		0.504	0.431		0.47	3	0.468333	1.39217									1.35516	1.58469		1.45319		1.23214	1.44084		1.32128
cGVISPR	P62244	RS15A_HUMAN	40S ribosomal protein S15a	RPS15A	ribosomal protein	1.21	1.214				2	1.212	0.87	0.963				2	0.9165	1.32242			1.3908	1.25649				1.3954	1.26064
ILQDDLTcR	Q07954	LRP1_HUMAN	Prolow-density lipoprotein receptor-related protein 1	LRP1	receptor;extracellular matrix glycoprotein		0.408	0.274		0.32	3	0.334		0.24	0.16	0.186	0.191	4	0.19425	1.71943									1.7	2.55	2.19355	2.13613		1.14167	1.7125	1.47312	1.43455							1.33333	2	1.72043	1.67539
cVDVNEcETGVHR	P98095	FBLN2_HUMAN	Fibulin-2	FBLN2		1.787				2.25	2	2.0185	1.404	1.532		0.97	0.999	4	1.22625	1.64608			1.27279	1.16645		1.84227	1.78879																1.60256	1.46867		2.31959	2.25225
cSGPGLSPGMVR	P21333	FLNA_HUMAN	Filamin-A	FLNA	non-motor actin binding protein		0.192	0.182	0.176	0.155	4	0.17625		0.151	0.121	0.12	0.108	4	0.125	1.41									1.27152	1.58678	1.6	1.77778		1.2053	1.50413	1.51667	1.68519		1.16556	1.45455	1.46667	1.62963		1.02649	1.28099	1.29167	1.43519
cGNVNFAR	O95218	ZRAB2_HUMAN	Zinc finger Ran-binding domain-containing protein 2	ZRANB2		0.07	0.167	0.161	0.169	0.066	5	0.1266	0.108			0.046	0.048	3	0.0673333	1.8802			0.648148			1.52174	1.45833	1.5463			3.63043	3.47917	1.49074			3.5	3.35417	1.56481			3.67391	3.52083	0.611111			1.43478	1.375
ILYSQcGDVmR	P60660	MYL6_HUMAN	Myosin light polypeptide 6	MYL6	actin family cytoskeletal protein;calmodulin	1.299	1.833	1.371	1.968	1.474	5	1.589	1.05		1.401	0.703	1.06	4	1.0535	1.50831			1.23714		0.927195	1.8478	1.22547	1.74571		1.30835	2.6074	1.72925	1.30571		0.978587	1.95021	1.2934	1.87429		1.40471	2.79943	1.8566	1.40381		1.05211	2.09673	1.39057
NmHcPASGIR	Q5W111	SPRY7_HUMAN	SPRY domain-containing protein 7	SPRYD7				0.197		0.325	2	0.261		0.177	0.08	0.142		3	0.133	1.96241														1.11299	2.4625	1.38732								1.83616	4.0625	2.28873
AcTILLR	P49368	TCPG_HUMAN	T-complex protein 1 subunit gamma	CCT3	chaperonin		3.499	1.453			2	2.476		2.261		0.853	1.003	3	1.37233	1.80423									1.54755		4.10199	3.48853		0.642636		1.7034	1.44865
mncEREQLR	Q9NWB1	RFOX1_HUMAN	RNA binding protein fox-1 homolog 1	RBFOX1	RNA binding protein	0.365	0.609			0.457	3	0.477				0.227	0.351	2	0.289	1.65052						1.60793	1.03989				2.68282	1.73504														2.01322	1.30199
VVmDGVISDHEcQELQR	Q32P28	P3H1_HUMAN	Prolyl 3-hydroxylase 1	P3H1	extracellular matrix glycoprotein		0.855			0.694	2	0.7745		0.674	0.472	0.319		3	0.488333	1.58601									1.26855	1.81144	2.68025													1.02967	1.47034	2.17555
IAcLDFSLQK	P17987	TCPA_HUMAN	T-complex protein 1 subunit alpha	TCP1	chaperonin	1.686	2.298				2	1.992	1.362	1.76	0.79			3	1.304	1.52761			1.23789	0.957955	2.13418			1.68722	1.30568	2.90886
KVVPcLVTPVTGR	O75369	FLNB_HUMAN	Filamin-B	FLNB	non-motor actin binding protein		0.448	0.348			2	0.398		0.359		0.221	0.255	3	0.278333	1.42994									1.24791		2.02715	1.75686		0.969359		1.57466	1.36471
cQLEINFNTLQTK	P12814	ACTN1_HUMAN	Alpha-actinin-1	ACTN1	non-motor actin binding protein	0.775	1.002				2	0.8885	0.701		0.534		0.63	3	0.621667	1.42922			1.10556		1.45131		1.23016	1.42939		1.8764		1.59048
YHTVNGHNcEVR	P09651	ROA1_HUMAN	Heterogeneous nuclear ribonucleoprotein A1	HNRNPA1		0.543	0.806	0.493		0.638	4	0.62		0.645	0.328	0.28	0.376	4	0.40725	1.52241				0.84186	1.65549	1.93929	1.44415		1.24961	2.45732	2.87857	2.14362		0.764341	1.50305	1.76071	1.31117							0.989147	1.94512	2.27857	1.69681
IGKVDcTQHYELcSGNQVR	Q8NBS9	TXND5_HUMAN	Thioredoxin domain-containing protein 5	TXNDC5		0.325	0.487	0.46		0.528	4	0.45		0.344	0.223	0.309	0.32	4	0.299	1.50502				0.944767	1.4574	1.05178	1.01562		1.4157	2.18386	1.57605	1.52187		1.33721	2.06278	1.48867	1.4375							1.53488	2.36771	1.70874	1.65
TGRFEEAAGAAPcR	Q9Y4P3	TBL2_HUMAN	Transducin beta-like protein 2	TBL2		0.539	0.808	0.619	0.79	0.684	5	0.688	0.535			0.28	0.474	3	0.429667	1.60124			1.00748			1.925	1.13713	1.51028			2.88571	1.70464	1.15701			2.21071	1.30591	1.47664			2.82143	1.66667	1.2785			2.44286	1.44304
IAILTcPFEPPKPK	P48643	TCPE_HUMAN	T-complex protein 1 subunit epsilon	CCT5	chaperonin	0.739	1.022	0.783		0.895	4	0.85975	0.669	0.745	0.502	0.372	0.55	5	0.5676	1.51471			1.10463	0.991946	1.47211	1.98656	1.34364	1.52765	1.37181	2.03586	2.74731	1.85818	1.1704	1.05101	1.55976	2.10484	1.42364						1.33782	1.20134	1.78287	2.40591	1.62727
cKQAGITVR	P23634	AT2B4_HUMAN	Plasma membrane calcium-transporting ATPase 4	ATP2B4	cation transporter;ion channel;hydrolase	1.134	1.136	0.799	1.546	0.952	5	1.1134		0.874	0.728	0.585	0.787	4	0.7435	1.49751				1.29748	1.55769	1.93846	1.44091		1.29977	1.56044	1.94188	1.44346		0.914188	1.09753	1.36581	1.01525		1.76888	2.12363	2.64274	1.96442		1.08924	1.30769	1.62735	1.20966
DKLPQPVQPDPVSHcK	P05556	ITB1_HUMAN	Integrin beta-1	ITGB1	receptor;extracellular matrix glycoprotein;cell adhesion molecule	2.788			5.195	3.146	3	3.70967	2.423	2.365			2.028	3	2.272	1.63278			1.15064	1.17886			1.37475											2.14404	2.19662			2.56164	1.29839	1.33023			1.55128
GRLPLLAVcDYK	Q15149	PLEC_HUMAN	Plectin	PLEC	non-motor actin binding protein	1.037	1.642			1.924	3	1.53433	1.221	1.217	0.714			3	1.05067	1.46034			0.849304	0.852095	1.45238			1.3448	1.34922	2.29972													1.57576	1.58094	2.69468
NGYDYGQcR	Q13242	SRSF9_HUMAN	Serine/arginine-rich splicing factor 9	SRSF9			1.041	0.483	1.064	0.433	4	0.75525	0.43	0.524	0.299	0.291		4	0.386	1.95661								2.42093	1.98664	3.48161	3.57732		1.12326	0.921756	1.61538	1.65979		2.47442	2.03053	3.55853	3.65636		1.00698	0.826336	1.44816	1.48797
VGcVDTR	P35555	FBN1_HUMAN	Fibrillin-1	FBN1	signaling molecule;extracellular matrix glycoprotein;extracellular matrix structural protein;cell adhesion molecule;annexin;calmodulin	0.278	0.565	0.3	0.651	0.507	5	0.4602		0.377	0.176	0.242	0.293	4	0.272	1.69191				0.737401	1.57955	1.14876	0.948805		1.49867	3.21023	2.33471	1.92833		0.795756	1.70455	1.23967	1.02389		1.72679	3.69886	2.69008	2.22184		1.34483	2.88068	2.09504	1.73038
GcVGEVSVNGK	P98160	PGBM_HUMAN	Basement membrane-specific heparan sulfate proteoglycan core protein	HSPG2	receptor;extracellular matrix linker protein	0.595	0.975				2	0.785	0.562	0.712	0.333	0.402		4	0.50225	1.56297			1.05872	0.835674	1.78679	1.4801		1.73488	1.36938	2.92793	2.42537
SIQHcNIR	P35555	FBN1_HUMAN	Fibrillin-1	FBN1	signaling molecule;extracellular matrix glycoprotein;extracellular matrix structural protein;cell adhesion molecule;annexin;calmodulin	0.426	0.597			0.569	3	0.530667		0.38	0.305	0.422	0.358	4	0.36625	1.44892				1.12105	1.39672	1.00948	1.18994		1.57105	1.95738	1.41469	1.6676												1.49737	1.86557	1.34834	1.58939
EIVHLQAGQcGNQIGAK	P07437	TBB5_HUMAN	Tubulin beta chain	TUBB	tubulin	0.25				0.317	2	0.2835				0.179	0.213	2	0.196	1.44643						1.39665	1.17371																			1.77095	1.48826
TcRPEGHPPQPEAPQEPALK	P98095	FBLN2_HUMAN	Fibulin-2	FBLN2		2.971				5.466	2	4.2185	3.499				2.399	2	2.949	1.43048			0.8491				1.23843																1.56216				2.27845
SmSVYcTPNKPSR	P16615	AT2A2_HUMAN	Sarcoplasmic/endoplasmic reticulum calcium ATPase 2	ATP2A2	cation transporter;ion channel;hydrolase	0.752				0.947	2	0.8495				0.531	0.675	2	0.603	1.40879						1.4162	1.11407																			1.78343	1.40296
NRVIGSGcNLDSAR	P00338	LDHA_HUMAN	L-lactate dehydrogenase A chain	LDHA	dehydrogenase	1.264	1.633	1.359		1.385	4	1.41025		1.384	0.939	0.857	0.901	4	1.02025	1.38226				0.913295	1.34611	1.47491	1.40289		1.17991	1.73908	1.90548	1.81243		0.981936	1.44728	1.58576	1.50832							1.00072	1.47497	1.6161	1.53718
ARVPQTFTVDcSQAGR	Q14315	FLNC_HUMAN	Filamin-C	FLNC	non-motor actin binding protein		0.4	0.328	0.444	0.351	4	0.38075		0.34	0.277	0.233	0.261	4	0.27775	1.37084									1.17647	1.44404	1.71674	1.53257		0.964706	1.18412	1.40773	1.2567		1.30588	1.60289	1.90558	1.70115		1.03235	1.26715	1.50644	1.34483
cKGGFAPAEK	P48059	LIMS1_HUMAN	LIM and senescent cell antigen-like-containing domain protein 1	LIMS1	structural protein;actin family cytoskeletal protein	0.285				0.381	2	0.333				0.271	0.221	2	0.246	1.35366						1.05166	1.28959																			1.4059	1.72398
IIYGGSVTGATcK	P60174	TPIS_HUMAN	Triosephosphate isomerase	TPI1	isomerase			0.228	0.303	0.253	3	0.261333		0.277	0.19	0.141	0.188	4	0.199	1.31323														0.823105	1.2	1.61702	1.21277		1.09386	1.59474	2.14894	1.6117		0.913357	1.33158	1.79433	1.34574
cFAETPNKK	Q15029	U5S1_HUMAN	116 kDa U5 small nuclear ribonucleoprotein component	EFTUD2	ribonucleoprotein;translation elongation factor;translation initiation factor;hydrolase;G-protein	0.936				1.363	2	1.1495	0.992				0.773	2	0.8825	1.30255			0.943548				1.21087																1.37399				1.76326
TSEVNcYR	P62633	CNBP_HUMAN	Cellular nucleic acid-binding protein	CNBP	nucleic acid binding	0.15	0.266	0.223	0.283	0.285	5	0.2414	0.222	0.18		0.112		3	0.171333	1.40895			0.675676	0.833333		1.33929		1.1982	1.47778		2.375		1.0045	1.23889		1.99107		1.27477	1.57222		2.52679		1.28378	1.58333		2.54464
IcEPGYSPTYK	P07858	CATB_HUMAN	Cathepsin B	CTSB	cysteine protease;cysteine protease	0.377	0.591	0.397	0.453	0.39	5	0.4416	0.456	0.355	0.239	0.287	0.273	5	0.322	1.37143			0.826754	1.06197	1.57741	1.31359	1.38095	1.29605	1.66479	2.4728	2.05923	2.16484	0.870614	1.11831	1.66109	1.38328	1.45421	0.993421	1.27606	1.8954	1.5784	1.65934	0.855263	1.09859	1.6318	1.35889	1.42857
FAcFER	Q00325	MPCP_HUMAN	Phosphate carrier protein, mitochondrial	SLC25A3	amino acid transporter;mitochondrial carrier protein;transfer/carrier protein;ribosomal protein;calmodulin	0.653	0.544				2	0.5985	0.434	0.579	0.539	0.165	0.371	5	0.4176	1.43319			1.50461	1.12781	1.2115	3.95758	1.76011	1.25346	0.939551	1.00928	3.29697	1.46631
cDDLEALKK	P05556	ITB1_HUMAN	Integrin beta-1	ITGB1	receptor;extracellular matrix glycoprotein;cell adhesion molecule	0.387	0.636	0.455		0.574	4	0.513	0.506	0.401	0.24	0.32	0.341	5	0.3616	1.41869			0.764822	0.965087	1.6125	1.20938	1.1349	1.25692	1.58603	2.65	1.9875	1.8651	0.899209	1.13466	1.89583	1.42188	1.33431						1.13439	1.43142	2.39167	1.79375	1.68328
WcHDNGVNYK	P02751	FINC_HUMAN	Fibronectin	FN1	signaling molecule	2.01		1.929	2.429	2.266	4	2.1585	1.967	1.772		1.329	1.558	4	1.6565	1.30305			1.02186	1.13431		1.51242	1.29012						0.980681	1.0886		1.45147	1.23813	1.23488	1.37077		1.82769	1.55905	1.15201	1.27878		1.70504	1.45443
GcHLEGVAGHK	P17813	EGLN_HUMAN	Endoglin	ENG	TGF-beta receptor	1.46	1.823	1.245		1.769	4	1.57425	1.464	1.438	0.934		1.175	4	1.25275	1.25664			0.997268	1.0153	1.56317		1.24255	1.24522	1.26773	1.95182		1.55149	0.85041	0.865786	1.33298		1.05957						1.20833	1.23018	1.894		1.50553
SHRVPLDVAcAR	Q15149	PLEC_HUMAN	Plectin	PLEC	non-motor actin binding protein	0.254	0.653	0.397	0.717	0.533	5	0.5108	0.434	0.357	0.266	0.256	0.412	5	0.345	1.48058			0.585253	0.711485	0.954887	0.992188	0.616505	1.50461	1.82913	2.45489	2.55078	1.58495	0.914747	1.11204	1.49248	1.55078	0.963592	1.65207	2.0084	2.69549	2.80078	1.74029	1.22811	1.493	2.00376	2.08203	1.29369
VDcTAHSDVcSAQGVR	Q8NBS9	TXND5_HUMAN	Thioredoxin domain-containing protein 5	TXNDC5		0.136	0.256	0.263	0.297	0.293	5	0.249	0.253	0.176	0.091	0.181	0.148	5	0.1698	1.46643			0.537549	0.772727	1.49451	0.751381	0.918919	1.01186	1.45455	2.81319	1.41436	1.72973	1.03953	1.49432	2.89011	1.45304	1.77703	1.17391	1.6875	3.26374	1.64088	2.00676	1.1581	1.66477	3.21978	1.61878	1.97973
IKGcTDNLTLTVAR	O00151	PDLI1_HUMAN	PDZ and LIM domain protein 1	PDLIM1	transcription factor;non-motor actin binding protein		1.966	1.081	1.829		3	1.62533		1.548		0.63	0.962	3	1.04667	1.55287									1.27003		3.12063	2.04366		0.69832		1.71587	1.1237		1.18152		2.90317	1.90125
GGcSGLLR	P15289	ARSA_HUMAN	Arylsulfatase A	ARSA	hydrolase	0.432	0.752			0.615	3	0.599667	0.524	0.384	0.243	0.428	0.391	5	0.394	1.522			0.824427	1.125	1.77778	1.00935	1.10486	1.43511	1.95833	3.09465	1.75701	1.92327											1.17366	1.60156	2.53086	1.43692	1.57289
ISPDLcGR	P35555	FBN1_HUMAN	Fibrillin-1	FBN1	signaling molecule;extracellular matrix glycoprotein;extracellular matrix structural protein;cell adhesion molecule;annexin;calmodulin	0.535			1.039	0.731	3	0.768333		0.58			0.47	2	0.525	1.46349				0.922414			1.1383												1.79138			2.21064		1.26034			1.55532
MLPDKDcR	P23528	COF1_HUMAN	Cofilin-1	CFL1	non-motor actin binding protein	0.695		0.612		0.848	3	0.718333	0.699			0.35	0.521	3	0.523333	1.37261			0.994278			1.98571	1.33397						0.875536			1.74857	1.17466						1.21316			2.42286	1.62764
GYLGPEQLPDcLK	P40926	MDHM_HUMAN	Malate dehydrogenase, mitochondrial	MDH2	dehydrogenase	0.691	0.993				2	0.842	0.703	0.619	0.528			3	0.616667	1.36541			0.98293	1.11632	1.30871			1.41252	1.6042	1.88068
cDVDIRK	P60709	ACTB_HUMAN	Actin, cytoplasmic 1	ACTB	actin and actin related protein		1.751	1.217	1.769	1.236	4	1.49325		1.372		0.824	1.119	3	1.105	1.35136									1.27624		2.125	1.56479		0.887026		1.47694	1.08758		1.28936		2.14684	1.58088		0.900875		1.5	1.10456
DAcLNAR	P16615	AT2A2_HUMAN	Sarcoplasmic/endoplasmic reticulum calcium ATPase 2	ATP2A2	cation transporter;ion channel;hydrolase	0.583	0.881			0.815	3	0.759667	0.698			0.429		2	0.5635	1.34812			0.835244			1.35897		1.26218			2.05361												1.16762			1.89977
SEGTYccGPVPVR	P21980	TGM2_HUMAN	Protein-glutamine gamma-glutamyltransferase 2	TGM2	acyltransferase		0.146	0.078			2	0.112		0.113	0.081	0.06		3	0.0846667	1.32283									1.29204	1.80247	2.43333			0.690265	0.962963	1.3
cFSQPR	P15291	B4GT1_HUMAN	Beta-1,4-galactosyltransferase 1	B4GALT1		1.148		1.02	1.498	1.128	4	1.1985	1.097			0.735	0.898	3	0.91	1.31703			1.04649			1.5619	1.2784						0.929809			1.38776	1.13586	1.36554			2.0381	1.66815	1.02826			1.53469	1.25612
cGSVLVR	P15880	RS2_HUMAN	40S ribosomal protein S2	RPS2	ribosomal protein	0.72		0.78		1.054	3	0.851333	0.622			0.557	0.788	3	0.655667	1.29842			1.15756			1.29264	0.913706						1.25402			1.40036	0.989848						1.69453			1.89228	1.33756
DGAPcIFGGTVYR	P29279	CTGF_HUMAN	Connective tissue growth factor	CTGF	growth factor	0.235		0.327			2	0.281	0.345		0.161		0.149	3	0.218333	1.28702			0.681159		1.45963		1.57718						0.947826		2.03106		2.19463
cEKPFLGHR	P48059	LIMS1_HUMAN	LIM and senescent cell antigen-like-containing domain protein 1	LIMS1	structural protein;actin family cytoskeletal protein	0.487	0.671	0.498			3	0.552	0.554	0.487		0.355	0.383	4	0.44475	1.24115			0.879061	1		1.37183	1.27154	1.21119	1.37782		1.89014	1.75196	0.898917	1.02259		1.40282	1.30026
GLDGKVIcGSR	Q16629	SRSF7_HUMAN	Serine/arginine-rich splicing factor 7	SRSF7		0.141	0.344	0.173	0.422	0.22	5	0.26		0.219	0.121	0.121	0.147	4	0.152	1.71053				0.643836	1.16529	1.16529	0.959184		1.57078	2.84298	2.84298	2.34014		0.789954	1.42975	1.42975	1.17687		1.92694	3.4876	3.4876	2.87075		1.00457	1.81818	1.81818	1.4966
cNFYDNK	P10619	PPGB_HUMAN	Lysosomal protective protein	CTSA	serine protease;serine protease	2.004	2.92	2.4	4.955		4	3.06975	2.478	2.312	1.37	1.443	2.035	5	1.9276	1.59252			0.808717	0.866782	1.46277	1.38877	0.984767	1.17837	1.26298	2.13139	2.02356	1.43489	0.968523	1.03806	1.75182	1.6632	1.17936	1.9996	2.14317	3.61679	3.43382	2.43489
VVPENcER	O95302	FKBP9_HUMAN	Peptidyl-prolyl cis-trans isomerase FKBP9	FKBP9	isomerase;chaperone;calcium-binding protein	0.997	1.565	0.834	1.764	1.106	5	1.2532	1.031	1.242	0.756	0.506	0.85	5	0.877	1.42896			0.967022	0.802738	1.31878	1.97036	1.17294	1.51794	1.26006	2.07011	3.09289	1.84118	0.808923	0.671498	1.10317	1.64822	0.981176	1.71096	1.42029	2.33333	3.48617	2.07529	1.07274	0.890499	1.46296	2.18577	1.30118
GSFYcQAR	P98095	FBLN2_HUMAN	Fibulin-2	FBLN2		0.089	0.168	0.19	0.114	0.104	5	0.133	0.133	0.101	0.069	0.11	0.06	5	0.0946	1.40592			0.669173	0.881188	1.28986	0.809091	1.48333	1.26316	1.66337	2.43478	1.52727	2.8	1.42857	1.88119	2.75362	1.72727	3.16667	0.857143	1.12871	1.65217	1.03636	1.9	0.781955	1.0297	1.50725	0.945455	1.73333
RFVPDEcPR	O95302	FKBP9_HUMAN	Peptidyl-prolyl cis-trans isomerase FKBP9	FKBP9	isomerase;chaperone;calcium-binding protein	0.816	1.311	0.744	1.492	1.043	5	1.0812	0.911	1.167	0.6	0.44	0.752	5	0.774	1.3969			0.895719	0.699229	1.36	1.85455	1.08511	1.43908	1.12339	2.185	2.97955	1.74335	0.816685	0.637532	1.24	1.69091	0.989362	1.63776	1.27849	2.48667	3.39091	1.98404	1.1449	0.893745	1.73833	2.37045	1.38697
IAEVDcTAER	Q8NBS9	TXND5_HUMAN	Thioredoxin domain-containing protein 5	TXNDC5		0.787	0.956	0.97	1.223	0.917	5	0.9706	0.884	0.904	0.63	0.653	0.734	5	0.761	1.27543			0.890271	0.870575	1.24921	1.20521	1.07221	1.08145	1.05752	1.51746	1.46401	1.30245	1.09729	1.07301	1.53968	1.48545	1.32153	1.38348	1.35288	1.94127	1.87289	1.66621	1.03733	1.01438	1.45556	1.40429	1.24932
cTEGFR	Q9HCU0	CD248_HUMAN	Endosialin	CD248		0.31	0.545	0.348		0.593	4	0.449	0.416	0.298		0.247	0.3	4	0.31525	1.42427			0.745192	1.04027		1.25506	1.03333	1.3101	1.82886		2.20648	1.81667	0.836538	1.16779		1.40891	1.16						1.42548	1.98993		2.40081	1.97667
VIHDVcR	P35555	FBN1_HUMAN	Fibrillin-1	FBN1	signaling molecule;extracellular matrix glycoprotein;extracellular matrix structural protein;cell adhesion molecule;annexin;calmodulin	0.464	0.79				2	0.627		0.505	0.343	0.53	0.437	4	0.45375	1.38182				0.918812	1.35277	0.875472	1.06178		1.56436	2.30321	1.49057	1.80778
cSGDGVGAPR	O15355	PPM1G_HUMAN	Protein phosphatase 1G	PPM1G	protein phosphatase;protein phosphatase;kinase inhibitor	0.291	0.392				2	0.3415	0.287	0.345	0.186		0.171	4	0.24725	1.38119			1.01394	0.843478	1.56452		1.70175	1.36585	1.13623	2.10753		2.2924
cRPLTPEGK	O15118	NPC1_HUMAN	Niemann-Pick C1 protein	NPC1		0.528	0.848				2	0.688	0.593		0.434	0.452	0.562	4	0.51025	1.34836			0.890388		1.21659	1.16814	0.939502	1.43002		1.95392	1.87611	1.5089
TVYHAEEVQcDGR	Q16527	CSRP2_HUMAN	Cysteine and glycine-rich protein 2	CSRP2	actin family cytoskeletal protein	0.231	0.334	0.274	0.259	0.337	5	0.287		0.229		0.221	0.207	3	0.219	1.3105				1.00873		1.04525	1.11594		1.45852		1.51131	1.61353		1.19651		1.23982	1.32367		1.131		1.17195	1.25121		1.47162		1.52489	1.62802
cLSSSLR	Q07954	LRP1_HUMAN	Prolow-density lipoprotein receptor-related protein 1	LRP1	receptor;extracellular matrix glycoprotein	0.408	0.464	0.741	0.389	0.487	5	0.4978	0.492	0.315	0.363	0.448	0.297	5	0.383	1.29974			0.829268	1.29524	1.12397	0.910714	1.37374	0.943089	1.47302	1.27824	1.03571	1.56229	1.5061	2.35238	2.04132	1.65402	2.49495	0.79065	1.23492	1.07163	0.868304	1.30976	0.989837	1.54603	1.3416	1.08705	1.63973
ALVDGPcTQVR	P50914	RL14_HUMAN	60S ribosomal protein L14	RPL14		0.44		0.439		0.455	3	0.444667	0.429	0.448	0.304	0.224	0.312	5	0.3434	1.29489			1.02564	0.982143	1.44737	1.96429	1.41026						1.02331	0.979911	1.44408	1.95982	1.40705						1.06061	1.01562	1.49671	2.03125	1.45833
cSGPGLER	P21333	FLNA_HUMAN	Filamin-A	FLNA	non-motor actin binding protein	0.199	0.289	0.31	0.292	0.23	5	0.264	0.247	0.243		0.186	0.146	4	0.2055	1.28467			0.805668	0.81893		1.06989	1.36301	1.17004	1.1893		1.55376	1.97945	1.25506	1.27572		1.66667	2.12329	1.18219	1.20165		1.56989	2	0.931174	0.946502		1.23656	1.57534
